# Supplementary material for: Cyclosporine A Accelerates Neurorecovery Transcriptional Trajectory in a Swine Model of Diffuse Traumatic Brain Injury
Source: Int J Mol Sci. 2025 Apr 9;26(8):3531. doi: 10.3390/ijms26083531 (PMC12026708; doi:10.3390/ijms26083531)
Supplement: Supplementary file 1 [file ijms-26-03531-s001.zip]

Archive with 11 entries (10 files):
- Supplementary Materials/
- Supplementary Materials/Supplementary Information.docx
- Supplementary Materials/Supplementary Information.pdf
- Supplementary Materials/Supplementary Table S1.xlsx
- Supplementary Materials/Supplementary Table S2.xlsx
- Supplementary Materials/Supplementary Table S3.xlsx
- Supplementary Materials/Supplementary Table S4.xlsx
- Supplementary Materials/Supplementary Table S5.xlsx
- Supplementary Materials/Supplementary Table S6.xlsx
- Supplementary Materials/Supplementary Table S7.xlsx
- Supplementary Materials/Supplementary Table S8.xlsx
