# Supplementary material for: Cyclosporine A Accelerates Neurorecovery Transcriptional Trajectory in a Swine Model of Diffuse Traumatic Brain Injury
Source: Int J Mol Sci. 2025 Apr 9;26(8):3531. doi: 10.3390/ijms26083531 (PMC12026708; doi:10.3390/ijms26083531)
Supplement: Supplementary file 1 [file ijms-26-03531-s001.zip › Supplementary Materials/Supplementary Table S2.xlsx]

## Sheet: Description of Each Tab
Tab Number	Tab Description
Tab 1	Early Downregulated DEGs in Frontal Cortex
Tab 2	Persistent Downregulated DEGs in Frontal Cortex
Tab 3	Delayed Downregulated DEGs in Frontal Cortex
Tab 4	Late Downregulated DEGs in Frontal Cortex
Tab 5	Transient Downregulated DEGs in Hippocampus + Amygdala
Tab 6	Early Downregulated DEGs in Hippocampus + Amygdala
Tab 7	Persistent Downregulated DEGs in Hippocampus + Amygdala
Tab 8	Intensified Downregulated DEGs in Hippocampus + Amygdala
Tab 9	Delayed Downregulated DEGs in Hippocampus + Amygdala
Tab 10	Late Downregulated DEGs in Hippocampus + Amygdala
Tab 11	Early Upregulated DEGs in Frontal Cortex
Tab 12	Persistent Upregulated DEGs in Frontal Cortex
Tab 13	Delayed Upregulated DEGs in Frontal Cortex
Tab 14	Late Upregulated DEGs in Frontal Cortex
Tab 15	Early Upregulated DEGs in Hippocampus + Amygdala
Tab 16	Persistent Upregulated DEGs in Hippocampus + Amygdala
Tab 17	Delayed Upregulated DEGs in Hippocampus + Amygdala
Tab 18	Late Upregulated DEGs in Hippocampus + Amygdala
Note
Transient Downregulated DEGs in Frontal Cortex	No cell-specific DEG identified
Intensified Downregulated DEGs in Frontal Cortex	No cell-specific DEG identified

## Sheet: Tab 1
Early Downregulated DEGs in Frontal Cortex
Astrocyte	Endothelial	Microglia	Neurons	Oligodendrocytes
OTX1	BMP6	PCDH12	-	-
TNNT1	KLF4	DUSP2
FZD2	ST6GALNAC1	HAMP
C16orf89	CCDC69	IL10
GREB1	ADM	IL17RA
GRIN2C	FOSB	JMJD6
AQP1	MFAP4	CARD11
		SLC25A19
		EGR2

## Sheet: Tab 2
Persistent Downregulated DEGs in Frontal Cortex
Astrocyte	Endothelial	Microglia	Neurons	Oligodendrocytes
C1QTNF3	SLC9A2	GPR84	HPSE2	ATP6V0A4
ENDOU	ICAM1	PCK2		TMEM81
PLIN5	ASS1	SPHK1		CYP27A1
RAB34	KCNJ8	EPOR		SFR1
HPSE2		TNFSF8		TGFA
STK33		PRRG4
CDHR3		TGIF1
		SLC11A1
		F13A1
		GCNT7
		RASL11A
		RNF135
		DPYS
		MGST2
		GNA15

## Sheet: Tab 3
Delayed Downregulated DEGs in Frontal Cortex
Astrocyte	Endothelial	Microglia	Neurons	Oligodendrocytes
-	-	FAM177B	-	HAS2

## Sheet: Tab 4
Late Downregulated DEGs in Frontal Cortex
Astrocyte	Endothelial	Microglia	Neurons	Oligodendrocytes
ATP13A5	FAM124B	NEB	TMPRSS3	PSMC3IP
FXYD3	SERTAD1	CCRL2	MYOM1	BVES
WDR49	ANKRD37	MR1	TCEA3	LAYN
RANBP3L	LRRC17	CYTIP	LRRC39	CPS1
MTTP	OASL	GIMAP2	SUSD1	LRP2
MYBPC1	IL6	LPAR2	MCM4	MND1
MDH1B	LEPR	LIPG	PMP2	CNDP1
A2ML1	DLL3	SERPINA1	PLS1	TRAF4
MYH15	S100A10	PLAG1	LMLN	GPNMB
TMPRSS3	OAS1	MMRN1	SELENBP1	SUSD5
DNAH7	SLC38A11	SPAG6	MEA1	KLK6
C5	SERPINE1	PPP1R3B		PIEZO2
CMBL	KCNE4	SOAT1		TYMS
CTSH	CLIC5	IL2RG		KCNH8
MYOM1	SH2D3C	CCR1		BLM
KIF27		PLAU
ZMYND12		MOB3C
TCEA3		ARHGAP15
SULT1C4		FBP1
CUBN		SDS
ZDHHC13		TLR2
RABEPK		CLDN1
SDS		SELL
EFHC2		ATP8B4
HEPH		MMP19
CPQ		CALML4
BDH1		CD40
TTC12		ITGB3
SPEF2		IFNE
SYPL2		CASP1
BBOX1		ADORA3
PMP2		SLC29A3
TMEM120A		GAS2L3
DCLRE1B		ALPK1
ACOT6		TBXAS1
ACAA2		REEP4
CMYA5		IRF5
TRAF3IP2		MNDA
SLC25A48		WDFY4
HGF		RTTN
ECT2		DAPP1
DDO		CSF3R
RNASEL		DHRS9
HSCB		PLIN2
FAS		GCH1
SELENBP1		SLC4A5
ANKDD1A		CMTM7
TTLL4		PGM5
TLCD1		ALPK2
PLCD1		DPP4
		MTHFD2
		MAFF
		DSE
		SERTAD3
		CASP8
		TNFSF4

## Sheet: Tab 5
Transient Downregulated DEGs in Hippocampus + Amygdala
Astrocyte	Endothelial	Microglia	Neurons	Oligodendrocytes
-	-	-	VAMP2	-

## Sheet: Tab 6
Early Downregulated DEGs in Hippocampus + Amygdala
Astrocyte	Endothelial	Microglia	Neurons	Oligodendrocytes
-	JUNB	-	-	CARNS1

## Sheet: Tab 7
Persistent Downregulated DEGs in Hippocampus + Amygdala
Astrocyte	Endothelial	Microglia	Neurons	Oligodendrocytes
CRELD2	TRIM16	SPHK1	SULT1A3	COL9A3
TNNT1	SMOC2	RGS16	PAPLN	CERCAM
GRIN2C	MFAP4	PLK3
ENDOU	ST6GALNAC1	RHBDF2
FXYD3	SLCO4A1	F13A1
SLC2A4	SOCS3	DUSP2
CNPY4	S1PR3	RAB20
GREB1	SCARF1	XIRP1
SLC25A48		PCDH12
RNF43		CYTH4
LMOD1		FBP1
PAPLN		GNA15
MLYCD		FOSL1
FGFRL1		STAT5A
		FERMT3
		ITGA5
		COL8A2

## Sheet: Tab 8
Intensified Downregulated DEGs in Hippocampus + Amygdala
Astrocyte	Endothelial	Microglia	Neurons	Oligodendrocytes
ZMYND12	-	-	-	-

## Sheet: Tab 9
Delayed Downregulated DEGs in Hippocampus + Amygdala
Astrocyte	Endothelial	Microglia	Neurons	Oligodendrocytes
KLKB1	SLC9A2	FAM177B	HPSE2	BVES
SULT1C4	SLC38A11	KLKB1	LRRC39	FERMT1
TTC12	MYO5C	LPAR2		KCNH8
HPSE2	OAS1	SERPINA1		SLC5A11
ATP13A5	ST8SIA6	MLKL		DMRT2
MYH15		ATP8B4
A2ML1		MRC1
CMYA5		MR1
HEPH		NEB
		ITGB3
		CYTIP
		LPXN
		CD226
		LIPN
		MNDA
		MORC1
		ERAP2

[truncated: 9 more sheets: Tab 10, Tab 11, Tab 12, Tab 13, Tab 14, Tab 15, Tab 16, Tab 17, Tab 18]
