# Supplementary material for: Cyclosporine A Accelerates Neurorecovery Transcriptional Trajectory in a Swine Model of Diffuse Traumatic Brain Injury
Source: Int J Mol Sci. 2025 Apr 9;26(8):3531. doi: 10.3390/ijms26083531 (PMC12026708; doi:10.3390/ijms26083531)
Supplement: Supplementary file 1 [file ijms-26-03531-s001.zip › Supplementary Materials/Supplementary Table S3.xlsx]

## Sheet: Description of Each Tab
Tab Number	Tab Description	Total Number of DEGs
Tab 1	Transient Downregulated DEGs in Frontal Cortex	4
Tab 2	Transient Downregulated DEGs in Hippocampus + Amygdala	1
Tab 3	Early Downregulated DEGs in Frontal Cortex	293
Tab 4	Early Downregulated DEGs in Hippocampus + Amygdala	19
Tab 5	Intensified Downregulated DEGs in Frontal Cortex	1
Tab 6	Intensified Downregulated DEGs in Hippocampus + Amygdala	6
Tab 7	Persistent Downregulated DEGs in Frontal Cortex	200
Tab 8	Persistent Downregulated DEGs in Hippocampus + Amygdala	437
Tab 9	GO Biological Processes Common in Both Regions for Persistent Upregulated DEGs	-
Tab 10	Persistent Upregulated DEGs in Hippocampus + Amygdala	431
Tab 11	Persistent Upregulated DEGs in Frontal Cortex	133
Tab 12	Early Upregulated DEGs in Frontal Cortex	24
Tab 13	Early Upregulated DEGs in Hippocampus + Amygdala	13
Note:
Tab Description	Total Number of DEGs
Transient Upregulated DEGs in Frontal Cortex	0
Transient Upregulated DEGs in Hippocampus + Amygdala	0
Intensified Upregulated DEGs in Frontal Cortex	0
Intensified Upregulated DEGs in Hippocampus + Amygdala	0

## Sheet: Tab 1
Transient Downregulated DEGs in Frontal Cortex
SIX3
MADCAM1
DRD2
CD79A
	Note:	No GO Biological Processes Identified

## Sheet: Tab 2
Transient Downregulated DEGs in Hippocampus + Amygdala
VAMP2
	Note:	No GO Biological Processes Identified

## Sheet: Tab 3
Early Downregulated DEGs in Frontal Cortex
MSLNL
CCIN
C8G
TEX52	Bold = Top 10
P2RX1
SLC22A11
KCNA7
TNS4	Note:	No GO Biological Processes Identified
TEKT4
FGF8
AMN
SERPINA4
CLDN4
MYMK
TMEM270
PCSK4
H1.8
ADAM8
KRT32
SULT2B1
SLC9A3
OTOP3
TIGD3
TLE7
TSPEAR
LRRC15
IRX5
ROR2
KCNA10
NFAM1
NPAS4
RBBP8NL
UCP3
APOA4
JSRP1
ATOH8
CNFN
PRPH
ANO9
AVPR2
PCK1
HOXA2
ELF3
SULT1C2
AGER
LDHD
TFAP2B
ONECUT1
XRCC3
LLGL2
RPL3L
ASB10
STKLD1
OTOP2
P2RX3
MCIDAS
SARDH
ZNF541
FOXA3
KCNH6
LTA
HOXA3
TBC1D10C
SLC6A3
C6orf132
HOXB2
UPK3A
UBASH3A
EN2
RHBG
ATP12A
ACP7
ZGLP1
MS4A10
ALDH3B2
PDLIM2
C5AR2
ENTPD8
BMP6
EVA1B
MYO1G
ELF5
OTX1
CDHR5
GNB3
PTPRH
ALDH3A1
GPR139
THEG
FAM110A
STEAP3
NTRK1
HDHD5
NKX2.1
HTR1B
TNNT1
FZD2
DBH
PCDH12
S1PR4
CTSW
DUSP2
AHRR
ITGB4
CNGA4
RUNX3
KLF4
FUT7
CASZ1
FAM83E
STARD3
TTC34
EPS8L2
PEAK3
HAMP
MRGPRF
TCF23
GCGR
FOXJ1
ST6GALNAC1
KLK11
SCN4A
IL1RL2
SNAI3
MLPH
KCNK5
PGC
TFAP2C
DRGX
PROC
IL27
CDCA5
IL10
GNG8
UPK1A
DCST1
WNT5B
LIF
PGGHG
SUSD2
SLC39A4
ACTN3
ECEL1
ZRSR2
C16orf89
CDCA4
ESPNL
PTPN7
CES1
LRRC8E
RAB17
MPL
HLX
SYNGR4
GRHL3
GPSM3
TEKT3
AJUBA
HNF1A
SPIB
BARHL2
TNNT3
WNT11
VWA2
GZMM
SH3BP1
HS3ST6
DNASE1L1
FOXP3
HMCN2
CARD14
ABCC6
GTSE1
ZNF385C
MYL10
NPM2
SPPL2C
PRSS56
SLC23A3
KREMEN2
IRF4
CRYBG2
TFAP2A
MYO15B
LOXL4
KCP
NMRK2
CAPN9
NOTUM
ANKRD2
ZDHHC19
SLC23A1
ZSWIM1
OTOF
ITGA11
KIF18B
SH2B2
SOAT2
CYP2W1
TFAP2D
GREB1
DGAT2
TTC16
TCIRG1
MCM5
SLC22A12
UROC1
CHRNE
CAPN12
B3GNT3
SP6
MYH3
ADRA1D
PRKAG3
BIRC5
AIRE
NYX
TAS1R1
WFIKKN2
NHERF1
GJA4
PKLR
EPHA2
ERAS
TNFRSF13C
PLD4
TOMT
CCDC69
RIN3
AVP
ZC3H12A
CEL
CEACAM19
RECQL4
TRABD2B
ALOX15B
CD248
PROB1
GPRC5C
C2orf81
SLC38A8
DNAI2
FAM83G
ATG9B
SYTL1
LPIN3
IL17RA
PRSS36
CLIC3
TG
CACNA1S
AKNA
APOA2
ADAT3
LRRC46
UNC13D
FIBCD1
MLXIPL
GPBAR1
PAX5
E2F2
AIPL1
PIP5KL1
FHIP1A
NEK8
SIX2
JMJD6
MAP3K6
PDE4C
ADAMTS13
DLK1
HDAC10
GSDMD
SLC39A5
ADM
CDC42BPG
FOSB
CARD11
OSGIN1
DLL4
SLC8B1
SLC25A19
TONSL
GRIN2C
MFAP4
LARGE2
GRIN3B
TBX10
AQP1
PMEL
SPATC1
EGR2
LIN28B

## Sheet: Tab 4
Early Downregulated DEGs in Hippocampus + Amygdala
CRLF1
DPEP1
NOXO1	Bold = Top 10
TSPAN10
LYPD2
RPL3L
CARNS1
JUNB	Note:	No GO Biological Processes Identified
OGFOD3
TEDC2
CARD9
KAT5
HGFAC
YBX2
WDR81
NUDT22
HPDL
METTL26
INTS5

## Sheet: Tab 5
Intensified Downregulated DEGs in Frontal Cortex
ECT2L
	Note:	No GO Biological Processes Identified

## Sheet: Tab 6
Intensified Downregulated DEGs in Hippocampus + Amygdala
CCDC188
TTLL6
EOMES
RDH12
KCNN4
ZMYND12
	Note:	No GO Biological Processes Identified

## Sheet: Tab 7
Persistent Downregulated DEGs in Frontal Cortex
PCARE
LCN15
CLEC3A
NOXO1
PAX4
SLC7A4
HOXC11
HOXD10	Note:	No GO Biological Processes Identified
TDRD9
KLF1
GNAT1
SLC34A2
NT5DC4
CLDN7
QRICH2
METTL27
SPATA3
PCP2
SYNE4
TMEM95
ODF3B
TEKT5
ZMYND15
PGA5
FNDC11
FEZF1
MATN1
ZC3H12D
IDO2
ATP6V0A4
CREB3L3
TMEM81
NPFFR1
PRSS33
RRAD
SH2D3A
GPR84
PCSK9
SLC1A7
ACP4
TLX1
SPNS3
MAN2B2
C1QTNF3
ENDOU
CREB3L4
PIERCE1
EPHX3
CDX2
SKIDA1
CIB4
FCRL6
MYL11
SLC9A2
PGF
GIPR
C19orf38
RHEX
RORC
PRSS8
NXNL1
PCK2
PTCHD3
NPAS1
WDR88
SCNN1A
PTPN22
CYP21A2
DNAI1
SPHK1
VSIG10L2
LHX1
LRRC51
CNTD1
EPN3
MEX3A
CPLANE2
TLR9
RSPH6A
GATA6
ELL3
TKTL1
EPOR
CHAT
RIBC2
SIM1
KLK1
SLC16A5
TNFSF8
FAM83C
PRRG4
ANKRD66
ADAMTS16
TEKT2
SLC22A16
PRTN3
MATN4
PLIN5
SPDEF
HJURP
CDC20
CCNB2
ICAM1
CYP27A1
MLN
IFT27
MYBPHL
REELD1
IFNLR1
SBSPON
CACNA2D4
TMEM253
DNAAF1
P3H4
PKD1L2
FAAP24
DRC7
C1RL
TGIF1
VMO1
CFAP99
RAB34
UPB1
SLC11A1
F13A1
ZNF653
COL6A6
CCDC87
ASS1
GCNT7
RASL11A
NUAK2
PROX2
CAPN11
REM1
PRRG2
RNF135
ADGRG3
MYH13
GBX1
ACAP1
GSG1
CFAP57
MXD3
NRAP
TBX4
TMC4
PAH
NAPSA
GLI1
ITPR3
CACNG1
DPYS
HAPLN3
WDR93
HNF1B
RAD9A
TULP2
GSDMA
GRHL2
AURKB
C1QTNF7
VTN
ODAPH
PLIN4
TMCO4
CBR2
RIPOR3
PPM1N
LTB4R2
HSPA1L
CCNB1
RSPH9
SFR1
CDCA3
LMAN1L
PNLDC1
ANXA13
TMOD4
KCNJ8
GFRA4
ENO3
CHIA
NTF4
MGST2
ESPL1
TICRR
HPSE2
STK33
SEMA3B
TMEM213
VDR
CDHR3
FCMR
PRRT1B
GNA15
GGT6
TINCR
TGFA
HKDC1

## Sheet: Tab 8
Persistent Downregulated DEGs in Hippocampus + Amygdala
RAB25
ENTPD8
JSRP1
TMEM255B
MYMK
AQP2
TIGD3
CABP2		Note:	No GO Biological Processes Identified
SULT2B1
CRYGN
TMEM95
ZP3
ZACN
SLC6A18
SPHK1
ALDH3B2
F7
FAAP24
PRSS21
MEIOSIN
FAAP100
MYL11
PAEP
UPK3A
SPATC1
TEKT4
TMEM270
SLC25A45
SLC7A4
SLC6A19
SLC22A12
SLC22A18
FUT7
ZGLP1
DNASE1L1
CDX2
ASPG
BHLHA15
TTC34
LMNTD2
NGFR
CEL
CALHM3
PIP5KL1
PADI3
GATA5
TPO
MYO15B
KCNA7
GRIN3B
TTLL10
SYNGR4
TRIM16
ARHGEF16
MRGPRF
FRMD8
MROH6
GLYCTK
HSPA1L
RBBP8NL
FAM83E
EPHA2
SLC16A5
PRODH2
MCIDAS
CDHR5
NCCRP1
MFAP2
FKBP6
IL27
CLDN4
SIM2
MAN2B2
SPIB
EPS8L2
HES2
HS3ST6
ACTN3
SEBOX
GNG8
UNC13D
ITGB4
QRICH2
AVPR2
C8G
C2orf81
CRELD2
DNAH17
CDC42EP2
TDRD9
RIPOR3
ALOX12B
ZC3H12A
B9D2
FTCD
SLC17A9
DBH
LRRC8E
WDR90
GJB3
TBC1D10C
PXDN
RUNX3
EXOC3L4
ACTMAP
SNAI3
DCST1
GNAT1
MUC2
TSPEAR
CLDN7
ADGRG3
ACAP1
EXOC3L2
FAM83C
ALDH3A1
MYO1G
RGS16
LLGL2
MADCAM1
AGER
SPON2
OTOP2
TNNT1
PLK3
TRIB3
TRIM50
KCNH6
HEXD
MYL10
SMOC2
P2RY2
ZMYND15
SOAT2
PODNL1
TLR9
UBASH3A
RUFY4
MEX3A
MFAP4
GINS3
GRIN2C
MYLK2
FNDC11
MROH5
TNS4
KCP
ST6GALNAC1
TBX21
BEST4
ALOX15B
PAX7
DND1
SNX20
TEX52
TOMT
PADI6
RHBG
ELF3
SPACA9
PROB1
SULT1A3
CTSW
TKTL1
RHBDF2
ZNF541
ENDOU
SARDH
PRTN3
P2RX1
FGF8
SULT2A1
NOTUM
SLCO4A1
C19orf38
TSKS
PTPRH
FAM3B
GPBAR1
SAG
F10
HNF1A
NMUR1
OVOL1
PTGES
CFAP77
ZSCAN10
F13A1
TNFRSF13C
PRPH
SNAI1
HSPB7
RECQL4
PRSS8
TNNI1
FHL3
AP5B1
PRRG2
SGSH
UMODL1
VSIG10L
SPN
AHRR
SLC23A3
CIDEC
ESPN
DUSP2
CLXN
LSMEM2
ALOXE3
ENKD1
CCDC87
TMPRSS4
RNF223
FGFR4
GCGR
SPDEF
HMCN2
SRL
PDLIM2
CACNG1
TH
TMEM79
ODF3B
STARD3
FOXN1
WNT11
SLC1A7
WNT5B
PROX2
KREMEN2
MMEL1
TK1
FAM83G
PRRT4
CASZ1
PLEKHG6
PLIN4
TROAP
SLC27A5
TIFAB
SP6
SPSB2
ATP2A3
MLN
THEMIS2
LRWD1
RAB20
XIRP1
QTRT1
ITGA11
TTLL8
PCDH12
C22orf23
FXYD3
PTPN7
PGGHG
CYP2A19
CHRNE
DGAT2
SPEM2
FAM178B
GALK1
NPAS1
POLD1
TMEM143
TRAPPC6A
FOXM1
GJA4
CRYBG2
TMPRSS2
CYP2S1
AQP5
LPIN3
SPATA20
COL9A3
ATP2A1
CRYBB2
FGF18
CEBPE
ERAS
KCNQ4
SH3BP1
SLC2A4
CNPY4
FAM20A
TMEM249
CCR7
ACRBP
F12
MRPS18B
HIPK4
TBX4
FOXH1
OPLAH
NGB
CYTH4
TRPC7
PRX
SOCS3
TRPV6
DPH7
GNB3
SLC38A8
C4orf46
TG
IQCA1L
AIRE
TONSL
KCTD11
CLCF1
TBX10
SPNS3
SLC39A4
KLK1
ZNF668
PTGIR
GDF5
SLC23A1
KY
FBP1
FANCA
GREB1
CA5A
SLC16A3
ARHGAP8
CES1
SLC25A48
LYPD3
CDCA4
HNF1B
DFFB
ITPR3
ASL
PRSS56
ZNF524
RNF43
SEMA3F
CFAP99
S1PR3
HAAO
MMP11
CYBC1
SNX15
HTR3A
POLA2
SPC24
SUSD2
CDC42BPG
CRHR2
BATF2
ITIH4
TNNC2
RIN3
HCRT
PLD4
SIX5
C5AR2
C17orf113
SLC9A3
SIRT4
CACNA2D4
GNA15
CLIC3
TMEM51
LMOD1
FCHSD1
PKP1
ACBD4
WDR74
ANO1
TFAP2A
CRACR2B
GARIN5A
CATSPER1
FOSL1
SCARF1
DBF4B
MCM5
VIL1
PLPP7
XRCC3
DLK1
C6orf132
TBX1
NXNL1
GGN
TMPRSS6
GRHL2
TMPRSS13
CCDC42
RAD9A
SHKBP1
PAPLN
PRDM6
P3H4
BIRC5
IL21R
INSC
VTN
LARGE2
ZFPM1
SH3TC1
SPSB3
PKN3
CNGA4
KIF18B
NCAPH2
STAT5A
PDLIM4
CERCAM
FCMR
HDAC10
ENO3
HSD11B2
PDE6A
FBLIM1
ADRA1D
TP53I13
TNNT2
FERMT3
CHTF18
MIOX
CACNA1S
LRTM2
FAM83D
MLYCD
FGFRL1
CPLANE2
NTN5
STKLD1
SLC39A5
ITGA5
ZFPL1
HYAL3
COL8A2
DKK2

## Sheet: Tab 9
GO Biological Processes Common in Both Regions for Persistent Upregulated DEGs	Frontal Cortex Enrichment Score	Frontal Cortex FDR pvalue	Hippocampus + Amgdala Enrichment Score	Hippocampus + Amgdala FDR pvalue
amide biosynthetic process (GO:0043604)	4.36	0.000332	2.21	0.0143
axo-dendritic transport (GO:0008088)	10.02	0.0089	6.22	0.000147
axon development (GO:0061564)	3.41	0.0404	2.85	7.36e-05
axonal transport (GO:0098930)	10.43	0.0196	5.93	0.00228
axonogenesis (GO:0007409)	3.85	0.0212	2.84	0.000234
behavior (GO:0007610)	3.04	0.0302	2.3	0.001
cell morphogenesis (GO:0000902)	2.97	0.0214	2.35	0.000122
cell morphogenesis involved in differentiation (GO:0000904)	3.49	0.011	2.64	7.83e-05
cell morphogenesis involved in neuron differentiation (GO:0048667)	4	0.00525	2.87	3.38e-05
cell part morphogenesis (GO:0032990)	3.43	0.0125	2.86	4.05e-06
cell projection morphogenesis (GO:0048858)	3.55	0.00988	2.96	1.75e-06
cell projection organization (GO:0030030)	2.31	0.0377	2.06	2.42e-05
cellular component morphogenesis (GO:0032989)	2.96	0.0384	2.52	5.61e-05
cellular component organization or biogenesis (GO:0071840)	1.49	0.0267	1.36	0.000102
central nervous system development (GO:0007417)	2.76	0.00449	1.78	0.014
chaperone-mediated autophagy (GO:0061684)	36.51	0.0425	15.1	0.0435
cytoplasmic translation (GO:0002181)	17.48	6.16e-09	5.81	0.000124
cytoskeleton-dependent intracellular transport (GO:0030705)	6.49	0.00145	3.86	9.26e-05
generation of neurons (GO:0048699)	2.42	0.0292	2.13	1.36e-05
glutamate receptor signaling pathway (GO:0007215)	10.82	0.0401	6.04	0.00833
localization (GO:0051179)	1.59	0.0229	1.36	0.00205
microtubule-based movement (GO:0007018)	4.5	0.00481	2.89	0.00036
microtubule-based process (GO:0007017)	3.24	0.00265	2.19	0.000321
microtubule-based transport (GO:0099111)	5.92	0.0051	3.67	0.000237
modulation of chemical synaptic transmission (GO:0050804)	3.17	0.0438	2.39	0.00263
negative regulation of cellular component organization (GO:0051129)	2.76	0.0442	2.27	0.000321
negative regulation of supramolecular fiber organization (GO:1902904)	6.54	0.0102	3.61	0.00555
nervous system development (GO:0007399)	2.18	0.00242	1.82	1.63e-06
neuron development (GO:0048666)	2.66	0.0281	2.47	1.36e-06
neuron differentiation (GO:0030182)	2.47	0.024	2.17	1.39e-05
neuron projection development (GO:0031175)	3.1	0.0103	2.84	1.92e-07
neuron projection morphogenesis (GO:0048812)	3.63	0.00909	3.03	1.52e-06
peptide biosynthetic process (GO:0043043)	5.87	5.74e-06	2.59	0.00381
peptide metabolic process (GO:0006518)	4.93	2.65e-05	2.6	0.00061
plasma membrane bounded cell projection morphogenesis (GO:0120039)	3.59	0.00992	2.99	1.81e-06
plasma membrane bounded cell projection organization (GO:0120036)	2.42	0.0297	2.1	2.23e-05
positive regulation of cell projection organization (GO:0031346)	3.7	0.0371	3.06	6.69e-05
positive regulation of cellular component organization (GO:0051130)	2.4	0.0371	2	0.000206
positive regulation of tau-protein kinase activity (GO:1902949)	48.68	0.0286	20.13	0.0227
regulation of cell projection organization (GO:0031344)	2.85	0.036	2.76	9.28e-07
regulation of cellular component biogenesis (GO:0044087)	2.61	0.0194	1.84	0.00911
regulation of cellular component organization (GO:0051128)	1.95	0.0121	1.75	1.64e-06
regulation of localization (GO:0032879)	2.09	0.00938	1.57	0.00502
regulation of microtubule cytoskeleton organization (GO:0070507)	6.3	0.0114	3.26	0.0167
regulation of organelle organization (GO:0033043)	2.38	0.0309	1.81	0.00485
regulation of plasma membrane bounded cell projection organization (GO:0120035)	2.91	0.0307	2.76	8.86e-07
regulation of supramolecular fiber organization (GO:1902903)	4.19	0.00842	2.6	0.0026
regulation of trans-synaptic signaling (GO:0099177)	3.16	0.044	2.38	0.00258
retrograde axonal transport (GO:0008090)	25.62	0.00498	12.71	0.000471
translation (GO:0006412)	6.29	2.89e-06	2.67	0.00337
transport along microtubule (GO:0010970)	6.62	0.00444	4.11	0.000174

[truncated: 4 more sheets: Tab 10, Tab 11, Tab 12, Tab 13]
