# Supplementary material for: Cyclosporine A Accelerates Neurorecovery Transcriptional Trajectory in a Swine Model of Diffuse Traumatic Brain Injury
Source: Int J Mol Sci. 2025 Apr 9;26(8):3531. doi: 10.3390/ijms26083531 (PMC12026708; doi:10.3390/ijms26083531)
Supplement: Supplementary file 1 [file ijms-26-03531-s001.zip › Supplementary Materials/Supplementary Table S4.xlsx]

## Sheet: Description of Each Tab
Tab Number	Tab Description	Total Number of DEGs
Tab 1	Delayed Downregulated DEGs in Frontal Cortex	20
Tab 2	Delayed Downregulated DEGs in Hippocampus + Amygdala	292
Tab 3	Delayed Upregulated DEGs in Frontal Cortex	6
Tab 4	Delayed Upregulated DEGs in Hippocampus + Amygdala	4
Tab 5	Late Downregulated DEGs in Frontal Cortex	754
Tab 6	Late Downregulated DEGs in Hippocampus + Amygdala	1962
Tab 7	GO Biological Processes Common in Both Regions for Late Upregulated DEGs	-
Tab 8	Late Upregulated DEGs in Hippocampus + Amygdala	1133
Tab 9	Late Upregulated DEGs in Frontal Cortex	381

## Sheet: Tab 1
Delayed Downregulated DEGs in Frontal Cortex
SHCBP1
CPO
SLC28A2
MMP8
SAMD3
FSHR
CFAP43
SLC26A3	Note:	No GO Biological Processes Identified
TMPRSS11B
FAM177B
ASB9
HAS2
DAW1
MINDY4B
ABCA6
POLQ
GMNC
FAM216B
KIF15
IFN.ALPHA.8

## Sheet: Tab 2
Delayed Downregulated DEGs in Hippocampus + Amygdala				Overrepresented GO Biological Processes	Fold Enrichment	FDR P value	Count
ASTL				spindle assembly involved in female meiosis I (GO:0007057)	45.24	0.0431	3
KCNV2				positive regulation of natural killer cell mediated cytotoxicity directed against tumor cell target (GO:0002860)	45.24	0.0424	3
FAM177B				positive regulation of natural killer cell mediated immune response to tumor cell (GO:0002857)	45.24	0.0418	3
KRT84				meiotic spindle assembly (GO:0090306)	30.16	0.0138	4
KNG1				pyrimidine nucleobase transport (GO:0015855)	25.85	0.0191	4
TEKT5				purine nucleobase transmembrane transport (GO:1904823)	22.62	0.0265	4
CD207				positive regulation of immune response to tumor cell (GO:0002839)	20.11	0.0332	4
LRRC52				positive regulation of response to tumor cell (GO:0002836)	20.11	0.0326	4
LVRN				positive regulation of natural killer cell mediated cytotoxicity (GO:0045954)	18.85	0.00896	5
SERPINA12				purine nucleobase transport (GO:0006863)	18.1	0.0421	4
TRIM15				positive regulation of natural killer cell mediated immunity (GO:0002717)	17.4	0.011	5
NOX3				nucleobase transport (GO:0015851)	16.45	0.0481	4
EGFL6				regulation of natural killer cell mediated cytotoxicity (GO:0042269)	13.57	0.00724	6
CD5				regulation of natural killer cell mediated immunity (GO:0002715)	12.34	0.00914	6
VSIG10L2				negative regulation of mitotic sister chromatid separation (GO:2000816)	11.31	0.00342	8
IBSP				negative regulation of mitotic sister chromatid segregation (GO:0033048)	11.31	0.00304	8
EPPIN				negative regulation of sister chromatid segregation (GO:0033046)	11.31	0.00273	8
EFCAB9				negative regulation of mitotic metaphase/anaphase transition (GO:0045841)	11.31	0.00249	8
RIPPLY1				negative regulation of metaphase/anaphase transition of cell cycle (GO:1902100)	10.64	0.00289	8
PLEK2				negative regulation of chromosome separation (GO:1905819)	10.64	0.00269	8
LRRC2				negative regulation of chromosome segregation (GO:0051985)	10.34	0.00287	8
TRPV1				mitotic spindle assembly checkpoint signaling (GO:0007094)	9.36	0.0262	6
HHLA1				mitotic spindle checkpoint signaling (GO:0071174)	9.36	0.0257	6
DYTN				spindle assembly checkpoint signaling (GO:0071173)	9.36	0.0252	6
VGLL2				negative regulation of mitotic nuclear division (GO:0045839)	9.28	0.00377	8
CAPN14				positive regulation of leukocyte mediated cytotoxicity (GO:0001912)	9.05	0.0287	6
CTC1				spindle checkpoint signaling (GO:0031577)	9.05	0.0282	6
KLKB1				regulation of mitotic sister chromatid segregation (GO:0033047)	8.87	0.00195	10
SLC9A2				regulation of mitotic sister chromatid separation (GO:0010965)	8.38	0.00258	10
SERPINA11				negative regulation of nuclear division (GO:0051784)	8.23	0.00689	8
STYXL2				positive regulation of cell killing (GO:0031343)	7.98	0.0428	6
NLRP13				regulation of leukocyte mediated cytotoxicity (GO:0001910)	6.88	0.0331	7
SULT1C4				regulation of chromosome separation (GO:1905818)	6.65	0.00364	10
MMP20				regulation of mitotic metaphase/anaphase transition (GO:0030071)	6.22	0.00321	11
FRMD7				regulation of metaphase/anaphase transition of cell cycle (GO:1902099)	6	0.00365	11
KRT74				negative regulation of chromosome organization (GO:2001251)	5.9	0.0146	9
KCNU1				regulation of mitotic nuclear division (GO:0007088)	5.6	0.00335	12
OIT3				regulation of sister chromatid segregation (GO:0033045)	5.29	0.00723	11
ACE2				regulation of chromosome segregation (GO:0051983)	4.76	0.0075	12
GEN1				regulation of nuclear division (GO:0051783)	4.64	0.00879	12
SHCBP1				nuclear chromosome segregation (GO:0098813)	3.69	0.0103	15
PNLIPRP1				chromosome segregation (GO:0007059)	3.07	0.0149	18
H1.8				spermatogenesis (GO:0007283)	2.54	0.0263	22
CD3E				sexual reproduction (GO:0019953)	2.52	0.00201	38
GSDMA				male gamete generation (GO:0048232)	2.45	0.047	22
SPINK5				gamete generation (GO:0007276)	2.28	0.042	26
HAND1				reproduction (GO:0000003)	2.11	0.00345	48
SPP2				reproductive process (GO:0022414)	2.08	0.00261	47
RFX6
P2RY8
BVES
FCRL1
MARCO
ACTG2
LRRC63
CD209
TTC12
PLEKHS1
HSD17B2
IL18RAP
PGB
CAPN8
SERPINA5
CNGB3
LIPH
PHEX
IL12B
CERS3
ACSBG2
TNNI3K
CD8B
NCR1
CHP2
SLC10A2
HPSE2
MYOC
FERMT1
LEXM
LPAR2
CEACAM16
TRIM17
NEK2
CYP4F22
RBM44
MYH3
SLC28A1
CCNB1
ZPLD1
DPPA2
SLC38A11
AQP10
CFAP58
NUGGC
ABCC2
SPTA1
TRIM40
CPB2
AMPD1
COL6A6
NLRP12
CPN1
MAB21L3
ADGRE3
NMNAT3
TMEM202
MYPN
APCDD1L
SLC36A3
CHMP4C
DNAH14
RHAG
LOXHD1
TEKT1
IL12RB2
C4BPA
MEOX2
FBP2
MYO5C
SERPINA1
SULT1C2
NDC80
LY9
FGG
TRIM58
SIGLEC15
CEACAM20
OVCH2
GABRA6
SLC26A8
SLC28A3
ATP13A5
TSHR
CYP24A1
ACP3
KCTD19
FCRL4
DUOX2
SPATA16
BTNL2
MYH15
C3orf52
TEX35
REG4
NKX3.1
MLKL
CHI3L2
TMPRSS11E
NLRP8
TRBV30
TMPRSS11B
ADCY10
PTPN20
KMO
ASPM
ABCA6
PRSS51
ATP1B4
PGR
ROS1
ADTRP
GALNT5
VSTM1
FAP
RTL9
SMLR1
CFAP43
SPATA48
C8B
TESPA1
ATP8B4
ADGRG2
OR51B5
SCGN
SLC17A1
VWDE
AICDA
CRTAM
MRC1
DSG3
CCDC60
PKD2L1
CFTR
TRIM77
MELK
USP44
MR1
KCNH8
HAO1
NEB
RNASE10
ERCC6L
CCNB3
STEAP4
ACOT12
MYO3B
CCR9
ITGB3
RNF17
CNBD2
SLC26A5
KIF11
ABCA12
DTL
SLAMF6
TDRD5
CNGA1
CYTIP
BARX2
GSDMB
P2RY4
PMFBP1
DACH2
SMPX
NOX1
ADGRF4
CYP4F3
SPATS1
PTGES3L
CLEC17A
CD244
ALAS2
ZP2
KIF4A
SCN11A
MACC1
CKAP2L
SAMD3
ALDOB
A2ML1
CDCA2
BTG4
SHOC1
GLYATL2
SAL1
SLC28A2
MYB
BUB1B
LPXN
CDKL3
QRFPR
KIF15
VWA3B
CD226
LIPN
CA3
MS4A2
ECT2L
COL28A1
FCRL3
ZWINT
SLC5A11
MALRD1
PBX4
CENPE
MAEL
SLC27A6
FBXO5
KCNMB3
SI
KNTC1
OAS1
PARPBP
SCN7A
MNDA
HMMR
CCNB2
DMRT2
NUF2
ACMSD
BANK1
CDX4
TSPAN19
MORC1
LCA5L
CMYA5
KRT20
C12orf50
LRRC39
AXDND1
EXD1
FBXO40
BUB1
ERAP2
LYPD6B
AR
AQP9
ST8SIA6
HEPH
CFAP221
ASB9
GADL1
VEGFC

## Sheet: Tab 3
Delayed DEGs Upregulated in Frontal Cortex
PPP1R1B
PENK
S100A1
TAC1
F5
GNAL
	Note:	No GO Biological Processes Identified

## Sheet: Tab 4
Delayed DEGs Upregulated in Hippocampus + Amgdala
S100A1
CA11
SYP
DYNLL2
	Note:	No GO Biological Processes Identified

## Sheet: Tab 5
Late Downregulated DEGs in Frontal Cortex				Overrepresented GO Biological Processes	Fold Enrichment	FDR P value	Count
ZP2				norepinephrine transport (GO:0015874)	13.04	0.00988	6
NEUROD4				norepinephrine uptake (GO:0051620)	12.42	0.0315	5
CLEC17A				serotonin uptake (GO:0051610)	10.86	0.0434	5
IL20RA				serotonin transport (GO:0006837)	9.48	0.0252	6
TBC1D21				amine transport (GO:0015837)	8.69	0.0315	6
ATP13A5				sperm axoneme assembly (GO:0007288)	6.62	0.0167	8
PHEROC				dopamine transport (GO:0015872)	6.4	0.0398	7
PLEKHS1				mitotic spindle assembly checkpoint signaling (GO:0007094)	5.99	0.00739	10
FAM124B				mitotic spindle checkpoint signaling (GO:0071174)	5.99	0.00727	10
HOXA1				spindle assembly checkpoint signaling (GO:0071173)	5.99	0.00717	10
RHAG				sperm flagellum assembly (GO:0120316)	5.79	0.0149	9
HSD17B2				spindle checkpoint signaling (GO:0031577)	5.79	0.00812	10
HHLA1				negative regulation of mitotic sister chromatid separation (GO:2000816)	5.43	0.0115	10
FSHB				negative regulation of mitotic sister chromatid segregation (GO:0033048)	5.43	0.0114	10
TMPRSS11E				negative regulation of sister chromatid segregation (GO:0033046)	5.43	0.0113	10
SLC28A3				negative regulation of mitotic metaphase/anaphase transition (GO:0045841)	5.43	0.0111	10
CPA4				monoamine transport (GO:0015844)	5.35	0.041	8
PIWIL1				negative regulation of metaphase/anaphase transition of cell cycle (GO:1902100)	5.11	0.0151	10
MEP1B				negative regulation of chromosome separation (GO:1905819)	5.11	0.0149	10
CDKL3				negative regulation of chromosome segregation (GO:0051985)	4.97	0.0174	10
FBP2				negative regulation of mitotic nuclear division (GO:0045839)	4.9	0.0111	11
CAPZA3				xenobiotic transport (GO:0042908)	4.46	0.0306	10
TERB2				negative regulation of nuclear division (GO:0051784)	4.35	0.0212	11
DNAJC5G				organic cation transport (GO:0015695)	4.24	0.0395	10
CD244				meiotic chromosome segregation (GO:0045132)	4.15	0.00287	16
TEC				cilium-dependent cell motility (GO:0060285)	4.06	0.000338	21
REN				cilium or flagellum-dependent cell motility (GO:0001539)	4.06	0.000322	21
PPBP				regulation of mitotic sister chromatid separation (GO:0010965)	3.86	0.0254	12
TNIP3				regulation of chromosome separation (GO:1905818)	3.83	0.00754	15
SLC17A8				regulation of mitotic sister chromatid segregation (GO:0033047)	3.75	0.0461	11
REG4				cilium movement involved in cell motility (GO:0060294)	3.6	0.00612	17
CPAMD8				meiotic nuclear division (GO:0140013)	3.48	0.000787	23
DNAI3				sperm motility (GO:0097722)	3.48	0.015	15
TDO2				flagellated sperm motility (GO:0030317)	3.48	0.0149	15
AMPD1				axoneme assembly (GO:0035082)	3.43	0.0159	15
CD96				cilium movement (GO:0003341)	3.33	0.00198	22
F9				meiotic cell cycle process (GO:1903046)	3.16	0.00165	24
C1orf87				nuclear chromosome segregation (GO:0098813)	3.12	9.46e-05	33
CNGB3				mitotic cell cycle checkpoint signaling (GO:0007093)	3.1	0.00714	20
CNGA1				organic hydroxy compound transport (GO:0015850)	3.1	0.00152	25
DNTT				meiotic cell cycle (GO:0051321)	3.06	0.000235	31
F2RL1				sister chromatid segregation (GO:0000819)	2.9	0.0114	20
FBXO47				regulation of mitotic nuclear division (GO:0007088)	2.87	0.0418	16
ADAM3A				mitotic sister chromatid segregation (GO:0000070)	2.85	0.0182	19
KNG1				regulation of nuclear division (GO:0051783)	2.82	0.0198	19
MCOLN2				microtubule bundle formation (GO:0001578)	2.81	0.0358	17
ASB4				hormone metabolic process (GO:0042445)	2.81	0.0114	21
CDC6				nuclear division (GO:0000280)	2.79	0.000123	38
RXFP2				regulation of chromosome segregation (GO:0051983)	2.74	0.0325	18
PTGES3L				cell cycle checkpoint signaling (GO:0000075)	2.73	0.0114	22
MROH2B				organelle fission (GO:0048285)	2.62	0.000298	39
ANKRD55				chromosome segregation (GO:0007059)	2.56	0.000362	39
KRT24				sodium ion transport (GO:0006814)	2.55	0.0275	22
MYO1A				mitotic nuclear division (GO:0140014)	2.54	0.0482	20
JHY				cellular process involved in reproduction in multicellular organism (GO:0022412)	2.33	0.00276	38
ARHGEF39				negative regulation of mitotic cell cycle (GO:0045930)	2.27	0.05	24
CCL28				negative regulation of cell cycle phase transition (GO:1901988)	2.23	0.0455	25
LACTBL1				response to bacterium (GO:0009617)	2.06	0.00251	50
SMLR1				male gamete generation (GO:0048232)	2.05	0.00383	48
NR1H4				spermatogenesis (GO:0007283)	2	0.00749	45
OTX2				gamete generation (GO:0007276)	1.98	0.00145	59
FXYD3				chromosome organization (GO:0051276)	1.96	0.022	40
CNBD2				sexual reproduction (GO:0019953)	1.91	0.00029	75
SLC2A2				multicellular organismal reproductive process (GO:0048609)	1.84	0.0028	65
PRND				reproduction (GO:0000003)	1.79	6.03e-05	106
PKD2L1				reproductive process (GO:0022414)	1.78	7.11e-05	105
FAM170A				multicellular organism reproduction (GO:0032504)	1.78	0.00624	65
EXO1				cell cycle process (GO:0022402)	1.61	0.0307	67
BRDT				transmembrane transport (GO:0055085)	1.59	0.00621	93
UGT2B31				monoatomic ion transport (GO:0006811)	1.58	0.0261	73
SLC5A8				response to other organism (GO:0051707)	1.53	0.0413	78
MIP				response to external biotic stimulus (GO:0043207)	1.53	0.0414	78
NOX3				response to biotic stimulus (GO:0009607)	1.51	0.0484	80
PHEX				response to external stimulus (GO:0009605)	1.43	0.00613	142
DNAH14
CCDC198
SERPINA12
DSG4
TYR
DSG3
GPX2
LRRC36
GLYATL2
WDR49
CFAP58
LRRC52
IBSP
SLC9A4
ATP1B4
GABRE
SLC22A2
PADI6
TM4SF4
PSMC3IP
RANBP3L
CYP24A1
ARG1
RBM44
AQP10
BPIFA2
FOXM1
FGG
MTTP
CDH17
VWA3B
DNAH11
GINS3
NEB
MYBPC1
GRK7
TRPM1
SKOR2
CTC1
MEOX1
LHX4
CCRL2
MR1
SLC22A4
ENPP3
KIF20A
GALNT8
MDH1B
CCR2
ACE2
HNF4G
KIF11
BTNL2
KCNJ15
LCA5L
TNFRSF9
NUP37
TMC1
EFCAB12
AK7
ABCG8
MALRD1
PLAC9
CYTIP
PHF7
UXT
PSP.I
FAM111B
MAEL
A2ML1
ORC1
MEIG1
DYTN
GUCA1A
EFHB
SFTPD
TNNI3K
TSGA13
SLFN14
GALNT5
CLEC4F
ROS1
MYH15
COL28A1
F13B
IL20
JAML
RFX6
TEX49
PAX3
C3orf52
PTPRQ
CYP17A1
MACC1
CPB2
HTR3B
C8B
BVES
GIMAP2
ALDH8A1
BPIFA1
SPP2
CRYBG1
ZAR1L
TTC6
PARPBP
BPIFB6
PAX7
GPR156
C6
C4BPA
SAG
PMFBP1
CENPE
TEX35
ABCB11
LY9
POLR1H
LPAR2
LIPG
CFAP91
SERPINA1
NUF2
CRYBB2
C1orf94
SLC35F4
LRRC63
LIPH
CLTRN
CNR2
AMBP
OC90
TIGIT
KIF22
WNT8A
TDRD5
RIIAD1
CXCR5
TMPRSS3
SERTAD1
SLAMF6
CD207
CYP1A2
MYH8
ANKRD37
CHRNA1
SERPINA5
ACOT12
SLC22A1
CD101
C15orf48
SLC6A5
BUB1B
DNAH7
CIDEC
C5
NMUR2
CMBL
GARIN1B
HMMR
RFX8
GRM6
TIMELESS
RNASE10
KRT2
UBXN10
CTSH
TRBV19
MYPN
CCDC196
E2F8
LAYN
CPHL1
PLAG1
SCGN
GARIN2
OSR2
CABP5
ANKS4B
HJV
LRRC17
MYOM1
IMPG1
OPTC
KRT35
CAPN14
CHEK2
PRSS37
DLGAP5
TMPRSS7
CPS1
ABCA4
SCP2D1
NDC80
TINAG
VRTN
TEX14
TMC3
LRP2
CCNA1
NCAPH
NUGGC
CCR4
MMRN1
OASL
POGLUT2
CXCL9
GLT8D2
MYO3B
FANCD2
FST
CA6
KIF27
AQP6
DSG2
ALX1
LAX1
ELOVL3
SIRT4
HNF4A
TTLL9
ZMYND12
DNAH12
ZSWIM3
SCN11A
CD8A
ABCG5
RHCG
A1CF
STC1
DDIAS
TCEA3
KCNU1
TPH2
SLC5A2
MND1
SCEL
MCM10
TP53
GYS2
NPPC
VEGFD
CDCA2
SLAMF8
TGM7
GOLT1A
TMEM249
SSUH2
BNC1
PRSS51
NLRP8
SULT1C4
SNX20
PIWIL2
PLA2G4D
PPP1R13L
TEKT1
CCDC188
AXDND1
GUCY2C
KRT3
TECTB
CPA1
ESM1
NR2C2AP
EME1
PLEK2
GHRHR
MARCHF10
DNASE1L3
HABP2
PNLIPRP2
PRR11
IQCG
NUDT19
AP1M2
MYRFL
SPAG6
TNNC2
BNIP5
OLFM4
RET
CRYBA1
GPRC5A
CFAP221
DDC
MYOM3
CUBN
APOB
BCO1
IL6
ZGRF1
ULBP1
GXYLT2
TRPC7
KMO
PPP1R3B
NMNAT3
SOAT1
NOD2
ACRBP
DPT
IL2RG
CILP
TRDN
WEE2
FBXO40
SLC5A12
NPY2R
SOCS1
CNDP1
MMP1
ZDHHC13
TRIM10
LBP
ITIH2
FRMPD2
ABCC12
DPPA2
IL12RB2
CORIN
ADCY10
MAK
MYO1H
P2RY4
SPTA1
CDCA8
CCR1
MSH5
TROAP
ETNK2
PLAU
TRAF4
ZWINT
PIH1D1
LEMD1
ACSBG2
CCDC194
AGXT2
ADTRP
CFAP161
POLE
SLC27A6
MOB3C
ARHGAP15
TMPRSS15
GATA4
RABEPK
FBP1
KCNMB3
KBTBD7
LEPR
CD209
FREM1
ALKBH2
STYXL2
RPGRIP1
SHISA3
MARCHF3
ASB15
PLB1
SCN7A
CRX
STRA8
CIDEB
FAM83B
SDS
KIF18A
MPPE1
CATIP
MTBP
GSDMB
OIT3
DHRS13
PRICKLE3
SLC3A1
TLR2
MFAP5
KLHL31
IDNK
EFHC2
GCNT3
CLDN1
RTL4
ASTE1
SNX11
CKAP2L
SLC22A3
SLCO5A1
ABCA12
HEPH
SELL
SLC30A2
CHRNA9
CHMP4C
EHF
HCRT
KCNS1
SLC26A5
ABCC3
SYDE2
STEAP4
KNTC1
VWA5B1
MED18
CRYBA4
CPQ
C1QTNF2
LRRC39
ATP8B4
HTR3A
CDKN2B
TGM5
ROR1
DUSP29
MEIOC
KLHL38
METTL13
TMEM232
GCKR
BDH1
ZBTB39
GPNMB
TMC5
BANK1
DLL3
MYCBPAP
TMEM202
SMC1B
PLIN3
SUSD5
SEL1L2
SLC44A4
COMP
RHCE
MMP19
RNF25
KRT8
TRAF5
BSPRY
SPC25
CALML4
FASLG
S100A10
FAP
CD40
EGF
SLC25A53
KLK6
CENATAC
OAS1
NT5C1B
AOX1
DYDC2
TMIGD1
BMX
LRRC25
ITGB3
IFNE
GARIN3
USHBP1
CHRM5
TMEM72
TRIM63
BEST1
SERINC2
VSIG2
CIP2A
IL31RA
SLC7A3
CASP1
ADORA3
MUSK
PDE11A
AGBL2
C9orf24
SLC29A3
SUMF2
C14orf93
RANGRF
TAF7L
VIL1
GAS2L3
ACTG2
ADAMTSL4
GLYCTK
MINDY4
ALPK1
TBXAS1
TRBV30
KAZALD1
NPSR1
LINGO4
DPH7
PDE6A
PIEZO2
TTC12
SPEF2
SAT2
SPDL1
ABCC11
DNAH2
ITK
GALNT3
REEP4
ARSG
SUSD1
CENPS
RAB27A
IRF5
BORA
FRMPD1
MFRP
NTF3
TDRD1
MNDA
ADGRG5
DRC1
WDFY4
MCM4
ZNF599
MAB21L3
RTTN
RSAD1
CSKMT
SYPL2
DAPP1
TSNAXIP1
BBOX1
CSF3R
FDXACB1
FAM20A
MAD2L1
PMP2
TMEM120A
BMPER
XKR8
CD72
SLC37A4
SLC26A8
DHRS9
SLC13A1
FRMD7
LRRC74B
PLIN2
RFWD3
UPK1B
TMPRSS13
SLC38A11
ATAD5
SERTM2
DCLRE1B
ZC2HC1C
ITGB7
GCH1
ACOT6
ACAA2
SLITRK6
CYP11A1
DNA2
CMYA5
CHRNB3
TRAF3IP2
DIAPH3
BLVRB
SERPINE1
FLACC1
TOP2A
IFI35
EVC2
CCDC60
SLC25A48
PLS1
WRAP53
SLC4A5
WDR25
CMTM7
MTFR2
C2orf76
ASPM
ATG16L2
FIGNL1
PGM5
ALPK2
DPP4
IKZF3
METTL25B
TNFAIP8L1
HAUS4
TTK
MYB
TEDC2
CDH16
KRT40
RS1
LHX9
KCNE4
C7
ANKRD31
URB2
SLC4A11
SELP
SLC6A4
SPATA48
KLHL10
ITGA4
MTHFD2
NCAPG2
HEATR6
KIAA2012
HGF
GALNT12
MYBL2
EDDM3B
EFHC1
ERICH6
AQP9
ADH4
PSRC1
ECT2
GRHL1
ESR2
HSD11B2
EGFLAM
DUOX2
MAFF
FRRS1
THPO
TYMS
KCNH8
DSE
GJA5
ENAM
LMLN
DDO
TP53I3
TTC21A
CLIC5
SLC5A5
CFAP44
CES3
SERTAD3
WDR89
EDDM13
P4HA2
RNASEL
CASP8
TM4SF20
IQGAP3
HSCB
SLC5A1
SLC18A1
FBN2
BRCA1
CHRNA6
TMEM79
FAS
GLB1L2
CEP55
NEURL2
POP1
VWA3A
CALHM5
NHERF4
SELENBP1
PTGIS
ANKDD1A
TTLL4
ASB5
MEA1
BLM
ECH1
TLCD1
TNFSF4
PLCD1
C4orf47
TDRD12
TCAP
SH2D3C
HS3ST3B1

## Sheet: Tab 6
Late Downregulated DEGs in Hippocampus + Amygdala				Overrepresented GO Biological Processes	Fold Enrichment	FDR P value	Count
GUCA1A				mucosal immune response (GO:0002385)	5.54	0.0267	9
BTBD16				organ or tissue specific immune response (GO:0002251)	5.32	0.0106	11
GBX2				keratinization (GO:0031424)	4.15	0.001	19
C1orf116				antibacterial humoral response (GO:0019731)	4.06	0.0246	12
PLA2G4D				negative regulation of type II interferon production (GO:0032689)	3.76	0.0114	15
TLE7				icosanoid transport (GO:0071715)	3.69	0.00397	18
LHX5				antimicrobial humoral response (GO:0019730)	3.45	0.000525	25
LGALS12				regulation of renal system process (GO:0098801)	3.27	0.0379	14
CRYBB1				intermediate filament organization (GO:0045109)	3.24	0.00294	22
MS4A10				antimicrobial humoral immune response mediated by antimicrobial peptide (GO:0061844)	3.09	0.0281	16
GPRC5D				endocrine process (GO:0050886)	3.03	0.0245	17
PNPLA1				positive regulation of epithelial cell differentiation (GO:0030858)	2.92	0.0107	22
CCIN				defense response to Gram-negative bacterium (GO:0050829)	2.9	0.036	18
PGA5				regulation of interleukin-10 production (GO:0032653)	2.88	0.05	17
OTOG				negative regulation of tumor necrosis factor superfamily cytokine production (GO:1903556)	2.71	0.047	18
KRT35				regulation of type II interferon production (GO:0032649)	2.71	0.00157	32
KRT2				defense response to bacterium (GO:0042742)	2.64	6.97e-06	55
INHBC				defense response to Gram-positive bacterium (GO:0050830)	2.62	0.0427	19
METTL27				fatty acid transport (GO:0015908)	2.62	0.0183	24
GZMH				intermediate filament cytoskeleton organization (GO:0045104)	2.58	0.0195	24
NTRK1				regulation of lyase activity (GO:0051339)	2.57	0.0335	22
KRT32				regulation of cyclase activity (GO:0031279)	2.57	0.0333	22
TAS1R2				intermediate filament-based process (GO:0045103)	2.54	0.0207	24
CA6				multicellular organismal-level chemical homeostasis (GO:0140962)	2.48	0.0382	22
ATP6V1B1				humoral immune response (GO:0006959)	2.46	0.000973	40
KLK11				sensory perception of light stimulus (GO:0050953)	2.45	1.13e-05	60
SH2D3A				visual perception (GO:0007601)	2.43	1.42e-05	59
AMN				endocrine system development (GO:0035270)	2.43	0.00178	38
LBP				keratinocyte differentiation (GO:0030216)	2.42	0.0116	29
TERB2				ear morphogenesis (GO:0042471)	2.37	0.00579	34
ASGR2				positive regulation of interleukin-6 production (GO:0032755)	2.35	0.0353	25
HABP2				epidermal cell differentiation (GO:0009913)	2.34	0.000827	44
PIF1				regulation of interleukin-6 production (GO:0032675)	2.33	0.00223	40
PPBP				cell killing (GO:0001906)	2.31	0.0306	26
SLC34A1				inner ear morphogenesis (GO:0042472)	2.31	0.0204	28
XKR5				regulation of systemic arterial blood pressure (GO:0003073)	2.29	0.0408	25
REN				lymphocyte proliferation (GO:0046651)	2.23	0.0333	28
APOA4				alpha-beta T cell activation (GO:0046631)	2.23	0.0411	27
KBTBD13				mononuclear cell proliferation (GO:0032943)	2.2	0.0285	29
ABCC6				monocarboxylic acid transport (GO:0015718)	2.19	0.0141	34
IRF4				regulation of blood pressure (GO:0008217)	2.18	0.00159	47
CD177				renal system process (GO:0003014)	2.16	0.0281	31
VSX1				inorganic ion import across plasma membrane (GO:0099587)	2.11	0.0393	30
ACAN				inorganic cation import across plasma membrane (GO:0098659)	2.11	0.0391	30
SCNN1G				sensory perception (GO:0007600)	2.03	9.77e-08	118
HOXA5				hormone metabolic process (GO:0042445)	2.03	0.0197	39
SHISA3				positive regulation of cytosolic calcium ion concentration (GO:0007204)	2	0.0181	40
GPRC5A				detection of stimulus (GO:0051606)	2	0.00435	50
BICDL2				adaptive immune response based on somatic recombination of immune receptors built from immunoglobulin superfamily domains (GO:0002460)	1.99	0.033	37
LHX3				immune effector process (GO:0002252)	1.98	0.000115	78
MEPE				muscle cell development (GO:0055001)	1.98	0.0227	39
GHRHR				epidermis development (GO:0008544)	1.98	0.000764	65
TEX33				response to nutrient (GO:0007584)	1.98	0.0275	38
SKOR1				regulation of epithelial cell differentiation (GO:0030856)	1.97	0.0339	37
ABCG8				adaptive immune response (GO:0002250)	1.97	0.00098	64
CYP26A1				regulation of leukocyte mediated immunity (GO:0002703)	1.96	0.0092	47
MYOD1				leukocyte mediated immunity (GO:0002443)	1.95	0.0194	42
CDC20				negative regulation of inflammatory response (GO:0050728)	1.94	0.0376	37
NPFFR1				immune response-activating cell surface receptor signaling pathway (GO:0002429)	1.94	0.0208	43
LGALS4				negative regulation of immune response (GO:0050777)	1.91	0.0228	43
AVPR1B				T cell differentiation (GO:0030217)	1.9	0.0338	41
TFAP2C				leukocyte migration (GO:0050900)	1.9	0.0183	46
TMC3				regulation of leukocyte proliferation (GO:0070663)	1.89	0.0128	51
PIGR				immune response-activating signaling pathway (GO:0002757)	1.88	0.00671	56
LMAN1L				immune response-regulating cell surface receptor signaling pathway (GO:0002768)	1.87	0.0242	45
UMOD				positive regulation of immune effector process (GO:0002699)	1.87	0.0137	51
GIP				morphogenesis of a branching structure (GO:0001763)	1.85	0.0467	40
SYTL3				embryonic organ morphogenesis (GO:0048562)	1.85	0.00351	63
AVP				cell fate commitment (GO:0045165)	1.85	0.0092	55
RAB17				inflammatory response (GO:0006954)	1.85	4.92e-05	101
MST1R				response to bacterium (GO:0009617)	1.84	7.64e-06	115
CYP21A2				regulation of lymphocyte proliferation (GO:0050670)	1.83	0.0405	44
MROH2A				immune response-regulating signaling pathway (GO:0002764)	1.83	0.00971	58
MLPH				ear development (GO:0043583)	1.82	0.0266	48
CCDC197				regulation of mononuclear cell proliferation (GO:0032944)	1.82	0.0347	45
MATN4				regulation of inflammatory response (GO:0050727)	1.82	0.00113	77
DLX3				skin development (GO:0043588)	1.81	0.0181	52
GRM6				negative regulation of cytokine production (GO:0001818)	1.79	0.0102	60
SAXO1				regulation of body fluid levels (GO:0050878)	1.79	0.00251	75
SLC5A9				striated muscle cell differentiation (GO:0051146)	1.78	0.0501	45
F9				epithelial cell differentiation (GO:0030855)	1.77	1.32e-05	123
HOXA11				gland development (GO:0048732)	1.77	0.000837	89
ABCA4				immune response (GO:0006955)	1.76	1.22e-09	219
BNIP5				regulation of immune effector process (GO:0002697)	1.76	0.00539	70
KRT79				external encapsulating structure organization (GO:0045229)	1.73	0.0188	62
KLK7				blood circulation (GO:0008015)	1.72	0.00353	79
NR5A1				cytokine-mediated signaling pathway (GO:0019221)	1.72	0.0245	59
SLC26A9				activation of immune response (GO:0002253)	1.72	0.0192	62
FSCN3				response to lipopolysaccharide (GO:0032496)	1.72	0.0191	62
C8A				lymphocyte differentiation (GO:0030098)	1.71	0.0275	57
TUBAL3				response to molecule of bacterial origin (GO:0002237)	1.71	0.018	64
ADGRF1				extracellular structure organization (GO:0043062)	1.71	0.0233	61
NT5DC4				T cell activation (GO:0042110)	1.7	0.0356	57
SMIM35				positive regulation of cell-cell adhesion (GO:0022409)	1.69	0.0426	56
ITIH2				extracellular matrix organization (GO:0030198)	1.68	0.0291	60
UBQLNL				regulation of cell-cell adhesion (GO:0022407)	1.67	0.00378	87
ZNF683				positive regulation of immune response (GO:0050778)	1.67	0.00109	103
TGM1				G protein-coupled receptor signaling pathway (GO:0007186)	1.67	0.000104	128
CAPN9				regulation of hormone levels (GO:0010817)	1.67	0.00211	95
FOXR1				positive regulation of cytokine production (GO:0001819)	1.65	0.00619	86
CASS4				embryonic organ development (GO:0048568)	1.64	0.00591	88
PCARE				regulation of leukocyte cell-cell adhesion (GO:1903037)	1.63	0.0487	62
MC2R				mononuclear cell differentiation (GO:1903131)	1.62	0.0427	63
PNPLA3				response to xenobiotic stimulus (GO:0009410)	1.62	0.0162	78
SLC6A5				positive regulation of defense response (GO:0031349)	1.61	0.0419	66
TREML1				leukocyte differentiation (GO:0002521)	1.61	0.0161	81
PSP.I				organic anion transport (GO:0015711)	1.61	0.0267	72
ITGB7				negative regulation of immune system process (GO:0002683)	1.6	0.01	87
NPPB				lymphocyte activation (GO:0046649)	1.6	0.0137	85
KRT77				leukocyte activation (GO:0045321)	1.6	0.00323	104
ADAD2				defense response to other organism (GO:0098542)	1.59	0.000174	143
EPS8L3				circulatory system process (GO:0003013)	1.59	0.0108	91
CTCFL				regionalization (GO:0003002)	1.58	0.0356	72
LCK				animal organ morphogenesis (GO:0009887)	1.57	1.31e-05	185
EPHA1				regulation of immune response (GO:0050776)	1.57	0.000395	143
CASR				regulation of cytokine production (GO:0001817)	1.56	0.000851	133
TXK				immune system process (GO:0002376)	1.55	8.43e-09	304
VRTN				regulation of leukocyte activation (GO:0002694)	1.55	0.0107	99
GLP1R				defense response (GO:0006952)	1.54	7.88e-06	206
IL12RB1				regulation of cell activation (GO:0050865)	1.53	0.00803	108
PSMC3IP				cell activation (GO:0001775)	1.53	0.0038	120
CCR4				pattern specification process (GO:0007389)	1.53	0.0469	78
ELF5				regulation of defense response (GO:0031347)	1.52	0.00435	125
CABP5				innate immune response (GO:0045087)	1.51	0.0136	105
TRIM10				positive regulation of immune system process (GO:0002684)	1.51	0.000998	150
MEI1				epithelium development (GO:0060429)	1.5	0.000109	189
NOD2				response to external biotic stimulus (GO:0043207)	1.5	8.68e-05	196
TRIM29				system process (GO:0003008)	1.5	3.81e-07	279
PCK1				response to other organism (GO:0051707)	1.49	0.000107	195
DNAJC5G				cell population proliferation (GO:0008283)	1.47	0.00749	129
ECSCR				positive regulation of cell population proliferation (GO:0008284)	1.47	0.00163	160
IGSF9				response to biotic stimulus (GO:0009607)	1.46	0.000216	199
IL11				response to lipid (GO:0033993)	1.46	0.00536	144
CLDN14				tissue development (GO:0009888)	1.45	1.14e-06	295
IL10				chemical homeostasis (GO:0048878)	1.43	0.00689	148
MND1				nervous system process (GO:0050877)	1.42	0.00434	165
ZC3H12D				biological process involved in interspecies interaction between organisms (GO:0044419)	1.42	0.000444	218
TRIM72				regulation of immune system process (GO:0002682)	1.42	0.000285	225
PDE6B				regulation of response to external stimulus (GO:0032101)	1.41	0.00502	168
HPN				anatomical structure formation involved in morphogenesis (GO:0048646)	1.41	0.00652	166
FGF6				reproductive process (GO:0022414)	1.4	0.00128	211
CDKN2A				regulation of cell population proliferation (GO:0042127)	1.39	0.000109	269
PROM2				reproduction (GO:0000003)	1.39	0.0016	211
SLC10A4				response to external stimulus (GO:0009605)	1.39	2.26e-06	354
NLRP5				developmental process involved in reproduction (GO:0003006)	1.38	0.0334	138
UGT2B31				negative regulation of multicellular organismal process (GO:0051241)	1.38	0.00551	185
PLEKHF1				positive regulation of gene expression (GO:0010628)	1.37	0.00941	181
GSG1				positive regulation of multicellular organismal process (GO:0051240)	1.31	0.0055	252
FOXA2				cell surface receptor signaling pathway (GO:0007166)	1.31	0.00149	300
RAC2				animal organ development (GO:0048513)	1.3	1.27e-05	444
CBY2				homeostatic process (GO:0042592)	1.29	0.0277	214
TBC1D21				anatomical structure morphogenesis (GO:0009653)	1.28	0.00119	346
IL1R2				regulation of multicellular organismal development (GO:2000026)	1.28	0.0341	222
CNR2				regulation of multicellular organismal process (GO:0051239)	1.24	0.000889	437
IGF2BP1				multicellular organismal process (GO:0032501)	1.23	9.14e-09	867
CD101				cell differentiation (GO:0030154)	1.22	0.00115	499
NAGS				cellular developmental process (GO:0048869)	1.21	0.00167	500
RAG1				signal transduction (GO:0007165)	1.19	0.00177	579
LTA				response to chemical (GO:0042221)	1.19	0.0121	468
HEPHL1				signaling (GO:0023052)	1.18	0.00233	615
TREM1				cell communication (GO:0007154)	1.17	0.00231	636
KCNJ15				anatomical structure development (GO:0048856)	1.16	0.00295	694
CDH3				response to stimulus (GO:0050896)	1.15	6.06e-05	958
GALNT8				developmental process (GO:0032502)	1.15	0.00284	749
AZIN2				cellular response to stimulus (GO:0051716)	1.12	0.0195	761
HAL
BOLL
ACP7
ATP12A
GATA6
DCDC2C
BPIFB2
SRPX2
GOLT1A
MCOLN2
FCRL6
OTOP1
EDN2
DLX4
COLQ
DBX1
FCRLA
PLA2G4F
SDC1
LEP
PAX4
SIX6
CCER1
HJURP
INSRR
KCNK5
MYOZ3
IYD
PLAUR
SCTR
CPN2
IL7R
SLC22A14
CHADL
CIBAR2
GRB7
TDRD10
F11
ZBED2
LMX1B
AGXT
KRT82
IDO2
AQP6
NPPC
DSG4
TGM3
WT1
SLC34A2
GRHL3
ADAM8
FGL1
SLC43A1
SPTBN5
PLB1
IL16
GPR55
MEF2B
BPIFA2
ATP8B3
KLK9
UNC93A
TMEM171
CD3D
SPATA3
RHCE
PROKR1
TMEM213
CNKSR1
KRT3
VPREB1
MYOM3
TBATA
ANO9
SLCO4C1
IL10RB
CCR2
ONECUT2
FAM83B
TESMIN
GFI1
CILP
ASB18
UNC5CL
CYP1A2
SLA.DMA
TSPAN1
TBX20
HNF4A
ACSM5
ONECUT1
GPR50
ADGRG5
CNGA2
TREH
REELD1
ENPP7
GP2
CILP2
EDAR
KRT78
C8orf74
CCDC69
ADAT3
PABPC1L
UNC45B
MROH7
TNFRSF9
ALX1
MAP4K1
TMPRSS7
TP63
GIMAP2
SLCO5A1
LRRC32
GRID2IP
GNLY
COL13A1
AMBP
KLK8
SSUH2
GAS2L3
FNDC1
PGF
CLEC4F
CYP4B1
SLC5A8
MMP9
VMO1
MYL3
IL20
F2
DQX1
MELTF
ADGRD2
DNASE1L3
CARD11
IL20RA
PLEKHG4
HOXC4
SCNN1B
GCM1
SDS
CCN4
USH1C
LRRC15
PKHD1
SLC27A2
PNLDC1
KRT75
DENND1C
SERINC2
MATN1
TGM5
ACTL7B
ABCB11
PDCD1
SLC13A2
BNC1
TMEM92
AIPL1
ESRP1
CCNO
CUBN
SPOCD1
DMRTA1
GPA33
TMC5
KIF19
CYP2D6
SKOR2
MYO18B
ADAMTS16
IL22RA1
NRAP
UPK2
TEPP
CYP1A1
SLC11A1
OC90
RHEX
NPR1
IL1RL2
HJV
ALX3
OPN1SW
IKZF3
CYP11A1
CPO
DPT
OTOA
AMHR2
PAX2
DNAJC22
TNIP3
SLC2A9
SLC22A16
IRX5
POPDC2
GFI1B
ALPK2
KRT36
ISG20
TNFSF8
SERPINA6
CCR1
SLA.DOA
ZAN
KLK10
CTSH
POLE
XDH
NOBOX
MPZ
TRAF5
LY6G6F
GATA4
TMEM120A
STING1
KRT8
LRRC51
CDHR3
TCF23
ELOVL3
EPX
TTC16
GLI1
GPR139
SLC22A7
NTF3
EMILIN2
RNF207
PIMREG
SPINT1
SLC2A2
BLK
NPAS4
TICRR
KRT7
RAB3D
KRT85
PCSK9
C1QTNF2
CEACAM19
S1PR4
COL17A1
HTR3B
AKR1E2
KRT80
STYK1
USHBP1
PGLYRP3
CHRNA9
BSPRY
SLC12A8
GPR153
LRIT1
KIF24
KLF17
GCKR
KLHL33
MEOX1
MYO1A
CLEC4G
COL22A1
FBN3
ATF3
SLC22A4
KIF14
HS3ST3B1
CSF3R
CCM2L
CORO6
EHF
S100A5
VSIG8
HGD
TMC4
FAM124B
ENPP3
CHIT1
MSLNL
SLAMF8
EBF3
CNGA3
MPO
LIPC
CLRN3
GARIN5B
CFAP57
ISL1
SLC4A1
ANKLE1
CSRP3
C10orf143
TRPV4
RSPH14
ISX
WNT8A
ESPL1
PAPPA
TRIM6
USP43
CDCA8
KLHL14
MOCOS
HROB
ATP6V0A4
GREM1
IL17RA
CAPN6
VILL
DNMT3L
C16orf78
GABRP
NEU3
EGFLAM
SUN5
ACAA2
IL2RB
HOXA3
SLAMF1
PPARG
C1orf94
PHEROC
SLC6A4
TRIM54
ABCC11
IL9R
IP6K3
LTF
LMOD2
AHSG
MBOAT4
ATP2C2
TIMELESS
RGR
DMGDH
KRT71
LHX1
BPIFA1
MCM3
IMPG1
FLT4
RSPH9
LGR5
RD3
CITED1
TMPRSS3
BTBD18
ARHGEF19
GMFG
HAPLN3
STXBP2
ADAMTS17
DNTT
NFE2
CD2
CARD14
AQP8
TRBV19
NUAK2
NECTIN4
LHX4
MFSD2B
RFX8
NLRP4
PLA2G2F
BPIFB6
SLC9A4
DRD2
ZBTB49
SERPINA4
SERPINF2
ANGPT4
GBA3
DRGX
FEZF1
MYCBPAP
ZNF394
TRIM42
SMYD1
MIP
EBF2
SFTPD
PTGER4
ODAPH
PRND
CCDC198
CD19
HDHD5
PADI4
PPP1R3B
SCN10A
QPRT
FRMPD2
RSPO1
KCNS1
GRAP2
CD70
CATSPERD
ESPNL
ZAR1L
MYRFL
MYO7B
ARHGEF15
MYL1
CLDN25
GBX1
HOXA1
DNAH1
HSBP1L1
TNNT3
OTX1
AOC1
IGHM
DERL3
GAB3
ALDH8A1
LIF
MYO7A
TRIP10
TULP1
AGXT2
PDILT
BNC2
ERMAP
CD300LB
ARHGEF39
B3GNT3
SRPX
TMOD4
OSR2
SRMS
ORC1
RBPJL
CD22
B4GALNT3
IL2RA
ST8SIA2
REEP4
TINAGL1
SLFN14
BDH1
TTK
DUSP29
APOB
TLX1
FER1L5
CBLC
FRS3
KIF2C
TRABD2B
TNN
TOMM34
KAZALD1
PLPP4
OPTC
LDLRAD1
SLC3A1
IFNLR1
TEX45
PRLHR
LAYN
MDH1B
SPPL2C
UBQLN3
CLEC3A
NEK8
PLG
RS1
LOXL2
A4GNT
VDR
C1orf87
VWA7
LIPG
LRRC46
ULBP1
ANKRD66
PIK3C2G
TMC2
TINAG
PIWIL1
SLC2A5
SCN4A
GUCY2D
GJA5
RSAD1
NKX2.1
SYNE4
KLHDC7A
TMEM40
FAM163A
TTC6
TBX5
ADAMTS18
FBXO47
FOXA1
FIGNL1
CAPN12
ADGRF3
UPK1A
KLHL31
MROH2B
PAH
MEP1B
MYH8
TNFSF14
KIRREL2
MGMT
ADGRE5
CDCA3
MMP28
TGM7
NT5C1B
NMRK2
MYH13
HOXC6
BCL3
VAV1
TMEM139
ASB10
IL23R
ART4
SOX30
C11orf52
KRT1
XPNPEP2
VWA5B1
MISP
FRK
TEX14
MYOCD
MYO1H
SCRT2
HMGCS2
PAX3
PAX5
RSPH6A
PCLAF
BARHL2
LYAR
PROK2
ABCC3
NCF2
ADAMTSL4
BTN1A1
CD72
DLL4
OPN5
HOXA2
ARRDC5
NUP37
SHPK
ASS1
BAIAP2L2
KLF1
RAB19
ERN2
RAD54L
C8orf58
GYS2
TEKT2
CAPG
SNAI2
FSHR
TRPM4
RIPK4
WDR93
BRDT
KDF1
TNFAIP3
AGBL1
UBAP1L
TGFBI
CYP7A1
TAT
CHAT
SH3RF2
NPC1L1
RELB
GDNF
P2RX6
AADACL3
NCF4
BMX
TMPRSS11F
UROC1
BPI
DMRT1
CD1E
HFE
ITGB6
DSG2
GRPR
EDARADD
DIO1
SLC15A1
PIWIL2
TDRD1
ACOT6
EPHX3
C1QTNF3
FST
PTGER2
POU2F3
CRYBA4
XCR1
COMP
PDSS1
OVOL2
HIC2
LMBR1L
DPEP3
MAP3K15
BPIFB4
CCL28
PGLYRP2
AOX1
HAMP
ABCC12
ANPEP
KIAA0040
CAPN11
RBM20
PRSS16
FSHB
CKMT2
FAH
GINS4
SLC7A9
KASH5
IL31RA
PROC
HELZ2
AGTR1
TULP2
PRDM14
NLRX1
CDKN2B
VEGFD
OTOGL
GLP2R
LHX8
LAMC3
ROR2
WDR62
F2RL1
STRA8
PRRT1B
CDSN
RXFP2
CDC25B
XIRP2
TSGA13
CPAMD8
C7orf57
PROCR
SLC22A13
PTPN22
CHRNA2
RRAD
CD6
DNAH2
MYBPC1
G6PC1
KRT12
PHLDB3
POU6F2
CDCA5
KRT4
TRPV3
CYP27A1
ZIC3
DEGS2
KLHL38
RTL4
CAPN13
EDDM3B
KIF20A
UPB1
IFI30
MYBL2
CCDC33
CDT1
LHFPL5
PLAU
COL21A1
PRR11
HOXA10
FBXO24
RHEBL1
PIEZO2
ADAMTS15
HOXD3
SLC47A2
COL2A1
INHBA
POU2AF1
VWCE
DNAJB13
PKD1L2
MOB3C
EN2
STRA6
NLRP6
INAVA
AP1M2
FAM110A
NHERF4
ROBO3
NANOS3
MYBPHL
MCCD1
TMEM39B
TP73
PAX1
ELF4
HMOX1
TRIM55
CPZ
PNLIPRP2
LMX1A
STAT4
IL1RL1
OLFM4
SLC22A1
ITPRIPL1
RAB34
DDX28
TTLL9
CNTD1
CD40
TRPM1
CYP17A1
SYCP2L
CCDC194
TMCO6
MEIG1
DLGAP5
CTSL
ARR3
PCK2
ECH1
HTR4
THEG
KLK15
PSMB8
UBXN10
VIPR2
ADIPOQ
TRIM7
PLCB2
GCNT1
NLRC5
PLIN1
LY6G6C
ARMC3
SMC1B
EPHA8
MCOLN3
ADRB3
APBA3
ALX4
RAX2
TMEM81
WDR86
CYB561D2
SYTL1
REM1
RBPMS2
TMCO4
DDC
NDUFS8
PIK3R6
P2RX3
NOX5
TUBB1
SLC45A3
ASB16
SLC36A2
ABHD11
NR1I2
NSUN4
HLX
APOA2
SGK2
AGMAT
CBX2
ZBTB32
RNF135
ILDR1
TAS1R1
GPR156
DRD3
MPIG6B
PDE4C
GPRC5C
STRC
CHRM5
DHX58
TDRD6
HPS6
HEATR9
BCO1
TEX49
TM4SF4
UCP3
BFSP2
CENPA
SSC4D
KLHL10
BMP10
AADAT
AKNA
KPNA7
STAC2
TEX26
MYBPC3
LTB4R2
NPFFR2
PGC
RAB44
KRT40
C1orf105
CYP2W1
GUCY2C
SLC30A2
PLEK
VANGL1
LPO
TBX19
BEND3
PKLR
FOXB1
DLL3
TGM2
COLEC11
DCLRE1B
HDC
HCRTR1
HOGA1
C5
MPPE1
ESR2
DRC7
WEE2
NR2E3
SIGIRR
PPEF2
PTH2R
C13orf46
ASF1B
LIM2
PITX2
CPA1
STAG3
SLC39A8
HAS2
SH2D2A
COL6A5
C1orf210
LGR6
PTCHD3
FAM170A
COTL1
CACNA1F
AJUBA
BHMT
ALPK3
MPST
CORIN
ARMC9
ECI2
SNX33
GRHL1
MAP3K6
SLC7A10
FRMPD1
MARVELD3
ADAMTS13
LOXL4
GAL
HAUS4
PRKAG3
ARID3C
KRT72
MCM2
PTGR1
WDR64
DDX56
TSPAN11
FOXP3
SMTNL2
SLC49A3
EPHB4
HESX1
STK33
SCNN1A
REM2
TYR
ARSG
XKRX
FASLG
EPN3
HMBS
CDH15
BMP2
SCEL
LAX1
KCNJ14
ITK
WIF1
NUDT19
KLK14
MTFR2
CRP
SERPINC1
SOST
SLC4A11
SH2D3C
NRROS
CES5A
CLNK
JHY
PEX11G
SHOX2
AVIL
ETNK2
STEAP3
ANXA13
ZKSCAN4
GPR20
ZNF367
COL6A3
GTSE1
AFAP1L1
R3HDML
ARHGEF5
IL2RG
AURKB
ADAMTS5
SLPI
TEAD4
PSTPIP1
PCOLCE2
TICAM1
MFAP5
LHX9
ADAMTSL5
NRIP2
TTF2
NUP210
SLAMF7
SYT9
SYPL2
SLC5A2
MICAL1
GSDMD
ACOXL
FBLN1
GGT6
E2F1
ANKRD2
GUCA1B
FAM83F
CCT6B
SFR1
DHRS9
ST14
CATSPERB
PIWIL4
MRO
ACTC1
TTC24
ITIH3
SOWAHB
COL9A1
KRT18
SIX1
PWWP2B
SYK
NTMT2
GLIS1
WDR88
PRSS36
PTGIS
PTPN6
E2F8
MCM10
KRBA1
OTOF
CHRNB3
C1QTNF1
AVPR1A
ATOH8
CRACR2A
SDSL
TMEM266
EBI3
TPH2
FRMD1
EFCAB12
NR5A2
CFAP95
CSRNP1
KANK3
FAM186B
RAG2
PEAK3
ASGR1
EFHB
TBX2
CCDC154
GALR3
GRM4
EDA
RIBC2
ZSWIM3
PGLYRP4
ADAMTS7
NOS2
PPP1R13L
MLXIPL
URB2
E2F7
THBS4
PSPH
GIPR
LGALS3
ZNF232
HHLA2
E2F2
ESRRB
GEM
C1RL
ABCC1
TRARG1
NFKB2
SIX2
TLR8
ASB5
KIAA1614
NCAPG2
SPAG6
MYH6
RPP25
BEST1
MIIP
DNAH11
EEPD1
VWA2
PIRT
TCF24
ROR1
SUSD5
SVOPL
EARS2
COL11A2
RPP40
REC8
GTF2IRD1
CD8A
CRB1
CARD10
TMEM104
ADO
IQCA1
NR2C2AP
TUBD1
NPM2
ECHDC2
IQGAP3
PCDHB1
CNDP1
KCNK13
NRTN
DDX4
GPR179
PSRC1
IKBKE
ENTREP1
MCM8
C14orf93
PLD2
ELL3
SIM1
CRNN
HOXC8
TBXAS1
TNXB
MTTP
GATA2
FZD9
DNAI1
SNX11
CDH16
CDK1
MDFI
ADGRD1
CMAH
KCNJ8
TMEM273
RRAS
KRT25
AQP3
NR1H4
VASH2
SH2D7
LIPT2
NDUFA4L2
TECTB
CISD3
SCIMP
BAIAP2L1
TCEANC
ARHGAP9
PRDM1
TBC1D2
CSKMT
DHRS13
PCSK4
CRX
A1CF
RFWD3
JMJD6
MPV17L2
PYROXD2
PRRG4
IL6
LRRC25
ATG4A
ABTB2
MAP3K14
GJD2
SEMA4B
NCAPH
ITPRIP
SLC26A3
USP18
CNFN
LRAT
TGFB1I1
VPREB3
TCF21
PMEL
AAAS
POLD2
PDCD2L
CENPM
PCSK5
GMNC
KLK6
DHODH
FAS
ZBTB24
ESRRA
GLI2
C19orf67
HKDC1
CCRL2
RFX2
METTL13
PTGS1
SLC4A5
PTAFR
DMKN
TMEM134
GATA3
MYLK3
WNT3
WDR55
SLC44A4
C1QTNF7
TUFT1
CMTM7
SOCS1
IFT27
ANXA9
CFAP52
SCN5A
LDAH
MEGF6
CISH
PDE11A
MINDY4
SYNDIG1L
MARCHF3
ABCC8
IL27RA
CAD
TOP3B
SHISA2
DENND2D
ADAMTS2
CENPS
SLC6A2
RGS11
LIN28B
FREM1
SLC5A1
NKX6.1
CBFA2T3
NUTM1
OXTR
PAX9
PLIN5
RAB29
GCK
NFATC1
TTC39A
ATP7B
EDDM13
PLCD1
TRPM8
SLC7A7
TLR2
SDK1
TCP11
NEURL2
GDPD3
SPAG17
SKIC2
OSGIN1
AK8
PGM5
TRIM21
ALOX5
TYROBP
SMYD5
ZBTB48
MYO1F
ARFGAP3
TP53
HR
SLC25A19
FHIT
VIPR1
KBTBD7
ANKRD16
MMP25
MYBPC2
RASAL3
GPR4
ZNF286A
FES
STC2
TINCR
ZBP1
WNT10B
BLVRB
EGR2
ITGA3
PDZK1
AGMO
IFI35
RDH5
MYOM1
CCL8
SCARF2
FAM89A
BDKRB2
COL15A1
SMAD6
SMYD4
CLIC5
PLXDC1
TTC7A
CLCA1
PYCR1
ETV4
ELN
EEFSEC
FGB
GLB1
KRT24
SLA
CLP1
ZDHHC19
PARD6A
TTC21A
DGKK
ERFE
CFAP65
P2RY6
IRS4
SLC66A1
TMEM71
FGD3
CUL7
PROKR2
PRICKLE3
FBXL6
ALDH1A2
SLC43A3
CES3
LCN15
SKAP1
ADM
ARMC5
ZNF235
C8orf76
ANKDD1B
NADSYN1
SLC25A15
CCDC134
LRP2
ASB4
TCEA3
CASP8
GALR1
TGIF1
ANKRD1
LAMB3
KIF17
CRISPLD2
GLB1L2
LURAP1L
ORAI1
AMPD3
TLL2
ROBO4
ERN1
DPYS
DAPK2
CDH1
TMEM184A
COX10
ALDH1A3
IL4R
SPAG11
SBNO2
LCTL
F13B
PECAM1
PGAM2
SIX4
TNFAIP2
CHRNA6
MSH5
ICAM1
WFDC1
IQCG
RNF25
ZC3HC1
IL18
RBP7
PIH1D1
MYOZ1
INPP5D
ASTE1
MYZAP
CLEC11A
SPDYC
DIPK2B
EPOR
GARIN1B
MUSK
S1PR2
ENPP6
CBR2
TLDC2
LDHD
KCNJ5
MTBP
FAM221B
A4GALT
CIP2A
RIIAD1
SLC66A3
CATIP
RGN
NMUR2
PRDM16
DOLK
FZD2
MYOM2
PAQR5
MFSD13A
MGST2
ASB2
GRN
SEMA3B
EDN1
TRAF3IP2
GALNT6
SGF29
ADORA3
TMIGD1
NFATC2
TSHZ2
TMEM102
HCK
SIGLEC1
FYB2
F2R
KCNS3
CHRD
SMPDL3B
NFATC4
DNMT3B
SPDL1
CCNJL
SBSPON
GPR45
DOCK2
ADA2
FAT2
PMP2
SYT6
NTHL1
PRDM11
NIPAL4
RARG
FHAD1
TRIM63
TRAM2
NAALADL1
SLC22A3
FSTL3
PPM1N
MAD2L1BP
SMIM5
GPAT3
FBXL12
SLC22A8
VSIG2
CCNF
NUDT18
SEC16B
LAMB4
RPGRIP1
RPS6KA1
FGD5
TRPA1
ZNF385C
POGLUT2
TAGAP
SASH3
BCL2L14
SLC29A2
GRK7
SLX4
TEX30
PAOX
TYMS
SLC12A9
CHRNA3
POLM
TFAP4
SPSB4
CCDC105
DNAI2
ASB15
PTGDR2
EFHC1
C16orf46
CASP7
ALS2CL
PHYHD1
EPS8L1
SLC2A7
GCNT7
GARIN3
TMEM232
TJP3
SERPINE1
LRR1
SH3BP2
SLC22A2
MCM4
PNPLA7
FUT2
DNAAF1
DYRK4
LTBP2
GRB10
CPA6
PLEKHH3
AQP1
B3GNTL1
LRRC20
ACVRL1
MAPK13
CERKL
ACTA1
NOTCH4
RORC
PDIA5
TRAIP
MORN5
ARSA
NOSIP
MFSD5
IRX6
TMPRSS15
ZC3H3
OR51G2
PIK3R5
BCS1L
LRRC27
PLIN2
BBOX1
FBLN5
ARSJ
CFAP61
EVA1C
IL1R1
GLT8D2
CHRDL2
ZNF783
PCP2
GADD45A
PECR
LEMD1
SPIDR
PLA2G6
EGF
ACE
LAT2
TMEM69
KCNQ1
SPATA22
TP53TG5
ADA
ACSL5
TOP1MT
MORN3
MSC
ARHGAP27
CDKN2C
FANCI
LMNTD1
CNNM4
TNK1
IRF6
RHCG
QPCTL
DACT2
C1orf174
NPY2R
KIF26A
ZNF618
SFI1
CNMD
CALHM5
NEMP1
RCOR2
FHOD1
ACKR2
TMEM236
FER1L6
DLL1
SLC4A9
NUCB1
ADAMTSL1
PRR14
PLEKHA4
C15orf39
WDFY4
CFAP144
UBIAD1
PTPRU
TACR2
TMEM156
BMP6
ALDH1L1
FLT3
PVALB
CDC6
RFNG
NAAA
FGR
ANKRD37
CYP27B1
ACP4
SLC12A7
TRPC6
IKZF1
SFRP4
RABEPK
LDLRAP1
DNLZ
WDR25
SLC16A11
TSNAXIP1
XRCC2
FBLN7
CDCP1
CA7
KCNJ16
OLFML2B
P3H3
HMCN1
TMEM44
KIAA1755
DLX2
SLC7A3
CASQ1
C19orf44
TSEN54
NMBR
CRYBA1
BCL6B
CDK2
EDNRA
DRC3
RET
PLIN3
GUSB
CMTM8
KANK4
ZC2HC1C
PRKCH
GPR83
SNAPIN
PLAG1
CD274
FHIP1A
CHST8
TSKU
CENPL
LGMN
CSF3
ZNF319
FFAR2
TES
EVC2
C9orf24
GALNT12
UHRF1
ERICH4
SHROOM1
CHST4
TBX3
FKBP10
ACCS
NYX
FRRS1
MAPKAPK3
POU2F2
THPO
NMNAT1
PLEKHG2
GNB1L
CBX8
EPB42
PRSS37
SSTR3
DYDC2
RPH3AL
GAS2L2
KCNH4
MOB3A
PCED1B
NLE1
WRAP53
TLR1
STK32B
TMEM204
ZNF521
ZNF544
CTNS
FAM111A
BEST2
NTN1
OR51E1
CALR3
TACR3
SOX7
GDPD2
PPL
EML3
GRIN2D
PI16
IFITM10
BMP1
ADCY4
FANCB
MIEF2
GGT5
TGFA
POLQ
LIG1
ITPKC
TERT
ARRDC2
POU1F1
KCNH2
IMPA2
ABCD1
SAMD11
WDR24
KLF11
ESYT1
CPLX3
OVOL3
DISC1
MAPK7
SYTL4
GPC6
ATRIP
GALNT4
LMCD1
CDC45
NXPH4
DUSP5
TTC38
LRFN3
NIBAN1
EYA2
AP4M1
FBN2
NPHS2
DRC1
MON1A
ACER1
ALPK1
TRIM67
PRDM7
RCC1
BCAR3
GPR161
ATP8B1
HSPG2
NLRC3
STARD10
FOLR2
EEF1AKMT3
HRC
PARD6G
PDCD1LG2
BST1
DTX2
TEAD3
LINGO4
MAP3K11
ZNF503
ORC6
CSF2RB
TAF1C
STK11IP
TMEM131L
SEL1L2
NOL6
SPPL2B
SLC2A10
KCNE4
EPHB3
CD93
MAMDC2
FGF21
ILVBL
EVA1B
ENTPD2
LAMA3
PLAGL2
SELL
SIRPB2
MGAM
ARRDC1
ZNF274
C2orf68
RNF183
KCNK6
ZNF438
ZDBF2
DHX34
STAT6
FBXL7
TBC1D10A
ZSWIM4
ZDHHC18
RAB39A
SLC35C1
MSRB1
CPT2
RFTN1
PARP12
WRAP73
TMCC3
DMP1
MME
LAG3
CCDC190
PRELID2
HRH1
SCRN2
TLR4
ERBB2
PIERCE1
MECOM
FAM117A
PLD5
C2orf42
DNAH9

## Sheet: Tab 7
GO Biological Processes Common in Both Regions for Late Upregulated DEGs	Frontal Cortex Enrichment Score	Frontal Cortex FDR pvalue	Hippocampus + Amgdala Enrichment Score	Hippocampus + Amgdala FDR pvalue
anterograde trans-synaptic signaling (GO:0098916)	3.03	0.000142	2.09	0.000241
behavior (GO:0007610)	2.4	0.00164	1.72	0.0041
biological regulation (GO:0065007)	1.14	0.02	1.1	0.00334
brain development (GO:0007420)	2.03	0.0114	1.66	0.00204
cell-cell signaling (GO:0007267)	1.84	0.0198	1.62	0.000594
cellular component organization (GO:0016043)	1.34	0.00149	1.22	0.000371
cellular component organization or biogenesis (GO:0071840)	1.34	0.000951	1.2	0.000901
cellular localization (GO:0051641)	1.59	0.000614	1.39	5.95e-05
cellular macromolecule localization (GO:0070727)	1.58	0.0144	1.38	0.00242
cellular process (GO:0009987)	1.1	0.00874	1.05	0.0269
central nervous system development (GO:0007417)	1.82	0.0222	1.67	9.28e-05
chemical synaptic transmission (GO:0007268)	3.03	0.000152	2.09	0.000251
cytoplasmic translation (GO:0002181)	5.25	0.00277	3.42	0.000997
developmental process (GO:0032502)	1.3	0.0144	1.16	0.0315
establishment of localization in cell (GO:0051649)	1.72	0.00152	1.57	1.9e-06
generation of neurons (GO:0048699)	2.37	7.15e-07	1.67	4.52e-05
head development (GO:0060322)	2	0.0115	1.61	0.00379
inorganic ion homeostasis (GO:0098771)	2.43	0.0224	1.72	0.0494
intracellular chemical homeostasis (GO:0055082)	2.1	0.0428	1.81	0.00206
intracellular transport (GO:0046907)	1.64	0.0438	1.6	4.14e-05
localization (GO:0051179)	1.33	0.0254	1.24	0.00119
macromolecule localization (GO:0033036)	1.5	0.0219	1.3	0.0122
modulation of chemical synaptic transmission (GO:0050804)	3.17	1.43e-06	2.56	2.06e-10
monoatomic cation homeostasis (GO:0055080)	2.19	0.0458	1.78	0.00882
multicellular organism development (GO:0007275)	1.43	0.00186	1.26	0.00123
negative regulation of molecular function (GO:0044092)	2.16	0.000672	1.56	0.00693
negative regulation of protein metabolic process (GO:0051248)	2.06	0.00218	1.57	0.00391
negative regulation of transport (GO:0051051)	2.45	0.0213	1.74	0.0465
nervous system development (GO:0007399)	1.98	1.23e-07	1.61	1.75e-09
neurogenesis (GO:0022008)	2.22	1.11e-06	1.6	7.71e-05
neuron development (GO:0048666)	2.56	1.24e-06	1.69	0.000365
neuron differentiation (GO:0030182)	2.45	5.4e-07	1.68	6.46e-05
neuron projection development (GO:0031175)	2.8	9.21e-07	1.71	0.00169
nitrogen compound transport (GO:0071705)	1.57	0.0441	1.43	0.00237
positive regulation of cellular component organization (GO:0051130)	1.72	0.0466	1.45	0.0172
positive regulation of monoatomic ion transport (GO:0043270)	3.41	0.0065	2.11	0.0323
positive regulation of transmembrane transport (GO:0034764)	3.12	0.0206	2.25	0.00771
positive regulation of transport (GO:0051050)	2.06	0.003	1.67	0.00066
protein localization (GO:0008104)	1.59	0.0141	1.39	0.00212
regulation of biological process (GO:0050789)	1.18	0.00183	1.11	0.000568
regulation of biological quality (GO:0065008)	1.76	8.82e-07	1.44	1.23e-06
regulation of cell communication (GO:0010646)	1.43	0.00984	1.32	0.000129
regulation of cell projection organization (GO:0031344)	2	0.0338	1.54	0.045
regulation of cellular component organization (GO:0051128)	1.6	0.0015	1.36	0.000751
regulation of cellular process (GO:0050794)	1.2	0.00113	1.14	8.88e-05
regulation of establishment of protein localization (GO:0070201)	2.17	0.0376	1.76	0.00613
regulation of localization (GO:0032879)	1.74	0.000229	1.53	1.14e-06
regulation of molecular function (GO:0065009)	1.58	0.00326	1.38	0.000538
regulation of neuronal synaptic plasticity (GO:0048168)	6.56	0.00274	3.57	0.00913
regulation of neurotransmitter levels (GO:0001505)	3.73	0.00044	2.29	0.00379
regulation of neurotransmitter secretion (GO:0046928)	5	0.00754	3.4	0.00157
regulation of neurotransmitter transport (GO:0051588)	4.87	0.00248	3.31	0.000526
regulation of plasma membrane bounded cell projection organization (GO:0120035)	1.98	0.0414	1.55	0.0408
regulation of protein metabolic process (GO:0051246)	1.6	0.00223	1.38	0.000584
regulation of protein transport (GO:0051223)	2.28	0.0198	1.75	0.0101
regulation of secretion (GO:0051046)	2.08	0.0333	1.63	0.0255
regulation of signaling (GO:0023051)	1.44	0.00634	1.33	8.4e-05
regulation of synaptic plasticity (GO:0048167)	3.77	0.000626	2.5	0.000682
regulation of synaptic vesicle exocytosis (GO:2000300)	6.2	0.0194	3.95	0.0067
regulation of trans-synaptic signaling (GO:0099177)	3.16	1.02e-06	2.56	1.15e-10
regulation of transport (GO:0051049)	1.99	4.47e-06	1.64	1.38e-07
regulation of vesicle-mediated transport (GO:0060627)	2.96	8.21e-06	1.8	0.0024
substantia nigra development (GO:0021762)	5.97	0.0405	3.77	0.0222
synaptic signaling (GO:0099536)	2.89	0.00014	2.2	1.37e-05
synaptic vesicle cycle (GO:0099504)	4.49	0.000467	2.7	0.00212
system development (GO:0048731)	1.55	0.000128	1.33	6.73e-05
trans-synaptic signaling (GO:0099537)	2.9	0.000253	2.16	7.35e-05
vesicle-mediated transport in synapse (GO:0099003)	4.45	0.000286	2.77	0.000727

## Sheet: Tab 8
Late DEGs Upregulated in Hippocampus + Amgdala				Overrepresented GO Biological Processes	Fold Enrichment	FDR P value	Count
HPCAL4				gamma-aminobutyric acid signaling pathway (GO:0007214)	4.83	0.0241	10
TMSB4X				synaptic transmission, GABAergic (GO:0051932)	4.83	0.0239	10
COPS9				stress granule assembly (GO:0034063)	4.64	0.0289	10
KITLG				regulation of voltage-gated calcium channel activity (GO:1901385)	4.35	0.0149	12
PKIA				protein localization to postsynaptic membrane (GO:1903539)	4.35	0.0147	12
PNN				protein localization to postsynapse (GO:0062237)	4.22	0.0172	12
TUBB2B				receptor localization to synapse (GO:0097120)	4.22	0.00256	16
SKP1				regulation of synaptic vesicle exocytosis (GO:2000300)	3.95	0.0067	15
NAP1L1				protein localization to synapse (GO:0035418)	3.86	0.00222	18
QKI				substantia nigra development (GO:0021762)	3.77	0.0222	13
RAB5A				translational initiation (GO:0006413)	3.66	0.00346	18
GFAP				regulation of neuronal synaptic plasticity (GO:0048168)	3.57	0.00913	16
VSNL1				regulation of protein targeting to mitochondrion (GO:1903214)	3.57	0.0465	12
MSANTD4				regulation of alternative mRNA splicing, via spliceosome (GO:0000381)	3.55	0.0147	15
TMX4				regulation of neurotransmitter receptor activity (GO:0099601)	3.48	0.0165	15
GABRG2				regulation of establishment of protein localization to mitochondrion (GO:1903747)	3.43	0.0398	13
PRKACB				cytoplasmic translation (GO:0002181)	3.42	0.000997	23
CAMK2N1				regulation of neurotransmitter secretion (GO:0046928)	3.4	0.00157	22
NRSN1				regulation of postsynaptic membrane neurotransmitter receptor levels (GO:0099072)	3.37	0.00696	18
AKAP11				protein localization to cell junction (GO:1902414)	3.33	0.00131	23
STMN1				regulation of neurotransmitter transport (GO:0051588)	3.31	0.000526	26
MEF2C				negative regulation of cation transmembrane transport (GO:1904063)	3.18	0.0157	17
MARCKS				neuron cellular homeostasis (GO:0070050)	3.14	0.0241	16
DNAJC6				positive regulation of protein localization to cell periphery (GO:1904377)	3.09	0.0273	16
GPM6B				negative regulation of monoatomic ion transmembrane transport (GO:0034766)	3.07	0.0149	18
MFF				negative regulation of transporter activity (GO:0032410)	3	0.0462	15
CANX				regulation of postsynapse organization (GO:0099175)	3	0.00375	23
SERF2				regulation of protein targeting (GO:1903533)	2.9	0.0438	16
PRKAR2B				regulation of mRNA splicing, via spliceosome (GO:0048024)	2.83	0.0122	21
NEGR1				vesicle-mediated transport in synapse (GO:0099003)	2.77	0.000727	33
PEG10				regulation of mRNA processing (GO:0050684)	2.74	0.00576	26
PTGES3				synaptic vesicle cycle (GO:0099504)	2.7	0.00212	30
EBAG9				positive regulation of protein localization to membrane (GO:1905477)	2.67	0.0382	20
CDV3				negative regulation of monoatomic ion transport (GO:0043271)	2.58	0.0444	20
KIF5C				modulation of chemical synaptic transmission (GO:0050804)	2.56	2.06e-10	95
TMEM106B				regulation of RNA splicing (GO:0043484)	2.56	0.00199	34
LANCL1				regulation of trans-synaptic signaling (GO:0099177)	2.56	1.15e-10	95
SGTB				regulation of synaptic plasticity (GO:0048167)	2.5	0.000682	39
CPSF6				protein-containing complex disassembly (GO:0032984)	2.4	0.0286	25
EFR3A				regulation of protein localization to membrane (GO:1905475)	2.32	0.0156	30
GABRG1				learning (GO:0007612)	2.32	0.0283	26
PRKAR1A				regulation of neurotransmitter levels (GO:0001505)	2.29	0.00379	38
TM9SF3				positive regulation of transmembrane transport (GO:0034764)	2.25	0.00771	34
CALM1				regulation of microtubule cytoskeleton organization (GO:0070507)	2.25	0.038	27
SPARC				positive regulation of intracellular protein transport (GO:0090316)	2.25	0.0474	26
PPP6C				regulation of synapse structure or activity (GO:0050803)	2.23	0.00263	42
OAZ1				regulation of synapse organization (GO:0050807)	2.23	0.0024	41
CLSTN1				regulation of monoatomic ion transmembrane transporter activity (GO:0032412)	2.22	0.0047	38
RAB3C				synaptic signaling (GO:0099536)	2.2	1.37e-05	74
PCDH9				regulation of transmembrane transporter activity (GO:0022898)	2.18	0.00614	39
MTURN				peptidyl-serine modification (GO:0018209)	2.17	0.0146	34
PGAP1				trans-synaptic signaling (GO:0099537)	2.16	7.35e-05	68
OGA				proteasome-mediated ubiquitin-dependent protein catabolic process (GO:0043161)	2.14	0.000554	55
GLO1				regulation of transporter activity (GO:0032409)	2.12	0.00697	41
SLC7A11				peptidyl-serine phosphorylation (GO:0018105)	2.12	0.0391	30
HNRNPA1				positive regulation of monoatomic ion transport (GO:0043270)	2.11	0.0323	31
RTN1				regulation of intracellular protein transport (GO:0033157)	2.11	0.0184	35
PTPN11				learning or memory (GO:0007611)	2.11	0.00388	44
SUGT1				chemical synaptic transmission (GO:0007268)	2.09	0.000251	63
RFTN2				anterograde trans-synaptic signaling (GO:0098916)	2.09	0.000241	63
DR1				positive regulation of intracellular transport (GO:0032388)	2.09	0.036	31
PLEKHB2				proteasomal protein catabolic process (GO:0010498)	2.06	0.000704	58
FEM1B				cognition (GO:0050890)	2.04	0.0041	48
GNA13				regulation of intracellular transport (GO:0032386)	1.99	0.00575	49
CHGB				intracellular monoatomic ion homeostasis (GO:0006873)	1.96	0.00207	58
SERINC1				intracellular monoatomic cation homeostasis (GO:0030003)	1.94	0.00316	56
KIF5A				synapse organization (GO:0050808)	1.93	0.0128	46
CPEB4				regulation of monoatomic cation transmembrane transport (GO:1904062)	1.91	0.0298	42
VKORC1L1				ubiquitin-dependent protein catabolic process (GO:0006511)	1.91	0.00025	79
KRAS				modification-dependent protein catabolic process (GO:0019941)	1.9	0.000252	80
TUBA1B				regulation of protein-containing complex assembly (GO:0043254)	1.89	0.00513	56
GNB4				regulation of protein catabolic process (GO:0042176)	1.88	0.00877	52
DOK6				modification-dependent macromolecule catabolic process (GO:0043632)	1.87	0.000401	80
RAB1A				intracellular protein transport (GO:0006886)	1.85	9.45e-05	94
UHMK1				regulation of metal ion transport (GO:0010959)	1.83	0.0226	48
RPS18				intracellular chemical homeostasis (GO:0055082)	1.81	0.00206	71
HNRNPDL				regulation of vesicle-mediated transport (GO:0060627)	1.8	0.0024	70
CGGBP1				establishment of protein localization to organelle (GO:0072594)	1.8	0.0463	46
FGL2				proteolysis involved in protein catabolic process (GO:0051603)	1.79	0.000747	83
NR1D2				monoatomic cation homeostasis (GO:0055080)	1.78	0.00882	60
HNRNPD				positive regulation of protein localization (GO:1903829)	1.77	0.00817	62
PDCD5				monoatomic ion homeostasis (GO:0050801)	1.77	0.01	61
GABRA3				regulation of establishment of protein localization (GO:0070201)	1.76	0.00613	67
ACTR2				cellular homeostasis (GO:0019725)	1.76	0.00115	83
PANK3				regulation of transmembrane transport (GO:0034762)	1.76	0.0047	70
RGS5				regulation of protein transport (GO:0051223)	1.75	0.0101	63
RPL37				regulation of amide metabolic process (GO:0034248)	1.74	0.0125	62
TRAK2				regulation of membrane potential (GO:0042391)	1.74	0.0358	53
TMBIM4				negative regulation of transport (GO:0051051)	1.74	0.0465	50
HSPA13				regulation of cytoskeleton organization (GO:0051493)	1.72	0.013	65
FMR1				behavior (GO:0007610)	1.72	0.0041	76
SNRPN				inorganic ion homeostasis (GO:0098771)	1.72	0.0494	50
STXBP5				regulation of cellular localization (GO:0060341)	1.72	7.24e-05	121
ARPC5				neuron projection development (GO:0031175)	1.71	0.00169	88
NDUFA5				regulation of translation (GO:0006417)	1.71	0.0398	53
CCPG1				neuron development (GO:0048666)	1.69	0.000365	107
GABRA2				protein ubiquitination (GO:0016567)	1.68	0.00731	75
KIF3A				actin filament-based process (GO:0030029)	1.68	0.00963	72
ITM2C				neuron differentiation (GO:0030182)	1.68	6.46e-05	131
FAM199X				positive regulation of transport (GO:0051050)	1.67	0.00066	105
TTYH1				actin cytoskeleton organization (GO:0030036)	1.67	0.0207	65
PAFAH1B1				generation of neurons (GO:0048699)	1.67	4.52e-05	139
AKTIP				central nervous system development (GO:0007417)	1.67	9.28e-05	127
SLC1A3				regulation of secretion by cell (GO:1903530)	1.67	0.0243	64
EIF1AX				regulation of protein localization (GO:0032880)	1.67	0.000682	105
EIF3J				brain development (GO:0007420)	1.66	0.00204	94
MAP4K4				protein modification by small protein conjugation (GO:0032446)	1.65	0.00699	82
SYT11				regulation of transport (GO:0051049)	1.64	1.38e-07	201
ARL14EP				protein catabolic process (GO:0030163)	1.64	0.00354	91
SLC30A1				organelle localization (GO:0051640)	1.63	0.035	64
DCLK1				regulation of secretion (GO:0051046)	1.63	0.0255	69
UNC13C				cell-cell signaling (GO:0007267)	1.62	0.000594	119
TSPYL1				head development (GO:0060322)	1.61	0.00379	97
RUNDC3A				protein modification by small protein conjugation or removal (GO:0070647)	1.61	0.00414	95
PPM1B				nervous system development (GO:0007399)	1.61	1.75e-09	253
SUMO3				neurogenesis (GO:0022008)	1.6	7.71e-05	153
ZC2HC1A				intracellular transport (GO:0046907)	1.6	4.14e-05	161
GABRB3				protein localization to organelle (GO:0033365)	1.58	0.0164	84
PSAT1				establishment of localization in cell (GO:0051649)	1.57	1.9e-06	204
INA				negative regulation of protein metabolic process (GO:0051248)	1.57	0.00391	105
PPP2CB				negative regulation of molecular function (GO:0044092)	1.56	0.00693	100
TERF2IP				regulation of plasma membrane bounded cell projection organization (GO:0120035)	1.55	0.0408	76
NSF				regulation of cell projection organization (GO:0031344)	1.54	0.045	77
FBXL16				nervous system process (GO:0050877)	1.54	0.00778	104
STMN4				regulation of localization (GO:0032879)	1.53	1.14e-06	228
ARAP2				regulation of organelle organization (GO:0033043)	1.52	0.0021	129
SNAP25				protein transport (GO:0015031)	1.51	0.00235	131
TMEM59L				establishment of protein localization (GO:0045184)	1.5	0.00193	140
DDN				regulation of cellular component biogenesis (GO:0044087)	1.47	0.0271	104
LMBRD2				positive regulation of cellular component organization (GO:0051130)	1.45	0.0172	117
ST8SIA3				vesicle-mediated transport (GO:0016192)	1.45	0.00566	140
TOMM20				regulation of biological quality (GO:0065008)	1.44	1.23e-06	293
KERA				nitrogen compound transport (GO:0071705)	1.43	0.00237	168
SOCS4				cytoskeleton organization (GO:0007010)	1.39	0.0445	122
SERBP1				cellular localization (GO:0051641)	1.39	5.95e-05	270
METAP2				protein localization (GO:0008104)	1.39	0.00212	195
DYNC1LI1				cellular macromolecule localization (GO:0070727)	1.38	0.00242	195
SEC63				regulation of protein metabolic process (GO:0051246)	1.38	0.000584	231
APPL1				regulation of molecular function (GO:0065009)	1.38	0.000538	236
ELMOD1				regulation of cellular component organization (GO:0051128)	1.36	0.000751	240
TSPAN3				intracellular signal transduction (GO:0035556)	1.34	0.0393	151
PSMD12				regulation of signaling (GO:0023051)	1.33	8.4e-05	320
RAC1				protein modification process (GO:0036211)	1.33	0.00237	238
TLE5				system development (GO:0048731)	1.33	6.73e-05	330
ATP8A1				regulation of cell communication (GO:0010646)	1.32	0.000129	319
TMEM33				protein metabolic process (GO:0019538)	1.32	6.1e-05	347
ATP2C1				macromolecule localization (GO:0033036)	1.3	0.0122	220
SYNGR1				organic substance transport (GO:0071702)	1.29	0.0321	202
AKAP5				transport (GO:0006810)	1.28	0.000537	339
CAMK2D				establishment of localization (GO:0051234)	1.27	0.00072	350
NDRG2				macromolecule modification (GO:0043412)	1.26	0.0206	245
FBXO11				multicellular organism development (GO:0007275)	1.26	0.00123	349
CAB39				organelle organization (GO:0006996)	1.26	0.0163	265
TAF15				organonitrogen compound metabolic process (GO:1901564)	1.25	0.000293	416
DLG1				localization (GO:0051179)	1.24	0.00119	392
AEBP2				cellular component organization (GO:0016043)	1.22	0.000371	470
RPRML				cellular component organization or biogenesis (GO:0071840)	1.2	0.000901	482
NUDT3				cell communication (GO:0007154)	1.19	0.0221	377
PPIG				macromolecule metabolic process (GO:0043170)	1.17	0.00774	470
TSPYL4				negative regulation of biological process (GO:0048519)	1.17	0.0286	417
CACNA2D1				developmental process (GO:0032502)	1.16	0.0315	442
TM6SF1				nitrogen compound metabolic process (GO:0006807)	1.16	0.00731	527
CALD1				regulation of cellular process (GO:0050794)	1.14	8.88e-05	771
HNRNPH1				primary metabolic process (GO:0044238)	1.13	0.0434	552
SPIN1				regulation of biological process (GO:0050789)	1.11	0.000568	807
AKIRIN1				biological regulation (GO:0065007)	1.1	0.00334	823
XIAP				cellular process (GO:0009987)	1.05	0.0269	978
TARDBP				biological_process (GO:0008150)	1.03	0.0174	1104
ACSL4
RPL38
NDFIP1
TRA2B
FAM169A
FAIM2
PTMA
DZANK1
UBC
EEF1B2
CCDC85B
SH3GL2
ANKRD17
ZNF664
GABRA4
MYEF2
IL6ST
PPP2R5E
SLC25A36
TMBIM6
ARPP21
SLC30A9
ATL1
ARL8B
KIF1B
FGF2
CCDC39
TCAF1
PPP3CA
SLC17A7
SEPTIN7
PREPL
RPL36AL
WASL
HSPE1
LENG8
HTATSF1
ATP5MK
TMEM65
TCEAL8
ERH
HAPSTR1
SV2B
CHPT1
NRXN1
HCFC2
ARF1
PIAS1
TRIM37
SYT4
ATP1B1
PURB
SCOC
GNG10
KMT2E
FAM13B
LSAMP
DKK3
ETNK1
SSB
SBDS
CAP2
APLP1
MARCHF6
KLHL24
GPBP1
PAFAH1B2
PPP1R1B
R3HDM1
TMOD2
RPS17
DPY19L3
PDHA1
VEZT
GTF2A1
NUCKS1
CST3
NR2F2
PPP3R1
TMEM130
FAM204A
DYNC1H1
RHOA
RAB9B
PEA15
MIB1
CMPK1
SRSF3
RUFY3
STT3B
LYSMD3
ZYG11B
ZDHHC21
ZNF207
ZC3H13
RAB3A
CLIC4
TMEM59
PGK1
GPRASP2
TLK1
AKT3
PAK2
RAP2A
RNF10
PINK1
GPR75
PPP4R3B
ABAT
NDFIP2
RPS3
RAB11FIP4
ABI2
PHAX
NCAN
OLIG1
PUM2
NARS1
TRIM2
FAR1
TOLLIP
TSPYL2
STAU2
CLVS2
RPS3A
RAB6A
SLC4A10
ZNF483
SESN3
RAB18
SCD
SCARB2
TAB2
HNRNPM
NCAM1
PEX5L
SDHD
NAP1L3
PAICS
SPCS2
TMEM30A
PPP1R12A
CTNND2
DYNC1LI2
NDRG4
OCIAD2
TAFA1
DPP6
PHC3
CCSER2
PPP1R9A
RABEP1
RCN2
RPS6KA3
KLHL15
PSMA3
AGPAT5
EDEM3
ACSL3
GDA
TIMM8B
TMEM263
PPP2R2C
ZNF25
SNCA
ARMCX3
ZNF24
UBE2D3
ATP6V1A
G3BP2
SPCS3
KIAA2026
NOL7
STMN3
GMFB
CAP1
CAND1
SNX13
DHX9
UCHL5
DDX6
ADGRB3
ZNF326
GRIA3
TMEM178A
TNPO1
CHD9
RNASEK
PPP2CA
RPS23
SERINC3
YWHAQ
CLK1
RAB11A
DLG4
SRPK2
ATP6V1B2
TPR
PPP1R9B
EDIL3
MTCH1
ATRNL1
SAR1A
UBE2K
HNRNPH3
RGS7
C6orf62
EIF3A
EIF4E
ITGB8
RAB11FIP2
CD81
TMX3
UBE2E2
DNAJB14
DNAJC8
SYNJ1
AP2M1
ELOVL4
GABRA1
BCL2L2
UBE2D2
TTC9
DDX39B
COX4I1
CHUK
PHF24
UBXN4
RC3H2
CNR1
RPL4
EIF3H
NCEH1
AMPH
PJA1
RBM26
ATP1A2
ATP2A2
ENAH
NOP14
RPRD1A
RPL35
CDC42BPA
BLTP3B
GSK3B
HOMER1
KPNA3
FTL
AHCYL1
RHOQ
ETNPPL
SUCLA2
MED13
CSNK1A1
AKIRIN2
SLC26A11
KLHL9
PHF3
PGM2L1
CPLX2
CDKL5
FAM172A
OSBPL8
SRP14
CELF4
LAMP2
MOG
HLTF
GNB5
MAPK1
COPG2
NPTXR
LINGO1
CYFIP2
PRPF40A
IPO7
APPBP2
CACNG8
HIPK1
BMERB1
NSG2
CAMK2A
LUC7L2
TPM4
SLC25A27
PTAR1
NCS1
RSF1
SLC6A20
PSPC1
EPC2
C1orf35
WSB2
NETO2
RPS28
MAPK6
CCNG1
PSMD1
USP47
WNK1
PHF14
RELCH
DNAJB4
NAA15
RPL3
HUWE1
CDC42
RIMKLB
PELI1
MAP7D2
GATD1
DNM1
ACVR2A
CDK9
UBE2M
EHBP1
SYNCRIP
TJP1
HSPA5
CRK
EIF2AK2
BCAP31
PRKCI
DHX36
CCDC186
PDE4DIP
MAPT
CYCS
NKAIN2
SELENOW
CAMK4
SPOCK2
MRPL57
HACD3
PPP3CB
KIAA1328
FUS
CMAS
SUB1
NPEPPS
MOBKL3
GGNBP2
NAPB
YIPF4
SGIP1
SLC9A6
MYCBP2
WDR7
SEPTIN11
PCNP
MLLT11
RPS12
FOXN2
PALM
AMFR
GDI1
ZBTB44
FBXW4
RPS29
YTHDC1
HTR2C
ADNP
KCNIP4
PTPRR
DDX3X
ZFAND6
FAM32A
ATG12
FMNL2
MAPK9
ZFP91
VCP
GRIA1
HNRNPL
ASH1L
RNF13
AZIN1
CAPS2
NAP1L5
CLOCK
CXCL14
TAGLN3
GSPT1
CCND2
PPM1E
LYNX1
ATP2B4
TRIM33
UGT8
SORT1
PPP2R2A
EPHA6
MAP1LC3B
NPTN
SULT4A1
GNAZ
USP14
REEP5
STRBP
DNAL1
PDZD4
AIMP1
RFX3
IREB2
MAT2B
AASDHPPT
PDCD4
FZD3
PTPN4
MAP2K4
DCAF6
WFS1
CSPG5
PBDC1
FBXO45
RNF7
ZFR
PIAS2
UBE2V1
MAL2
SYN2
CSPP1
PITPNB
GNAQ
SCRN1
VPS29
SPOCK3
MMP16
KCNJ3
MTPN
ITCH
ADD1
CACNB4
MAPK8IP1
ZNF667
HIPK3
HCN1
SERPINI1
C18orf32
GABARAPL1
SCN3A
HLF
TIMP3
NCDN
KPNA1
TSPAN7
CD200
PRICKLE2
CALM3
AP1AR
NCOA7
CDH8
GABRB1
GAS7
UPF3A
USP33
CRYM
DENR
TRIT1
ETFRF1
DGKB
RTL5
KATNAL1
UFL1
SORBS2
IL1RAPL1
ERP44
ARF4
SOX9
TUSC3
ATP2B1
WAC
ACBD5
C14orf132
SIRT1
NBR1
PCMT1
ATP5PB
THAP5
THYN1
ITGB1
DIAPH2
ATP6V1D
BNIP3L
CFDP1
EMC7
VAPA
NTRK2
RAP1GDS1
FBXL5
MAP2K1
GOLM2
COX8A
BTBD10
IFITM5
RPS20
UBE2QL1
EPN1
RAB6B
CHURC1
SOD2
SUPT16H
CBX5
NRN1
TAOK1
TPPP
BPNT2
ERO1A
EPDR1
FKBP3
SLC6A1
EIF5
USP1
KRT222
BMI1
CASK
ARHGAP35
ADGRL3
RHOU
CAMK2B
SRI
CDK14
CLINT1
EIF4B
HYCC2
ZZZ3
COX6A1
VCPIP1
CNBP
LIMCH1
SRSF1
MDM4
MEST
BRK1
HACE1
ZNF654
AP1G1
ATP5IF1
SEL1L
SNX22
NCL
RBMX
CHIC1
USP8
RICTOR
FAM151B
WDR26
RBM25
KLHL7
CAPZA2
PAQR6
PSMC6
IDS
TMED10
OTUD3
PPM1A
MARCHF7
ESF1
CACNG3
DCTN1
CCNI
PITHD1
TRAM1
FBXW7
TAOK3
HERC1
MPDZ
TNKS2
DAAM2
ZBTB47
GNAI1
TIAL1
INPP4A
CCNH
FXR1
TBC1D19
SELENOI
TPD52
NDST3
PTP4A2
CELF2
CEP97
TRPM3
FRA10AC1
CEP170
PCSK2
AGAP2
IL33
SLAIN1
NAA50
SCCPDH
PACSIN1
GAP43
DYNC1I1
FBXL17
HNRNPUL2
DEGS1
NAA30
PCBP2
SYN1
SMARCC2
TMPO
GIMD1
MINDY2
TBC1D32
PDAP1
RGS4
RPS6KC1
RABGAP1
NDN
CHST2
CDK2AP1
CSTB
PGRMC2
CADM3
ABLIM1
TRPC1
FGF1
TMED7
MFN1
DYNLL1
CS
PIK3R1
SCN1A
FKTN
DPM1
PLEC
VPS35
MIF
BPTF
ANP32E
WDR47
MBNL1
BAP1
GRSF1
MDGA2
GALNT13
CNIH1
FAM228B
CLCN3
CKB
CALR
ORMDL1
MFSD1
LAMP1
CHD5
EIF2S1
GRINA
TP53BP1
HP1BP3
PPP1CB
IRF2BP2
LMAN1
NAB1
STRN3
PIGF
EPS15
SV2A
CREB1
PDK1
EPHA7
TRIP12
DIO2
XKR4
CHORDC1
SST
TFAM
PTBP2
TRIM44
FAM81A
POLR1D
SDC3
CETN2
SFRP2
CCT7
TOMM7
KPNB1
ACBD3
RUFY2
MAPRE1
PLS3
SNU13
VGF
PRRT1
TFRC
EPB41L2
SLMAP
MSL1
UBE2B
GDAP1
MEGF9
SYT13
GRK3
GNB1
LRRTM2
CCDC85A
ELAVL1
MED4
CSRNP3
DZIP3
C3orf38
RB1CC1
ZNF292
METTL9
CELF1
CAMSAP2
DAAM1
RNF141
NSG1
LRP11
CUL5
C2CD5
MYO6
ATXN2
PRKCE
MYO9A
DRAM2
PLD3
XPO1
PTPRS
ZNF644
ADAM23
EPHA5
OSBPL1A
ERC2
HPRT1
ATL2
CWC15
VPS8
SRPK1
TRIM9
MOCS2
CCDC6
TMF1
NUFIP2
ZFP82
HINT1
MRAS
CDH2
SYNJ2BP
LRRTM3
AAGAB
CCT3
TRMT10A
B4GAT1
CFL1
TCF4
MKLN1
CCDC175
SON
HSD17B4
SPRYD7
HABP4
SPCS1
USF2
STX17
GRIN2B
KLC1
SCG5
LEMD3
ZNF711
QDPR
PNMA2
GPR155
PANK2
CUL4B
NECTIN3
RIOK3
FYTTD1
CLCN4
DNER
APLP2
MTSS2
PPP2R2B
ATF7IP
FANCG
OPCML
RAB10
ZDHHC2
MARCHF5
PIK3CA
SLC24A2
RNF38
DLGAP1
FNDC3A
CHMP2B
ACAT1
RNF128
SEC22B
CRMP1
CERS1
ATP9A
SLC12A5
NFE2L1
ARL1
FRRS1L
SCAI
NSD1
CPEB2
ATP1B2
PDLIM5
DPP8
ADAM22
PPP1CC
DNAJA2
CLIP3
FAM168A
MAN1A2
NEXMIF
CSTF3
GMPS
CHM
RMND5A
THRB
TMEM35A
MAGT1
GALNT1
PKM
WDR82
SLC25A40
KLHDC10
RIMS2
RFX7
CADM4
SMAD4
PHYHIP
SLC25A16
NIPA2
FNBP1L
SPOPL
ABCE1
APBA1
COX5B
CRACD
PSMA7
PNRC2
VAMP7
SGPP1
PPP4R3A
SRRM2
NUDT21
NRDC
MINK1
SSR1
ABR
RPL27
SSR3
SPTBN2
PLEKHA1
PPA1
SMAD2
ZNF280B
PURG
UBE2H
OTULINL
ZNF484
RHOB
LRRC4B
GPR171
RBFOX2
GRM7
CACUL1
ADCY1
PTPRG
PTS
UBE2R2
SLC4A7
MAPK8IP2
ARHGAP32
PPP4R2
ENSA
PDE1A
CCDC117
SCAF11
B4GALT6
CREBL2
SUZ12
VPS13C
MAP1LC3A
SEZ6L
TRIP11
MSN
ATP2B2
USO1
SBNO1
TRIM8
OSTC
SCD5
TMEM19
VPS50
RGMA
EIF5B
MINDY3
MTDH
NFASC
SRP9
ABHD15
PNRC1
CTSD
DDHD2
ANKRD46
SLCO1A2
TAFA2
OGFRL1
KCNC2
ISCU
API5
ERBB4
RMDN1
STAG2
FAM8A1
GPCPD1
SPON1
ATP6V0A1
SAMD12
RPS6KA6
NCOA1
RPS16
CDKN1B
NEDD8
KHDRBS3
TMEM179
PLEKHA3
UGCG
EIF3E
CA10
RTF1
TF
XPOT
SENP7
DLG2
GALNT17
FAM168B
ATF6
SMURF2
TRAPPC6B
MTMR9
VXN
SYNPR
SLC6A17
RBM6
PIK3C2A
RBFOX1
RBM18
DPYSL2
ARRB1
MRPL3
NF1
HIF1AN
SLC14A1
FGFR2
ITGAV
TAB3
NDUFV2
RNF115
LNPK
COX17
ZNF248
PSD3
FADS2
DDX24
DMD
SNAPC3
TAFA5
EGLN1

## Sheet: Tab 9
Late DEGs Upregulated in Frontal Cortex				Overrepresented GO Biological Processes	Fold Enrichment	FDR P value	Count
PCP4				positive regulation of calcium ion import across plasma membrane (GO:1905665)	15.16	0.0427	4
THYN1				regulation of hydrogen peroxide metabolic process (GO:0010310)	11.37	0.03	5
INPP5F				regulation of long-term neuronal synaptic plasticity (GO:0048169)	9.3	0.0204	6
PTMA				synaptic vesicle transport (GO:0048489)	7.06	0.0454	6
MT3				regulation of neuronal synaptic plasticity (GO:0048168)	6.56	0.00274	10
BCAP31				regulation of synaptic vesicle exocytosis (GO:2000300)	6.2	0.0194	8
CCDC85B				nucleosome assembly (GO:0006334)	6.2	0.0191	8
RTL5				substantia nigra development (GO:0021762)	5.97	0.0405	7
TMSB4X				synaptic vesicle recycling (GO:0036465)	5.58	0.0156	9
NCL				synaptic vesicle exocytosis (GO:0016079)	5.58	0.0154	9
PDCD5				cytoplasmic translation (GO:0002181)	5.25	0.00277	12
EBAG9				regulation of neurotransmitter secretion (GO:0046928)	5	0.00754	11
KBTBD11				neural nucleus development (GO:0048857)	4.87	0.0468	8
RAB5A				regulation of neurotransmitter transport (GO:0051588)	4.87	0.00248	13
SPOCK3				axo-dendritic transport (GO:0008088)	4.51	0.0398	9
RPLP2				synaptic vesicle cycle (GO:0099504)	4.49	0.000467	17
COPS9				vesicle-mediated transport in synapse (GO:0099003)	4.45	0.000286	18
CNEP1R1				positive regulation of calcium ion transmembrane transport (GO:1904427)	4.45	0.0418	9
SLC1A2				neurotransmitter secretion (GO:0007269)	4.32	0.0317	10
FKBP2				signal release from synapse (GO:0099643)	4.32	0.0314	10
FBXL16				positive regulation of ion transmembrane transporter activity (GO:0032414)	4.11	0.0377	10
BEX3				negative regulation of peptidase activity (GO:0010466)	4.03	0.00368	15
NAP1L5				negative regulation of endopeptidase activity (GO:0010951)	3.99	0.03	11
ARPC5				adult behavior (GO:0030534)	3.95	0.0075	14
CALM2				positive regulation of transporter activity (GO:0032411)	3.91	0.0328	11
NRSN1				regulation of receptor-mediated endocytosis (GO:0048259)	3.91	0.0324	11
SNCA				respiratory electron transport chain (GO:0022904)	3.88	0.0489	10
NEFL				negative regulation of neuron apoptotic process (GO:0043524)	3.79	0.00648	15
C1QTNF4				regulation of synaptic plasticity (GO:0048167)	3.77	0.000626	20
TSPYL1				regulation of neurotransmitter levels (GO:0001505)	3.73	0.00044	21
APP				neurotransmitter transport (GO:0006836)	3.64	0.0142	14
STUB1				regulated exocytosis (GO:0045055)	3.56	0.0352	12
PCSK1N				positive regulation of monoatomic ion transmembrane transport (GO:0034767)	3.46	0.0303	13
TSPYL2				positive regulation of monoatomic ion transport (GO:0043270)	3.41	0.0065	17
PGRMC1				regulation of exocytosis (GO:0017157)	3.39	0.0107	16
EIF3A				positive regulation of synaptic transmission (GO:0050806)	3.38	0.0453	12
VGF				negative regulation of neuron death (GO:1901215)	3.33	0.0124	16
APOE				regulation of endopeptidase activity (GO:0052548)	3.29	0.00118	22
BEX1				regulation of peptidase activity (GO:0052547)	3.26	0.000269	26
PHYHIPL				positive regulation of peptidase activity (GO:0010952)	3.21	0.0429	13
PTN				modulation of chemical synaptic transmission (GO:0050804)	3.17	1.43e-06	40
NAP1L1				regulation of trans-synaptic signaling (GO:0099177)	3.16	1.02e-06	40
HTATSF1				positive regulation of transmembrane transport (GO:0034764)	3.12	0.0206	16
NKIRAS1				chemical synaptic transmission (GO:0007268)	3.03	0.000152	31
HIGD1A				anterograde trans-synaptic signaling (GO:0098916)	3.03	0.000142	31
TPI1				negative regulation of protein localization (GO:1903828)	3.01	0.0355	15
CA11				locomotory behavior (GO:0007626)	2.99	0.036	15
RPS3				regulation of vesicle-mediated transport (GO:0060627)	2.96	8.21e-06	39
GUCY1A2				regulation of neuron apoptotic process (GO:0043523)	2.93	0.0317	16
GNG10				trans-synaptic signaling (GO:0099537)	2.9	0.000253	31
NDUFB9				synaptic signaling (GO:0099536)	2.89	0.00014	33
DDN				second-messenger-mediated signaling (GO:0019932)	2.87	0.0457	15
VSNL1				cell morphogenesis involved in neuron differentiation (GO:0048667)	2.81	0.000275	32
ARL5A				neuron projection development (GO:0031175)	2.8	9.21e-07	49
HNRNPD				negative regulation of proteolysis (GO:0045861)	2.8	0.0327	17
ACTR2				exocytosis (GO:0006887)	2.8	0.0415	16
SUB1				translation (GO:0006412)	2.78	0.004	24
TMA7				neuron projection morphogenesis (GO:0048812)	2.78	0.00014	35
GJA1				cell part morphogenesis (GO:0032990)	2.78	8.29e-05	37
PPP1R9B				negative regulation of hydrolase activity (GO:0051346)	2.77	0.035	17
COX7C				axon development (GO:0061564)	2.76	0.000687	30
SOD2				plasma membrane bounded cell projection morphogenesis (GO:0120039)	2.75	0.000161	35
CANX				cell projection morphogenesis (GO:0048858)	2.72	0.000197	35
RPRML				peptide biosynthetic process (GO:0043043)	2.71	0.00407	25
RPS17				regulation of endocytosis (GO:0030100)	2.69	0.0274	19
GOLIM4				regulation of neuron death (GO:1901214)	2.68	0.0279	19
SNX10				axonogenesis (GO:0007409)	2.59	0.00735	25
AKAP11				neuron development (GO:0048666)	2.56	1.24e-06	55
RPL23				cellular component morphogenesis (GO:0032989)	2.46	0.00047	38
PEG10				negative regulation of transport (GO:0051051)	2.45	0.0213	24
EIF2AK2				neuron differentiation (GO:0030182)	2.45	5.4e-07	65
SNX3				cell morphogenesis involved in differentiation (GO:0000904)	2.45	0.00244	32
NAP1L3				inorganic ion homeostasis (GO:0098771)	2.43	0.0224	24
PPP3CA				amide biosynthetic process (GO:0043604)	2.41	0.00501	30
PURB				behavior (GO:0007610)	2.4	0.00164	36
ADD3				positive regulation of cell projection organization (GO:0031346)	2.37	0.0398	22
TUBB2B				generation of neurons (GO:0048699)	2.37	7.15e-07	67
COPG2				secretion by cell (GO:0032940)	2.34	0.035	23
SERINC1				peptide metabolic process (GO:0006518)	2.33	0.0161	27
GABRA1				regulation of protein transport (GO:0051223)	2.28	0.0198	28
KLHL2				cell morphogenesis (GO:0000902)	2.25	0.00207	39
RPS12				export from cell (GO:0140352)	2.24	0.0407	25
CHGA				neurogenesis (GO:0022008)	2.22	1.11e-06	72
SURF6				monoatomic cation homeostasis (GO:0055080)	2.19	0.0458	25
CALCR				regulation of establishment of protein localization (GO:0070201)	2.17	0.0376	28
PLEC				negative regulation of molecular function (GO:0044092)	2.16	0.000672	47
DNAJA1				supramolecular fiber organization (GO:0097435)	2.14	0.028	30
PRKAR2B				negative regulation of catalytic activity (GO:0043086)	2.13	0.0339	29
RPS18				intracellular chemical homeostasis (GO:0055082)	2.1	0.0428	28
ACSL3				regulation of secretion (GO:0051046)	2.08	0.0333	30
RAB11FIP4				positive regulation of transport (GO:0051050)	2.06	0.003	44
ABAT				negative regulation of protein metabolic process (GO:0051248)	2.06	0.00218	47
RTN4				regulation of proteolysis (GO:0030162)	2.06	0.0317	32
TTC3				plasma membrane bounded cell projection organization (GO:0120036)	2.05	0.000267	58
PRKCB				brain development (GO:0007420)	2.03	0.0114	39
AK1				head development (GO:0060322)	2	0.0115	41
OAZ1				regulation of cell projection organization (GO:0031344)	2	0.0338	34
SEC62				regulation of transport (GO:0051049)	1.99	4.47e-06	83
RPL36AL				regulation of plasma membrane bounded cell projection organization (GO:0120035)	1.98	0.0414	33
PEA15				nervous system development (GO:0007399)	1.98	1.23e-07	106
ZC3H13				cell projection organization (GO:0030030)	1.96	0.000846	58
SYT1				negative regulation of cellular component organization (GO:0051129)	1.94	0.0408	34
ELMOD1				chemical homeostasis (GO:0048878)	1.9	0.0315	39
ACTG1				regulation of hydrolase activity (GO:0051336)	1.87	0.0353	39
CALR				cell-cell signaling (GO:0007267)	1.84	0.0198	46
SCRT1				central nervous system development (GO:0007417)	1.82	0.0222	47
GPM6A				regulation of biological quality (GO:0065008)	1.76	8.82e-07	122
COX6A1				regulation of localization (GO:0032879)	1.74	0.000229	88
NUDC				establishment of localization in cell (GO:0051649)	1.72	0.00152	76
RPS8				positive regulation of cellular component organization (GO:0051130)	1.72	0.0466	47
TLE5				organonitrogen compound biosynthetic process (GO:1901566)	1.71	0.0268	54
ITM2C				positive regulation of signaling (GO:0023056)	1.68	0.00737	69
TCAF1				intracellular transport (GO:0046907)	1.64	0.0438	56
SEC63				regulation of catalytic activity (GO:0050790)	1.63	0.017	67
STMN4				cellular nitrogen compound biosynthetic process (GO:0044271)	1.63	0.0304	62
GABRB2				positive regulation of molecular function (GO:0044093)	1.62	0.0478	56
RAD21				positive regulation of cell communication (GO:0010647)	1.61	0.0272	66
RPS28				regulation of cellular component organization (GO:0051128)	1.6	0.0015	96
NADK2				regulation of protein metabolic process (GO:0051246)	1.6	0.00223	91
FGF1				protein localization (GO:0008104)	1.59	0.0141	76
CST3				cellular localization (GO:0051641)	1.59	0.000614	105
DYNLL2				cellular macromolecule localization (GO:0070727)	1.58	0.0144	76
SPTBN2				regulation of molecular function (GO:0065009)	1.58	0.00326	92
SYP				nitrogen compound transport (GO:0071705)	1.57	0.0441	63
SPOCK2				system development (GO:0048731)	1.55	0.000128	131
RNF128				protein-containing complex organization (GO:0043933)	1.55	0.0351	72
RIMS1				cellular biosynthetic process (GO:0044249)	1.5	0.0373	78
ST13				macromolecule localization (GO:0033036)	1.5	0.0219	86
GPM6B				regulation of signaling (GO:0023051)	1.44	0.00634	118
MIF				multicellular organism development (GO:0007275)	1.43	0.00186	135
MAP2K1				regulation of cell communication (GO:0010646)	1.43	0.00984	117
ARL8B				cellular developmental process (GO:0048869)	1.4	0.0215	115
CPLX2				cell differentiation (GO:0030154)	1.39	0.0301	113
TMX4				cellular component organization (GO:0016043)	1.34	0.00149	176
INA				cellular component organization or biogenesis (GO:0071840)	1.34	0.000951	183
FOXN2				anatomical structure development (GO:0048856)	1.33	0.0107	158
HNRNPUL2				localization (GO:0051179)	1.33	0.0254	143
PRKAR1A				developmental process (GO:0032502)	1.3	0.0144	168
CXCL14				positive regulation of cellular process (GO:0048522)	1.27	0.0482	161
GLUD1				positive regulation of biological process (GO:0048518)	1.25	0.0367	177
GRIA3				regulation of cellular process (GO:0050794)	1.2	0.00113	277
ATP2B2				regulation of biological process (GO:0050789)	1.18	0.00183	290
TOLLIP				biological regulation (GO:0065007)	1.14	0.02	292
RSL24D1				cellular process (GO:0009987)	1.1	0.00874	347
DNAJC6
PALM
GPR75
NDUFA5
RLIM
TCEA2
PTPN11
TSPAN7
SKIL
OLIG1
KIF5C
MAP4K4
SST
POLR1D
DKK3
AKAP5
STMN3
PARK7
CCND2
AEBP2
UPF3A
YTHDC1
GFAP
RABL6
SECISBP2L
RFTN2
RPL3
GABRG1
GABARAPL1
GPRC5B
TOP2B
ATP6AP2
FABP7
MDH1
UCHL5
CAMK2N1
SLC7A11
SULT4A1
PINK1
NDFIP1
TAF15
OGA
PSMA3
HLTF
HDGFL3
RAB2A
ANP32E
CYCS
NEDD8
GPI
CNKSR2
HSPD1
TWF1
ITGAV
SLC24A2
ATP2A2
PPP3R1
ZEB1
KCNV1
PHF3
MRPL40
APLP2
NEGR1
SRSF3
VSTM2L
RUFY2
PRDX3
PHAX
HAPSTR1
PGRMC2
KIF5B
PJA1
NDFIP2
NANS
EIF1AX
DBX2
ITM2B
RUNDC3A
CHL1
HS6ST3
NDRG2
SPARC
RALYL
CACNA2D1
WASL
NDUFS6
CALM1
SOX9
TMEM130
RAC1
MOSMO
EIF4G2
PHYHIP
ATP5MK
SLC1A3
MARCKS
PRRC2C
DCLK1
CNN3
ENAH
CAP2
SLC25A3
KCNF1
GNA13
GABRG2
CPLX1
DNAJA4
ST8SIA3
RPH3A
NFE2L1
VAT1L
P2RY12
DIRAS3
ARF1
ATL1
ERMN
MAP7D2
QKI
RPS20
HLF
DZANK1
PLEKHB2
TNIK
AP2M1
SERBP1
TERF2IP
CEND1
PSAP
MYEF2
TAFA1
SNAP25
CFDP1
IL6ST
RAB3A
PPP4R3B
MAPK8IP2
DIRAS2
GLS
METAP2
AZIN1
TMEM30A
B4GAT1
MAP7D1
CRACD
BRINP1
BCL11B
CSTB
EIF5B
TSPYL4
PAFAH1B1
LIN7C
ARX
ACBD5
MED4
NBL1
SLC17A7
CPEB4
SEPTIN7
RPS16
CSDE1
BTBD1
MBP
GMFB
ATP1B2
ERGIC2
ZBTB47
WNK1
ZNF326
PREPL
ALCAM
SCD5
DYNC1LI2
TUBB4B
KIF3A
CHST2
TOMM20
WFS1
MSANTD4
OPALIN
SYNGR1
RGS7BP
RASSF8
HSPA9
SLC30A9
PPP2CB
TMBIM4
MRPS26
IFT57
CASD1
GOT1
FBXW4
NAP1L2
EPN1
CAB39
HNRNPU
CAMK2B
NCDN
ARHGAP5
SGTB
PDAP1
MFF
BMPR2
CCDC184
RAB18
ZHX1
NSF
ADCY1
RAB11A
TMEM106B
COPS2
TPM4
ADAP1
NSG1
MOBKL3
CAP1
AGGF1
UBXN1
VKORC1L1
PLP1
MAT2B
LRRC4B
TMEM158
TF
NUCKS1
KIF5A
RAB3C
USF2
SV2A
PANK3
TMEM33
CHD5
MARCHF5
PICALM
CLASP2
NCAM2
GAPDH
OSBPL1A
