# Supplementary material for: Cyclosporine A Accelerates Neurorecovery Transcriptional Trajectory in a Swine Model of Diffuse Traumatic Brain Injury
Source: Int J Mol Sci. 2025 Apr 9;26(8):3531. doi: 10.3390/ijms26083531 (PMC12026708; doi:10.3390/ijms26083531)
Supplement: Supplementary file 1 [file ijms-26-03531-s001.zip › Supplementary Materials/Supplementary Table S5.xlsx]

## Sheet: Description of Each Tab
Tab Number	Tab Description	Total Number of DEGs
Tab 1	Downregulated DEGs Common in Both Regions at 1 day post-injury	193
Tab 2	Upregulated DEGs Common in Both Regions at 1 day post-injury	127
Tab 3	Downregulated DEGs Common in Both Regions at 1 week post-injury	775
Tab 4	Upregulated DEGs Common in Both Regions at 1 week post-injury	463
Tab 5	Downregulated DEGs Common in Both Regions and Both Timepoints	53
Tab 6	Upregulated DEGs Common in Both Regions and Both Timepoints	113

## Sheet: Tab 1
Downregulated DEGs Common in Both Regions at 1 day post-injury
NOXO1
C8G
SLC7A4
TEX52
P2RX1
KCNA7
TDRD9
MADCAM1	Note:	No GO Biological Processes Identified
TNS4
TEKT4
GNAT1
FGF8
CLDN4
MYMK
TMEM270
CLDN7
QRICH2
SULT2B1
SLC9A3
TIGD3
TMEM95
TSPEAR
ODF3B
ZMYND15
FNDC11
RBBP8NL
JSRP1
PRPH
AVPR2
ELF3
AGER
XRCC3
SLC1A7
LLGL2
RPL3L
STKLD1
OTOP2
SPNS3
MCIDAS
MAN2B2
SARDH
ZNF541
KCNH6
TBC1D10C
ENDOU
C6orf132
UPK3A
UBASH3A
CDX2
RHBG
MYL11
ZGLP1
ALDH3B2
PDLIM2
C19orf38
C5AR2
ENTPD8
MYO1G
PRSS8
CDHR5
NXNL1
GNB3
PTPRH
ALDH3A1
TNNT1
DBH
PCDH12
NPAS1
CTSW
DUSP2
AHRR
ITGB4
CNGA4
RUNX3
FUT7
SPHK1
CASZ1
FAM83E
STARD3
TTC34
EPS8L2
MRGPRF
GCGR
MEX3A
CPLANE2
TLR9
ST6GALNAC1
TKTL1
SNAI3
KLK1
SLC16A5
FAM83C
IL27
GNG8
DCST1
WNT5B
PGGHG
PRTN3
SUSD2
SLC39A4
ACTN3
SPDEF
CDCA4
PTPN7
CES1
LRRC8E
MLN
SYNGR4
HNF1A
SPIB
WNT11
SH3BP1
HS3ST6
DNASE1L1
CACNA2D4
HMCN2
P3H4
FAAP24
MYL10
CFAP99
PRSS56
F13A1
SLC23A3
KREMEN2
CCDC87
CRYBG2
TFAP2A
MYO15B
KCP
PROX2
NOTUM
PRRG2
SLC23A1
ITGA11
KIF18B
ADGRG3
SOAT2
ACAP1
GREB1
DGAT2
MCM5
SLC22A12
CHRNE
SP6
TBX4
ADRA1D
BIRC5
AIRE
ITPR3
CACNG1
HNF1B
RAD9A
GJA4
EPHA2
ERAS
TNFRSF13C
PLD4
GRHL2
TOMT
VTN
RIN3
ZC3H12A
CEL
RECQL4
PLIN4
ALOX15B
RIPOR3
PROB1
C2orf81
HSPA1L
SLC38A8
FAM83G
ENO3
LPIN3
CLIC3
TG
CACNA1S
UNC13D
GPBAR1
PIP5KL1
DLK1
HDAC10
SLC39A5
CDC42BPG
FCMR
GNA15
TONSL
GRIN2C
MFAP4
LARGE2
GRIN3B
TBX10
SPATC1

## Sheet: Tab 2
Upregulated DEGs Common in Both Regions at 1 day post-injury				Overrepresented GO Biological Processes	Fold Enrichment	FDR P value	Count
NRGN				protein-containing complex localization to centriolar satellite (GO:0140706)	> 100	0.0259	2
SOD1				positive regulation of tau-protein kinase activity (GO:1902949)	> 100	0.0254	2
CNP				chaperone-mediated autophagy (GO:0061684)	43.3	0.0147	3
MICU3				retrograde axonal transport (GO:0008090)	21.27	0.0149	4
SRSF11				establishment of mitochondrion localization (GO:0051654)	14.97	0.0334	4
EEF1A2				secondary alcohol biosynthetic process (GO:1902653)	14.86	0.0119	5
MARCKSL1				cholesterol biosynthetic process (GO:0006695)	14.86	0.0114	5
ENC1				cytoplasmic translation (GO:0002181)	13.39	7.59e-06	11
RPLP1				sterol biosynthetic process (GO:0016126)	12.95	0.0162	5
CLU				mitochondrion localization (GO:0051646)	11.75	0.0204	5
NDUFA4				glutamate receptor signaling pathway (GO:0007215)	11.22	0.0244	5
DZIP1				axonal transport (GO:0098930)	9.02	0.0483	5
GOLGB1				regulation of microtubule polymerization or depolymerization (GO:0031110)	6.97	0.048	6
SPARCL1				negative regulation of supramolecular fiber organization (GO:1902904)	6.79	0.00653	9
TUBB4A				cytoskeleton-dependent intracellular transport (GO:0030705)	6.54	0.002	11
ACTB				negative regulation of protein-containing complex assembly (GO:0031333)	6.31	0.0306	7
IDI1				transport along microtubule (GO:0010970)	6.14	0.0101	9
ATP5PO				regulation of intrinsic apoptotic signaling pathway (GO:2001242)	5.65	0.0248	8
MAP1B				regulation of microtubule cytoskeleton organization (GO:0070507)	5.65	0.0243	8
TMSB10				microtubule-based transport (GO:0099111)	5.55	0.00864	10
SLK				regulation of protein polymerization (GO:0032271)	5.26	0.0195	9
EEF2				translation (GO:0006412)	5.05	0.001	15
ZFYVE16				peptide biosynthetic process (GO:0043043)	4.72	0.0019	15
FN3KRP				microtubule-based movement (GO:0007018)	4.28	0.00765	13
LYSMD2				regulation of supramolecular fiber organization (GO:1902903)	4.25	0.00786	14
SARAF				peptide metabolic process (GO:0006518)	4.11	0.0019	17
CNTN1				cell morphogenesis involved in neuron differentiation (GO:0048667)	3.92	0.00683	15
ID4				negative regulation of organelle organization (GO:0010639)	3.81	0.0365	11
PGAM1				positive regulation of cell projection organization (GO:0031346)	3.78	0.0243	12
RPL5				neuron projection morphogenesis (GO:0048812)	3.75	0.00726	16
MAP2				axonogenesis (GO:0007409)	3.74	0.0246	12
UCHL1				plasma membrane bounded cell projection morphogenesis (GO:0120039)	3.71	0.00711	16
SPTBN1				cell projection morphogenesis (GO:0048858)	3.67	0.00628	16
RPL26				amide biosynthetic process (GO:0043604)	3.54	0.0121	15
APOA1				regulation of protein-containing complex assembly (GO:0043254)	3.49	0.04	12
SMARCA1				regulation of neuron projection development (GO:0010975)	3.23	0.0452	13
PLPPR4				regulation of cytoskeleton organization (GO:0051493)	3.21	0.0298	14
FUT9				neuron projection development (GO:0031175)	3.21	0.00638	19
NCKAP1				behavior (GO:0007610)	3.13	0.0192	16
SCG2				cellular anatomical entity morphogenesis (GO:0032989)	3.08	0.02	16
BEX4				cell morphogenesis (GO:0000902)	3.04	0.0129	18
AKAP9				microtubule-based process (GO:0007017)	3.02	0.0068	20
HSPA8				regulation of plasma membrane bounded cell projection organization (GO:0120035)	2.97	0.0197	17
PPP1R14A				central nervous system development (GO:0007417)	2.94	0.00297	24
CPE				regulation of cell projection organization (GO:0031344)	2.9	0.0242	17
KTN1				amide metabolic process (GO:0043603)	2.86	0.0199	18
SPTAN1				negative regulation of cellular component organization (GO:0051129)	2.85	0.0253	17
SENP6				neuron development (GO:0048666)	2.74	0.016	20
HSPH1				generation of neurons (GO:0048699)	2.59	0.00684	25
HSP90AA1				neuron differentiation (GO:0030182)	2.55	0.0138	23
REEP3				plasma membrane bounded cell projection organization (GO:0120036)	2.5	0.0128	24
APC				positive regulation of cellular component organization (GO:0051130)	2.49	0.0165	23
TAX1BP1				regulation of organelle organization (GO:0033043)	2.45	0.0156	24
RPL32				regulation of cellular component biogenesis (GO:0044087)	2.45	0.0406	20
RPS6				regulation of cellular localization (GO:0060341)	2.42	0.0454	20
RPL24				nervous system development (GO:0007399)	2.41	0.000139	43
PEG3				regulation of localization (GO:0032879)	2.4	0.000618	39
RASGRP1				cell projection organization (GO:0030030)	2.38	0.0247	24
RPS25				cytoskeleton organization (GO:0007010)	2.37	0.0244	24
MATR3				regulation of transport (GO:0051049)	2.34	0.00693	30
CLTC				neurogenesis (GO:0022008)	2.33	0.017	26
FEZ1				regulation of cellular component organization (GO:0051128)	2.03	0.00745	41
SC5D				system development (GO:0048731)	1.72	0.0167	49
EIF4A2				localization (GO:0051179)	1.62	0.0121	59
MAP1A				cellular component organization or biogenesis (GO:0071840)	1.55	0.00757	72
ATP1A1				cellular component organization (GO:0016043)	1.47	0.0344	66
PLCB1				regulation of cellular process (GO:0050794)	1.28	0.02	101
DARS1				regulation of biological process (GO:0050789)	1.24	0.0466	103
AQP4
RPL6
VIM
PTPRZ1
FAM3C
RPL7
HSP90AB1
COX7B
DST
TTLL7
RPS4X
ARGLU1
SNX14
YWHAH
SDCBP
CBX6
GRIA2
MX1
KIF1A
ANKRD12
ATRX
CCDC88A
HSP90B1
SCG3
COX7A2
FAM162A
PSIP1
MYO5A
GRIN1
GRM5
GABBR2
TPT1
UBQLN1
EIF4G3
KIDINS220
RAB12
PCM1
HMGCS1
SLC25A6
LARP7
HMGCR
KIF21A
NCOA4
UBR3
SLC38A2
OLFM1
UBB
PJA2
CCT6A
RIF1
SCN2A
ITFG1
NELL2
HNRNPK
ERBIN
SLC22A17
GLRB
AHI1
LUZP2

## Sheet: Tab 3
Downregulated DEGs Common in Both Regions at 1 week post-injury				Overrepresented GO Biological Processes	Fold Enrichment	FDR P value	Count
ECT2L				acetate ester transport (GO:1901374)	17.01	0.00177	4
SHCBP1				acetylcholine transport (GO:0015870)	17.01	0.0183	3
ZP2				spermidine transmembrane transport (GO:1903711)	13.61	0.00678	4
CPO				spermidine transport (GO:0015848)	11.34	0.0151	4
CLEC17A				norepinephrine uptake (GO:0051620)	9.72	0.0301	4
IDO2				negative regulation of cytokinesis (GO:0032466)	9.72	0.0299	4
SLC28A2				siRNA-mediated retrotransposon silencing by heterochromatin formation (GO:0141007)	8.5	0.0133	5
IL20RA				polyamine transmembrane transport (GO:1902047)	8.5	0.0132	5
TBC1D21				serotonin uptake (GO:0051610)	8.5	0.0502	4
SAMD3				piRNA processing (GO:0034587)	8.5	0.00106	7
FSHR				regulation of cerebellar granule cell precursor proliferation (GO:0021936)	8.5	0.0499	4
ATP13A5				protein localization to condensed chromosome (GO:1903083)	7.73	0.021	5
CFAP43				amine transport (GO:0015837)	7.73	0.0208	5
PHEROC				protein localization to kinetochore (GO:0034501)	7.73	0.0207	5
PLEKHS1				retrotransposon silencing by heterochromatin formation (GO:0141005)	7.29	0.00864	6
METTL27				polyamine transport (GO:0015846)	7.09	0.0314	5
FAM124B				regulation of fertilization (GO:0080154)	7.09	0.0312	5
HOXA1				quaternary ammonium group transport (GO:0015697)	6.54	0.0455	5
WDR93				pyrimidine-containing compound transmembrane transport (GO:0072531)	6.38	0.0178	6
RHAG				sperm axoneme assembly (GO:0007288)	6.18	0.00302	8
HSD17B2				water transport (GO:0006833)	5.92	0.00393	8
HHLA1				protein localization to chromosome, centromeric region (GO:0071459)	5.67	0.0323	6
FSHB				sperm flagellum assembly (GO:0120316)	5.31	0.00146	10
ATP6V0A4				mitotic spindle assembly checkpoint signaling (GO:0007094)	5.28	0.00378	9
PGA5				mitotic spindle checkpoint signaling (GO:0071174)	5.28	0.00374	9
SLC26A3				spindle assembly checkpoint signaling (GO:0071173)	5.28	0.00371	9
TMPRSS11E				spindle checkpoint signaling (GO:0031577)	5.1	0.00464	9
SLC28A3				negative regulation of mitotic sister chromatid separation (GO:2000816)	4.78	0.00754	9
CNTD1				negative regulation of mitotic sister chromatid segregation (GO:0033048)	4.78	0.00748	9
CDCA3				negative regulation of sister chromatid segregation (GO:0033046)	4.78	0.00742	9
PIWIL1				negative regulation of mitotic metaphase/anaphase transition (GO:0045841)	4.78	0.00737	9
MYL11				cilium-dependent cell motility (GO:0060285)	4.55	7.61e-08	27
MEP1B				cilium or flagellum-dependent cell motility (GO:0001539)	4.55	5.71e-08	27
CDKL3				fluid transport (GO:0042044)	4.54	0.0219	8
FBP2				negative regulation of metaphase/anaphase transition of cell cycle (GO:1902100)	4.5	0.0113	9
TMPRSS11B				negative regulation of chromosome separation (GO:1905819)	4.5	0.0113	9
TERB2				regulation of mitotic sister chromatid separation (GO:0010965)	4.41	0.000475	14
DNAJC5G				cilium movement involved in cell motility (GO:0060294)	4.38	3.82e-07	25
CD244				negative regulation of chromosome segregation (GO:0051985)	4.37	0.0135	9
FAM177B				negative regulation of mitotic nuclear division (GO:0045839)	4.36	0.00729	10
REN				sperm motility (GO:0097722)	4.36	8.09e-06	21
PPBP				flagellated sperm motility (GO:0030317)	4.36	7.47e-06	21
TNIP3				axoneme assembly (GO:0035082)	4.2	3.36e-05	19
REG4				motile cilium assembly (GO:0044458)	4.09	0.00166	13
CPAMD8				meiotic chromosome segregation (GO:0045132)	4.04	0.00106	14
KLF1				regulation of mitotic sister chromatid segregation (GO:0033047)	4	0.00388	12
AMPD1				regulation of chromosome separation (GO:1905818)	4	0.000398	16
RSPH9				cilium movement (GO:0003341)	3.91	3.07e-07	29
F9				negative regulation of nuclear division (GO:0051784)	3.87	0.0171	10
ASB9				xenobiotic transport (GO:0042908)	3.64	0.0463	9
CCNB2				regulation of mitotic metaphase/anaphase transition (GO:0030071)	3.44	0.00174	16
C1orf87				microtubule bundle formation (GO:0001578)	3.37	0.000245	21
CNGB3				regulation of mitotic nuclear division (GO:0007088)	3.33	0.000677	19
CNGA1				regulation of metaphase/anaphase transition of cell cycle (GO:1902099)	3.32	0.00274	16
CLEC3A				regulation of nuclear division (GO:0051783)	3.2	0.00032	22
DNTT				spermatid development (GO:0007286)	3.01	0.000467	23
F2RL1				meiosis I cell cycle process (GO:0061982)	2.97	0.0129	15
FBXO47				negative regulation of chromosome organization (GO:2001251)	2.96	0.0465	12
KNG1				meiotic nuclear division (GO:0140013)	2.95	0.00118	21
MCOLN2				regulation of sister chromatid segregation (GO:0033045)	2.93	0.00976	16
ANXA13				spermatid differentiation (GO:0048515)	2.9	0.000754	23
ASB4				regulation of chromosome segregation (GO:0051983)	2.86	0.00386	19
CDC6				meiosis I (GO:0007127)	2.83	0.03	14
CCNB1				meiotic cell cycle process (GO:1903046)	2.81	0.00106	23
HAS2				fertilization (GO:0009566)	2.72	0.00723	19
RXFP2				mitotic sister chromatid segregation (GO:0000070)	2.72	0.00717	19
PTGES3L				meiotic cell cycle (GO:0051321)	2.7	0.000299	29
MROH2B				mitotic cell cycle checkpoint signaling (GO:0007093)	2.69	0.0113	18
GSDMA				nuclear chromosome segregation (GO:0098813)	2.63	0.000556	28
NPFFR1				sister chromatid segregation (GO:0000819)	2.63	0.0101	19
KRT24				detection of abiotic stimulus (GO:0009582)	2.52	0.042	16
MYO1A				visual perception (GO:0007601)	2.49	0.004	24
JHY				sensory perception of light stimulus (GO:0050953)	2.46	0.00473	24
ARHGEF39				mitotic nuclear division (GO:0140014)	2.43	0.0178	20
CCL28				nuclear division (GO:0000280)	2.42	0.000377	35
C1QTNF3				cellular process involved in reproduction in multicellular organism (GO:0022412)	2.4	3.22e-05	44
SMLR1				organic hydroxy compound transport (GO:0015850)	2.35	0.0361	20
NR1H4				sodium ion transport (GO:0006814)	2.31	0.0395	20
GGT6				organelle fission (GO:0048285)	2.28	0.000853	36
FXYD3				detection of stimulus (GO:0051606)	2.27	0.0191	23
CNBD2				germ cell development (GO:0007281)	2.23	0.00309	32
TEKT5				male gamete generation (GO:0048232)	2.2	2.39e-05	54
SLC2A2				spermatogenesis (GO:0007283)	2.14	9.5e-05	51
PRND				chromosome segregation (GO:0007059)	2.1	0.00659	33
PKD2L1				carboxylic acid transport (GO:0046942)	2.09	0.0138	30
FAM170A				organic anion transport (GO:0015711)	2.09	0.00232	39
BRDT				organic acid transport (GO:0015849)	2.08	0.0142	30
TGIF1				gamete generation (GO:0007276)	2.01	3.27e-05	64
UGT2B31				reproductive process (GO:0022414)	2.01	5.34e-10	122
SLC5A8				microtubule-based movement (GO:0007018)	1.99	0.00753	36
MIP				reproduction (GO:0000003)	1.99	5.54e-10	122
NOX3				sexual reproduction (GO:0019953)	1.96	4.65e-06	82
PHEX				multicellular organismal reproductive process (GO:0048609)	1.96	2.59e-05	72
DNAH14				multicellular organism reproduction (GO:0032504)	1.93	2.76e-05	74
CCDC198				sensory perception (GO:0007600)	1.83	0.0153	42
SERPINA12				developmental process involved in reproduction (GO:0003006)	1.76	0.000646	72
DSG4				response to bacterium (GO:0009617)	1.75	0.0276	44
TYR				monoatomic ion transport (GO:0006811)	1.64	0.00249	77
ABCA6				transmembrane transport (GO:0055085)	1.61	0.000489	96
DSG3				system process (GO:0003008)	1.4	0.0303	106
GLYATL2				multicellular organismal process (GO:0032501)	1.21	0.00108	342
FCRL6
PAH
CFAP58
LRRC52
IBSP
SLC9A4
DPYS
TMOD4
ATP1B4
PCP2
SLC22A2
PADI6
TM4SF4
PSMC3IP
ESPL1
NRAP
CYP24A1
RBM44
AQP10
BPIFA2
FOXM1
FGG
MTTP
VWA3B
POLQ
DNAH11
GINS3
NEB
MYBPC1
GRK7
TRPM1
SKOR2
CTC1
MEOX1
LHX4
CCRL2
VSIG10L2
MR1
SLC22A4
ENPP3
PTPN22
KIF20A
TMEM95
GALNT8
MDH1B
LHX1
SLC22A16
CCR2
ACE2
KIF11
BTNL2
KCNJ15
LCA5L
TNFRSF9
COL6A6
NUP37
EFCAB12
ABCG8
SCNN1A
MALRD1
MGST2
TMEM81
CYTIP
IFT27
KCNJ8
DNAI1
PSP.I
MAEL
A2ML1
ORC1
SPDEF
MEIG1
DYTN
GMNC
ICAM1
GATA6
GUCA1A
EFHB
SFTPD
TNNI3K
HJURP
TSGA13
SLFN14
GSG1
GALNT5
CLEC4F
ROS1
MYH15
ODAPH
ENDOU
COL28A1
F13B
IL20
RFX6
TEX49
PAX3
C3orf52
CYP17A1
MACC1
CPB2
HTR3B
C8B
BVES
GIMAP2
ALDH8A1
BPIFA1
SPP2
ZAR1L
MATN1
TTC6
PARPBP
BPIFB6
PAX7
GPR156
C4BPA
SAG
PMFBP1
CENPE
PLIN5
TEX35
ABCB11
CDHR3
LY9
LPAR2
LIPG
SERPINA1
NUF2
GIPR
WDR88
CRYBB2
C1orf94
SYNE4
LRRC63
PAX4
LIPH
CNR2
AMBP
OC90
WNT8A
KLK1
ANKRD66
TDRD5
RIIAD1
TMPRSS3
SLAMF6
CD207
PCARE
CYP1A2
IFNLR1
MYH8
ANKRD37
SERPINA5
ACOT12
SLC22A1
TGFA
CD101
SLC6A5
BUB1B
CHAT
CIDEC
C5
PROX2
NMUR2
MYBPHL
CAPN11
KIF15
ELL3
GARIN1B
HMMR
RFX8
GRM6
TIMELESS
RNASE10
TKTL1
KRT2
UBXN10
CTSH
TRBV19
MYPN
HNF1B
E2F8
LAYN
PLAG1
SFR1
SCGN
TLX1
OSR2
CABP5
HJV
MYOM1
PTCHD3
LCN15
IMPG1
OPTC
EPHX3
C19orf38
KRT35
CAPN14
PRSS37
DLGAP5
TMPRSS7
DNAAF1
TULP2
ABCA4
RNF135
PRRT1B
HKDC1
NDC80
TINAG
VRTN
TEX14
TMC3
LRP2
ZC3H12D
NCAPH
NUGGC
CCR4
PIERCE1
POGLUT2
GLT8D2
MYO3B
NT5DC4
FST
CA6
AQP6
DSG2
ALX1
LAX1
TDRD9
ELOVL3
NXNL1
SIRT4
HNF4A
TTLL9
ZMYND12
ZSWIM3
SCN11A
CD8A
RHCG
A1CF
RHEX
TCEA3
KCNU1
TPH2
SH2D3A
SLC5A2
MND1
SCEL
FNDC11
MCM10
TP53
UPB1
GYS2
QRICH2
NPPC
VEGFD
RIPOR3
CDCA2
SLAMF8
TGM7
SLC11A1
GOLT1A
TMEM249
MEX3A
PLIN4
SPATA3
SSUH2
BNC1
PRSS51
PKD1L2
NLRP8
SLC34A2
SULT1C4
SNX20
PIWIL2
PLA2G4D
PPP1R13L
TEKT1
CCDC188
AXDND1
GUCY2C
KRT3
TECTB
CPA1
CFAP57
MYH13
PCK2
NR2C2AP
PLEK2
GHRHR
C1QTNF7
DNASE1L3
PNLDC1
HABP2
PNLIPRP2
PRR11
IQCG
NUDT19
RAB34
AP1M2
MYRFL
CDX2
SPAG6
CPLANE2
TNNC2
SIM1
BNIP5
OLFM4
RET
TINCR
CRYBA1
GPRC5A
PCSK9
CFAP221
DDC
CLDN7
MYOM3
CUBN
APOB
BCO1
IL6
REELD1
SLC16A5
ULBP1
TRPC7
GNAT1
KMO
PPP1R3B
NMNAT3
NOD2
ACRBP
DPT
HSPA1L
IL2RG
CILP
WEE2
FBXO40
NPY2R
SOCS1
CNDP1
TRIM10
LBP
ITIH2
FRMPD2
ABCC12
DPPA2
IL12RB2
CORIN
ADCY10
TBX4
MYO1H
P2RY4
SPTA1
PPM1N
CDCA8
CCR1
MSH5
TROAP
ETNK2
PLAU
ZWINT
EPN3
PIH1D1
LEMD1
ACSBG2
CCDC194
AGXT2
ADTRP
POLE
SLC27A6
NUAK2
MAN2B2
MOB3C
TMCO4
TMPRSS15
GATA4
RABEPK
FBP1
KCNMB3
KBTBD7
CD209
FREM1
STYXL2
RPGRIP1
SHISA3
MARCHF3
ASB15
PLB1
SCN7A
FAAP24
CRX
FEZF1
STRA8
FAM83B
SDS
MPPE1
GLI1
CATIP
MTBP
GSDMB
OIT3
DHRS13
PRICKLE3
SLC3A1
ODF3B
RORC
LMAN1L
RRAD
ADGRG3
TLR2
MFAP5
P3H4
KLHL31
SLC1A7
RTL4
SLC7A4
ASTE1
SNX11
CKAP2L
SLC22A3
SLCO5A1
ABCA12
HEPH
HAPLN3
SELL
TLR9
CYP21A2
SLC30A2
CHRNA9
CHMP4C
EHF
HCRT
KCNS1
SLC26A5
ABCC3
STEAP4
SLC9A2
C1RL
KNTC1
SPNS3
VWA5B1
EPOR
CRYBA4
C1QTNF2
LRRC39
ATP8B4
HTR3A
CDKN2B
TGM5
ROR1
DUSP29
KLHL38
METTL13
TMEM232
GCKR
BDH1
REM1
VMO1
VDR
TMC5
BANK1
GCNT7
DLL3
AURKB
MYCBPAP
TMEM202
SMC1B
PLIN3
SUSD5
SEL1L2
SLC44A4
COMP
RHCE
RNF25
KRT8
TRAF5
BSPRY
FASLG
FAP
CD40
EGF
KLK6
VTN
OAS1
MLN
NT5C1B
AOX1
DYDC2
TMIGD1
CCDC87
BMX
LRRC25
ITGB3
GARIN3
USHBP1
CHRM5
SBSPON
TRIM63
BEST1
SERINC2
NPAS1
VSIG2
CIP2A
IL31RA
SLC7A3
ADORA3
DRC7
MUSK
PDE11A
C9orf24
ADAMTS16
C14orf93
MATN4
CACNA2D4
VIL1
ZMYND15
GAS2L3
ACTG2
ADAMTSL4
GLYCTK
MINDY4
RSPH6A
ALPK1
TBXAS1
TRBV30
TNFSF8
KAZALD1
LINGO4
DPH7
PDE6A
PIEZO2
TTC12
SPDL1
ABCC11
DNAH2
ITK
REEP4
ARSG
PRTN3
HPSE2
CENPS
TEKT2
CFAP99
FRMPD1
NTF3
RIBC2
TDRD1
MNDA
ADGRG5
DRC1
WDFY4
MCM4
MAB21L3
RAD9A
RSAD1
CSKMT
SYPL2
TSNAXIP1
BBOX1
CSF3R
FAM20A
PMP2
TMEM120A
CD72
CBR2
SLC26A8
DHRS9
TICRR
FRMD7
TMEM213
PLIN2
RFWD3
TMPRSS13
SLC38A11
ACAP1
DCLRE1B
ZC2HC1C
ITGB7
GBX1
ACOT6
ACAA2
CYP11A1
CMYA5
CHRNB3
TRAF3IP2
BLVRB
SERPINE1
IFI35
EVC2
CCDC60
SLC25A48
WRAP53
SLC4A5
WDR25
CMTM7
MTFR2
GRHL2
ASPM
FIGNL1
PGM5
TMC4
ALPK2
ENO3
F13A1
IKZF3
PRRG2
HAUS4
ACP4
TTK
FAM83C
MYB
CDH16
KRT40
CACNG1
RS1
LHX9
KCNE4
PGF
URB2
SLC4A11
STK33
SLC6A4
SPATA48
KLHL10
NCAPG2
GALNT12
MYBL2
LTB4R2
EDDM3B
EFHC1
AQP9
CDC20
PSRC1
GRHL1
ESR2
HSD11B2
GNA15
EGFLAM
CYP27A1
DUOX2
SEMA3B
FRRS1
THPO
TYMS
KCNH8
GJA5
SPHK1
ASS1
TTC21A
CLIC5
CES3
EDDM13
CASP8
IQGAP3
SLC5A1
FBN2
FCMR
CHRNA6
TMEM79
FAS
GLB1L2
NEURL2
PRSS8
CALHM5
NHERF4
ITPR3
PTGIS
ASB5
ECH1
PLCD1
PRRG4
LRRC51
SH2D3C
HS3ST3B1

## Sheet: Tab 4
Upregulated DEGs Common in Both Regions at 1 week post-injury				Overrepresented GO Biological Processes	Fold Enrichment	FDR P value	Count
PPP1R1B				glutamate biosynthetic process (GO:0006537)	27.99	0.00402	3
NRGN				regulation of calcium ion-dependent exocytosis of neurotransmitter (GO:1903233)	20.99	0.0116	3
ID4				retrograde neuronal dense core vesicle transport (GO:1990049)	20.99	0.0116	3
BEX4				regulation of tau-protein kinase activity (GO:1902947)	20.99	0.0115	3
THYN1				amyloid-beta clearance by transcytosis (GO:0150093)	18.66	0.0023	4
SOD1				positive regulation of amyloid fibril formation (GO:1905908)	16.8	0.0237	3
PGAM1				D-aspartate import across plasma membrane (GO:0070779)	16.8	0.0236	3
MARCKSL1				D-aspartate transport (GO:0070777)	16.8	0.0235	3
S100A1				anterograde dendritic transport of neurotransmitter receptor complex (GO:0098971)	16.8	0.0234	3
CHGB				regulation of mitochondrial electron transport, NADH to ubiquinone (GO:1902956)	16.8	0.0233	3
PPP1R14A				regulation of calcium ion import across plasma membrane (GO:1905664)	16	0.00442	4
SUMO3				chaperone-mediated autophagy (GO:0061684)	16	0.00439	4
MICU3				positive regulation of calcium ion import across plasma membrane (GO:1905665)	14	0.0399	3
LYSMD2				sequestering of actin monomers (GO:0042989)	14	0.0398	3
CLU				regulation of chaperone-mediated autophagy (GO:1904714)	14	0.0397	3
INPP5F				retrograde axonal transport (GO:0008090)	13.26	2.01e-06	9
PTMA				anterograde axonal protein transport (GO:0099641)	12.44	0.0117	4
EEF1A2				axo-dendritic protein transport (GO:0099640)	12.44	0.0117	4
RPLP1				protein localization to presynapse (GO:1905383)	12.44	0.0116	4
MT3				mitochondrial electron transport, cytochrome c to oxygen (GO:0006123)	11.53	0.000181	7
SPARCL1				Bergmann glial cell differentiation (GO:0060020)	11.2	0.0169	4
NDUFA4				regulation of hydrogen peroxide metabolic process (GO:0010310)	11.2	0.000949	6
FAM3C				dendritic transport (GO:0098935)	9.33	0.033	4
BCAP31				endoplasmic reticulum tubular network organization (GO:0071786)	9.33	0.00898	5
TUBB4A				secretory granule localization (GO:0032252)	8.75	0.0116	5
CCDC85B				positive regulation of receptor recycling (GO:0001921)	8.61	0.0417	4
PDZD4				dense core granule localization (GO:0032253)	8.61	0.0415	4
RTL5				postsynaptic cytoskeleton organization (GO:0099188)	8.61	0.0414	4
CNP				regulation of protein kinase A signaling (GO:0010738)	8.23	0.015	5
MAP1B				protein refolding (GO:0042026)	8.23	0.015	5
TMSB4X				regulation of long-term neuronal synaptic plasticity (GO:0048169)	8.16	0.00159	7
HSP90AA1				cytoplasmic translation (GO:0002181)	8.09	5.02e-12	24
NCL				substantia nigra development (GO:0021762)	7.7	2.34e-05	11
PDCD5				ionotropic glutamate receptor signaling pathway (GO:0035235)	7.63	0.00675	6
EBAG9				postsynaptic modulation of chemical synaptic transmission (GO:0099170)	7	0.0107	6
KBTBD11				central nervous system myelination (GO:0022010)	6.66	0.0356	5
RAB5A				axon ensheathment in central nervous system (GO:0032291)	6.66	0.0355	5
SPOCK3				ligand-gated ion channel signaling pathway (GO:1990806)	6.53	0.00563	7
RPLP2				axonal transport (GO:0098930)	6.5	1.59e-05	13
RPL5				regulation of neuronal synaptic plasticity (GO:0048168)	6.34	5.78e-05	12
PEG3				axo-dendritic transport (GO:0008088)	6.27	3.22e-06	15
ACTB				glutamate receptor signaling pathway (GO:0007215)	6.22	0.000476	10
COPS9				anterograde axonal transport (GO:0008089)	5.86	0.0018	9
CNEP1R1				negative regulation of calcium ion transmembrane transport (GO:1903170)	5.79	0.0256	6
SLC1A2				regulation of oxidative stress-induced intrinsic apoptotic signaling pathway (GO:1902175)	5.42	0.0356	6
FBXL16				synaptic vesicle transport (GO:0048489)	5.42	0.0354	6
SPTBN1				neural nucleus development (GO:0048857)	5.4	0.00062	11
CPE				regulation of synaptic vesicle exocytosis (GO:2000300)	5.33	0.00736	8
BEX3				dendrite morphogenesis (GO:0048813)	5.31	0.000701	11
NAP1L5				protein depolymerization (GO:0051261)	5.3	0.0169	7
ARPC5				clathrin-dependent endocytosis (GO:0072583)	5.25	0.0398	6
CALM2				nucleosome assembly (GO:0006334)	5.09	0.00989	8
SCG2				maintenance of location in cell (GO:0051651)	4.98	0.000256	13
UCHL1				negative regulation of microtubule polymerization or depolymerization (GO:0031111)	4.9	0.0256	7
NRSN1				midbrain development (GO:0030901)	4.73	0.000893	12
MAP1A				negative regulation of protein polymerization (GO:0032272)	4.59	0.00449	10
SNCA				maintenance of protein location in cell (GO:0032507)	4.57	0.0179	8
NEFL				synaptic vesicle recycling (GO:0036465)	4.5	0.0103	9
ENC1				vesicle cytoskeletal trafficking (GO:0099518)	4.48	0.0204	8
TSPYL1				positive regulation of receptor-mediated endocytosis (GO:0048260)	4.45	0.0409	7
APP				receptor localization to synapse (GO:0097120)	4.45	0.0408	7
TMSB10				negative regulation of protein ubiquitination (GO:0031397)	4.44	0.00565	10
STUB1				astrocyte differentiation (GO:0048708)	4.39	0.0229	8
EIF4A2				translational initiation (GO:0006413)	4.34	0.0124	9
PCSK1N				negative regulation of protein modification by small protein conjugation or removal (GO:1903321)	4.22	0.00438	11
TSPYL2				regulation of receptor-mediated endocytosis (GO:0048259)	4.21	0.000671	14
AQP4				regulation of microtubule polymerization or depolymerization (GO:0031110)	4.18	0.00137	13
PGRMC1				adult locomotory behavior (GO:0008344)	4.16	0.00481	11
EIF3A				protein localization to synapse (GO:0035418)	4.15	0.032	8
ZFYVE16				respiratory electron transport chain (GO:0022904)	4.14	0.00155	13
RPL7				dendrite development (GO:0016358)	4.08	0.000515	15
SLC25A6				positive regulation of protein localization to plasma membrane (GO:1903078)	4.07	0.0354	8
VGF				positive regulation of calcium ion transmembrane transport (GO:1904427)	4.06	0.019	9
REEP3				negative regulation of post-translational protein modification (GO:1901874)	4.05	0.00576	11
KIF1A				mitochondrial ATP synthesis coupled electron transport (GO:0042775)	4	0.0116	10
RBM18				ATP synthesis coupled electron transport (GO:0042773)	4	0.0116	10
COX4I1				regulation of microtubule polymerization (GO:0031113)	4	0.0382	8
SARAF				regulation of protein localization to plasma membrane (GO:1903076)	3.96	0.00229	13
APOE				regulation of postsynaptic membrane potential (GO:0060078)	3.96	0.00228	13
BEX1				negative regulation of protein depolymerization (GO:1901880)	3.94	0.0234	9
PHYHIPL				adult behavior (GO:0030534)	3.93	0.000223	17
CLSTN1				regulation of synaptic plasticity (GO:0048167)	3.89	9.78e-07	26
ATP5PO				positive regulation of protein localization to cell periphery (GO:1904377)	3.82	0.0283	9
PTN				aerobic electron transport chain (GO:0019646)	3.82	0.0282	9
NAP1L1				protein localization to cell junction (GO:1902414)	3.8	0.0095	11
HTATSF1				organelle transport along microtubule (GO:0072384)	3.78	0.0169	10
EEF2				regulation of neurotransmitter secretion (GO:0046928)	3.78	0.0168	10
HIGD1A				positive regulation of protein localization to membrane (GO:1905477)	3.77	0.00574	12
TPI1				negative regulation of supramolecular fiber organization (GO:1902904)	3.76	0.000224	18
CA11				regulation of neurotransmitter transport (GO:0051588)	3.73	0.00609	12
ATP1A1				regulation of protein depolymerization (GO:1901879)	3.71	0.0115	11
RPS3				oxidative phosphorylation (GO:0006119)	3.62	0.0132	11
HSP90B1				cytoskeleton-dependent intracellular transport (GO:0030705)	3.62	3.87e-05	22
GUCY1A2				transport along microtubule (GO:0010970)	3.59	0.000224	19
GNG10				oligodendrocyte differentiation (GO:0048709)	3.55	0.0425	9
SMARCA1				glial cell development (GO:0021782)	3.53	0.00578	13
OLFM1				positive regulation of monoatomic ion transmembrane transport (GO:0034767)	3.53	0.00364	14
GRIN1				regulation of microtubule cytoskeleton organization (GO:0070507)	3.52	0.000492	18
DDN				negative regulation of protein-containing complex assembly (GO:0031333)	3.5	0.00396	14
VSNL1				maintenance of protein location (GO:0045185)	3.5	0.046	9
YWHAH				negative regulation of protein-containing complex disassembly (GO:0043242)	3.5	0.0459	9
TPT1				positive regulation of monoatomic ion transport (GO:0043270)	3.48	0.000341	19
FN3KRP				translation (GO:0006412)	3.45	2.85e-08	37
ARL5A				vesicle-mediated transport in synapse (GO:0099003)	3.42	0.00112	17
PLPPR4				postsynapse organization (GO:0099173)	3.38	0.0217	11
HNRNPD				locomotory behavior (GO:0007626)	3.38	0.000184	21
FUT9				positive regulation of neuron projection development (GO:0010976)	3.37	0.0013	17
CNTN1				modulation of chemical synaptic transmission (GO:0050804)	3.34	4.3e-11	51
ACTR2				protein-containing complex disassembly (GO:0032984)	3.33	0.00383	15
SUB1				regulation of trans-synaptic signaling (GO:0099177)	3.33	4.25e-11	51
TMA7				positive regulation of plasma membrane bounded cell projection assembly (GO:0120034)	3.33	0.0151	12
GJA1				positive regulation of cation transmembrane transport (GO:1904064)	3.33	0.0151	12
PPP1R9B				negative regulation of neuron apoptotic process (GO:0043524)	3.32	0.00249	16
CLTC				regulation of protein localization to membrane (GO:1905475)	3.31	0.00098	18
PJA2				peptide biosynthetic process (GO:0043043)	3.31	4.6e-08	38
COX7C				learning (GO:0007612)	3.25	0.00462	15
SOD2				regulation of protein localization to cell periphery (GO:1904375)	3.24	0.00748	14
CANX				regulation of protein polymerization (GO:0032271)	3.24	0.000524	20
RPRML				synaptic vesicle cycle (GO:0099504)	3.23	0.00497	15
MAP2				microtubule-based transport (GO:0099111)	3.23	0.000343	21
RPS17				positive regulation of calcium ion transport (GO:0051928)	3.22	0.0471	10
SNX10				regulation of axon extension (GO:0030516)	3.22	0.0469	10
RPS4X				negative regulation of transmembrane transport (GO:0034763)	3.22	0.0468	10
SPTAN1				memory (GO:0007613)	3.19	0.0132	13
IDI1				cell morphogenesis involved in neuron differentiation (GO:0048667)	3.18	7.58e-09	44
AKAP11				negative regulation of cytoskeleton organization (GO:0051494)	3.18	0.00571	15
ZNF280B				negative regulation of amide metabolic process (GO:0034249)	3.14	0.0102	14
RPL23				regulation of intrinsic apoptotic signaling pathway (GO:2001242)	3.13	0.00442	16
FEZ1				regulation of protein ubiquitination (GO:0031396)	3.11	0.00205	18
PEG10				positive regulation of synaptic transmission (GO:0050806)	3.09	0.0118	14
HSPH1				regulation of protein modification by small protein conjugation or removal (GO:1903320)	3.06	0.000462	22
RPL24				positive regulation of cell projection organization (GO:0031346)	3.05	1.38e-06	35
EIF2AK2				peptide metabolic process (GO:0006518)	3.01	2.51e-08	45
SNX3				positive regulation of transmembrane transport (GO:0034764)	3.01	0.00434	17
NAP1L3				regulation of post-translational protein modification (GO:1901873)	3	0.000585	22
PPP3CA				myelination (GO:0042552)	3	0.0336	12
PURB				axon development (GO:0061564)	3	3.89e-07	39
SENP6				neuron projection morphogenesis (GO:0048812)	2.99	2.13e-08	46
ADD3				regulation of endocytosis (GO:0030100)	2.98	0.000191	25
TAX1BP1				regulation of protein-containing complex disassembly (GO:0043244)	2.97	0.0356	12
TUBB2B				plasma membrane bounded cell projection morphogenesis (GO:0120039)	2.95	2.84e-08	46
SLC22A17				neuron projection development (GO:0031175)	2.95	2.55e-11	63
COPG2				ensheathment of neurons (GO:0007272)	2.95	0.0375	12
EEF1B2				axon ensheathment (GO:0008366)	2.95	0.0373	12
SERINC1				axonogenesis (GO:0007409)	2.94	5.15e-06	34
GABRA1				maintenance of location (GO:0051235)	2.92	0.0178	14
KLHL2				cell projection morphogenesis (GO:0048858)	2.92	3.81e-08	46
RPS12				learning or memory (GO:0007611)	2.9	0.000278	25
MAPK8IP1				regulation of transporter activity (GO:0032409)	2.9	0.00441	18
CALCR				positive regulation of endocytosis (GO:0045807)	2.87	0.0442	12
PLEC				negative regulation of protein localization (GO:1903828)	2.86	0.00481	18
DNAJA1				positive regulation of amide metabolic process (GO:0034250)	2.86	0.0217	14
PRKAR2B				chemical synaptic transmission (GO:0007268)	2.85	4.28e-06	36
RPS18				anterograde trans-synaptic signaling (GO:0098916)	2.85	4.19e-06	36
ACSL3				neuron migration (GO:0001764)	2.85	0.0468	12
RAB11FIP4				regulation of peptidase activity (GO:0052547)	2.84	0.00179	21
APLP1				establishment of vesicle localization (GO:0051650)	2.84	0.0159	15
ABAT				electron transport chain (GO:0022900)	2.82	0.0354	13
RTN4				regulation of endopeptidase activity (GO:0052548)	2.81	0.00415	19
KIF21A				cellular respiration (GO:0045333)	2.8	0.0179	15
RPL32				regulation of transmembrane transporter activity (GO:0022898)	2.8	0.0124	16
DARS1				synaptic signaling (GO:0099536)	2.77	2.63e-06	39
TTC3				synapse organization (GO:0050808)	2.74	0.000224	28
PRKCB				glial cell differentiation (GO:0010001)	2.74	0.00753	18
OAZ1				trans-synaptic signaling (GO:0099537)	2.72	1.31e-05	36
SEC62				protein-containing complex localization (GO:0031503)	2.72	0.0333	14
RPL36AL				regulation of vesicle-mediated transport (GO:0060627)	2.72	9.12e-07	43
PEA15				regulation of exocytosis (GO:0017157)	2.69	0.0254	15
ITFG1				inorganic ion homeostasis (GO:0098771)	2.67	8.63e-05	32
ZC3H13				behavior (GO:0007610)	2.65	1.87e-07	49
SYT1				cognition (GO:0050890)	2.65	0.000782	26
ELMOD1				regulation of monoatomic cation transmembrane transport (GO:1904062)	2.62	0.00449	21
ACTG1				neuron development (GO:0048666)	2.62	1.5e-10	69
CALR				amide biosynthetic process (GO:0043604)	2.62	7.32e-06	40
GPM6A				regulation of neuron projection development (GO:0010975)	2.61	1.58e-05	38
COX6A1				regulation of amide metabolic process (GO:0034248)	2.61	4.88e-05	35
RPS8				calcium ion homeostasis (GO:0055074)	2.6	0.0176	17
TLE5				vesicle localization (GO:0051648)	2.59	0.0353	15
ITM2C				regulation of protein-containing complex assembly (GO:0043254)	2.58	0.000163	32
VIM				regulation of monoatomic ion transport (GO:0043269)	2.57	0.000172	32
PCM1				regulation of cellular component size (GO:0032535)	2.57	0.000341	30
TCAF1				cellular anatomical entity morphogenesis (GO:0032989)	2.56	7.43e-07	48
RPL6				regulation of metal ion transport (GO:0010959)	2.56	0.00126	26
SEC63				intracellular calcium ion homeostasis (GO:0006874)	2.56	0.0384	15
HSP90AB1				gliogenesis (GO:0042063)	2.56	0.00594	21
STMN4				protein stabilization (GO:0050821)	2.54	0.0301	16
GABRB2				regulation of monoatomic ion transmembrane transport (GO:0034765)	2.53	0.00374	23
RAD21				regulation of microtubule-based process (GO:0032886)	2.53	0.00917	20
RPS28				regulation of supramolecular fiber organization (GO:1902903)	2.52	0.000479	30
FGF1				regulation of plasma membrane bounded cell projection organization (GO:0120035)	2.51	5.07e-07	52
ATRX				regulation of cell projection organization (GO:0031344)	2.5	3.9e-07	53
CST3				regulation of translation (GO:0006417)	2.47	0.00117	28
DYNLL2				microtubule-based movement (GO:0007018)	2.46	0.00167	27
SPTBN2				negative regulation of catabolic process (GO:0009895)	2.46	0.00311	25
MATR3				neuron differentiation (GO:0030182)	2.46	4.68e-11	80
SYP				generation of neurons (GO:0048699)	2.44	3.24e-11	85
SPOCK2				positive regulation of transport (GO:0051050)	2.43	1.37e-07	58
RNF128				actin filament organization (GO:0007015)	2.43	0.0138	20
RIMS1				cell morphogenesis (GO:0000902)	2.43	9.61e-07	52
LUZP2				regulation of transmembrane transport (GO:0034762)	2.42	0.000892	31
ST13				regulation of neuron apoptotic process (GO:0043523)	2.42	0.0353	17
DZIP1				negative regulation of transport (GO:0051051)	2.41	0.00228	28
PLCB1				positive regulation of protein transport (GO:0051222)	2.4	0.0285	18
UBR3				negative regulation of organelle organization (GO:0010639)	2.4	0.00561	25
KRT222				positive regulation of protein localization (GO:1903829)	2.39	0.000222	36
GPM6B				regulation of protein catabolic process (GO:0042176)	2.39	0.00324	27
MIF				regulation of protein serine/threonine kinase activity (GO:0071900)	2.37	0.0355	19
RASGRP1				regulation of synapse structure or activity (GO:0050803)	2.37	0.0354	19
MAP2K1				supramolecular fiber organization (GO:0097435)	2.37	6.14e-05	41
ARL8B				intracellular monoatomic ion homeostasis (GO:0006873)	2.36	0.00206	29
CPLX2				monoatomic cation homeostasis (GO:0055080)	2.36	0.000665	33
TMX4				positive regulation of protein kinase activity (GO:0045860)	2.35	0.0473	18
COX7A2				positive regulation of establishment of protein localization (GO:1904951)	2.34	0.0115	23
INA				intracellular monoatomic cation homeostasis (GO:0030003)	2.33	0.00312	28
FOXN2				monoatomic ion homeostasis (GO:0050801)	2.3	0.000984	33
HNRNPUL2				regulation of intracellular transport (GO:0032386)	2.29	0.0411	19
PRKAR1A				neurogenesis (GO:0022008)	2.29	4.55e-11	92
CXCL14				negative regulation of cellular component organization (GO:0051129)	2.27	1.62e-05	49
GLUD1				regulation of membrane potential (GO:0042391)	2.27	0.00259	30
GRIA3				regulation of transport (GO:0051049)	2.25	4.41e-12	104
ATP2B2				negative regulation of catalytic activity (GO:0043086)	2.25	0.00595	27
TOLLIP				negative regulation of molecular function (GO:0044092)	2.25	6.8e-05	45
DNAJC6				negative regulation of protein metabolic process (GO:0051248)	2.24	1.31e-05	52
PALM				intracellular chemical homeostasis (GO:0055082)	2.24	0.000636	37
GPR75				regulation of protein transport (GO:0051223)	2.23	0.00553	29
NDUFA5				post-transcriptional regulation of gene expression (GO:0010608)	2.18	0.00194	34
DYNC1H1				plasma membrane bounded cell projection organization (GO:0120036)	2.16	7.37e-08	75
RLIM				positive regulation of cellular component organization (GO:0051130)	2.16	1.86e-07	72
SNX14				nervous system development (GO:0007399)	2.14	4.17e-15	138
PTPN11				regulation of protein localization (GO:0032880)	2.14	1.63e-05	57
HMGCS1				regulation of establishment of protein localization (GO:0070201)	2.13	0.00346	34
TSPAN7				amide metabolic process (GO:0043603)	2.11	0.000163	48
SKIL				regulation of cellular localization (GO:0060341)	2.11	4.07e-06	63
OLIG1				regulation of protein kinase activity (GO:0045859)	2.1	0.0132	29
HSPA8				regulation of cytoskeleton organization (GO:0051493)	2.1	0.00495	33
RAB11FIP2				actin filament-based process (GO:0030029)	2.1	0.0016	38
KIF5C				cell projection organization (GO:0030030)	2.06	5.21e-07	75
MAP4K4				brain development (GO:0007420)	2.06	0.000925	44
SST				organelle localization (GO:0051640)	2.04	0.00735	34
POLR1D				central nervous system development (GO:0007417)	2.04	3.88e-05	60
DKK3				negative regulation of protein modification process (GO:0031400)	2.03	0.0432	25
AKAP5				regulation of anatomical structure size (GO:0090066)	2.03	0.0124	32
STMN3				establishment of organelle localization (GO:0051656)	2.03	0.0439	25
PARK7				regulation of localization (GO:0032879)	2.03	3.09e-11	119
RPL35				cellular homeostasis (GO:0019725)	2.02	0.00294	40
CCND2				head development (GO:0060322)	2	0.00111	46
AEBP2				actin cytoskeleton organization (GO:0030036)	1.98	0.0149	32
UPF3A				regulation of kinase activity (GO:0043549)	1.97	0.0193	31
YTHDC1				export from cell (GO:0140352)	1.96	0.0485	27
GFAP				regulation of proteolysis (GO:0030162)	1.96	0.0166	32
SECISBP2L				cell junction organization (GO:0034330)	1.94	0.0177	32
RFTN2				protein localization to organelle (GO:0033365)	1.94	0.00311	43
KIDINS220				microtubule-based process (GO:0007017)	1.93	0.00227	46
RPL3				chemical homeostasis (GO:0048878)	1.92	0.00118	49
GABRG1				regulation of transferase activity (GO:0051338)	1.91	0.0116	36
GABARAPL1				regulation of cellular component biogenesis (GO:0044087)	1.9	0.000543	56
SC5D				regulation of organelle organization (GO:0033043)	1.89	8.46e-05	67
TOP2B				cytoskeleton organization (GO:0007010)	1.89	5.33e-05	69
ATP6AP2				intracellular transport (GO:0046907)	1.88	6.18e-05	69
FABP7				localization within membrane (GO:0051668)	1.87	0.0394	31
KTN1				intracellular protein transport (GO:0006886)	1.84	0.0471	32
MDH1				regulation of cellular component organization (GO:0051128)	1.83	5.34e-10	134
UCHL5				regulation of biological quality (GO:0065008)	1.82	3.09e-11	150
CAMK2N1				cell-cell signaling (GO:0007267)	1.82	0.00156	55
SLC7A11				regulation of protein metabolic process (GO:0051246)	1.81	1.1e-07	111
SULT4A1				cellular macromolecule localization (GO:0070727)	1.79	6.87e-07	105
TTLL7				protein localization (GO:0008104)	1.78	9.47e-07	104
PINK1				cellular localization (GO:0051641)	1.76	2.21e-09	140
NDFIP1				establishment of localization in cell (GO:0051649)	1.76	3.4e-05	87
TAF15				nervous system process (GO:0050877)	1.76	0.00741	50
OGA				regulation of catalytic activity (GO:0050790)	1.74	0.000729	68
PSMA3				protein transport (GO:0015031)	1.72	0.0043	57
HLTF				monoatomic ion transport (GO:0006811)	1.72	0.0146	49
GRIA2				positive regulation of gene expression (GO:0010628)	1.71	0.006	55
HDGFL3				positive regulation of catalytic activity (GO:0043085)	1.71	0.0342	42
SCN2A				regulation of anatomical structure morphogenesis (GO:0022603)	1.71	0.0284	43
RAB2A				regulation of protein modification process (GO:0031399)	1.7	0.0044	60
NCKAP1				protein-containing complex assembly (GO:0065003)	1.67	0.00605	59
ANP32E				establishment of protein localization (GO:0045184)	1.67	0.00346	65
CYCS				regulation of molecular function (GO:0065009)	1.67	8.86e-05	93
NEDD8				regulation of catabolic process (GO:0009894)	1.66	0.0218	51
GPI				organonitrogen compound biosynthetic process (GO:1901566)	1.65	0.0058	64
CNKSR2				positive regulation of protein metabolic process (GO:0051247)	1.65	0.0107	58
GLRB				regulation of phosphorylation (GO:0042325)	1.64	0.0375	47
HSPD1				macromolecule localization (GO:0033036)	1.64	1e-05	115
TWF1				positive regulation of intracellular signal transduction (GO:1902533)	1.63	0.0354	49
ITGAV				regulation of locomotion (GO:0040012)	1.63	0.0357	49
SLC24A2				system development (GO:0048731)	1.63	5.48e-09	167
ATP2A2				nitrogen compound transport (GO:0071705)	1.63	0.00247	75
PPP3R1				regulation of phosphate metabolic process (GO:0019220)	1.61	0.0255	54
PHF3				regulation of phosphorus metabolic process (GO:0051174)	1.61	0.0257	54
ERBIN				cellular nitrogen compound biosynthetic process (GO:0044271)	1.58	0.00895	69
APLP2				cellular response to organic substance (GO:0071310)	1.57	0.00578	76
NEGR1				positive regulation of signaling (GO:0023056)	1.54	0.00609	79
GOLGB1				system process (GO:0003008)	1.54	0.0125	71
SRSF3				protein-containing complex organization (GO:0043933)	1.54	0.00299	89
RUFY2				cellular component assembly (GO:0022607)	1.53	0.000653	107
PHAX				regulation of apoptotic process (GO:0042981)	1.52	0.0446	61
HAPSTR1				cellular component biogenesis (GO:0044085)	1.52	0.000227	118
PGRMC2				cellular response to chemical stimulus (GO:0070887)	1.52	0.00154	100
KIF5B				multicellular organism development (GO:0007275)	1.5	8.62e-07	172
PJA1				cell development (GO:0048468)	1.5	0.00347	96
NDFIP2				organelle organization (GO:0006996)	1.49	0.000108	132
COX7B				localization (GO:0051179)	1.49	5.83e-08	196
CCT6A				positive regulation of cell communication (GO:0010647)	1.49	0.021	76
MYO5A				transport (GO:0006810)	1.47	1.64e-05	157
EIF1AX				response to organic substance (GO:0010033)	1.45	0.00623	100
ITM2B				cellular component organization or biogenesis (GO:0071840)	1.43	4.27e-09	241
RUNDC3A				organic substance transport (GO:0071702)	1.43	0.0401	80
CHL1				establishment of localization (GO:0051234)	1.43	6.85e-05	163
CCDC88A				cellular component organization (GO:0016043)	1.42	3.89e-08	230
PPA1				regulation of signaling (GO:0023051)	1.4	0.00123	141
SLK				regulation of cell communication (GO:0010646)	1.39	0.00192	140
NDRG2				response to chemical (GO:0042221)	1.38	0.0046	127
SPARC				cellular developmental process (GO:0048869)	1.38	0.00229	140
CACNA2D1				cell differentiation (GO:0030154)	1.38	0.00291	139
WASL				anatomical structure development (GO:0048856)	1.35	9.75e-05	197
NDUFS6				developmental process (GO:0032502)	1.32	0.000132	210
CALM1				positive regulation of cellular process (GO:0048522)	1.3	0.000492	208
SOX9				positive regulation of biological process (GO:0048518)	1.28	0.000663	221
TMEM130				cell communication (GO:0007154)	1.27	0.0212	166
RAC1				negative regulation of biological process (GO:0048519)	1.27	0.00855	185
SRSF11				multicellular organismal process (GO:0032501)	1.25	0.00331	215
EIF4G2				signaling (GO:0023052)	1.25	0.0467	158
PHYHIP				cellular response to stimulus (GO:0051716)	1.24	0.0105	203
ATP5MK				negative regulation of cellular process (GO:0048523)	1.24	0.0448	170
RPL38				regulation of nitrogen compound metabolic process (GO:0051171)	1.23	0.0447	178
SLC1A3				regulation of cellular process (GO:0050794)	1.2	1.56e-05	341
MARCKS				regulation of biological process (GO:0050789)	1.19	4.11e-06	357
PRRC2C				biological regulation (GO:0065007)	1.17	7.94e-05	361
DCLK1				cellular process (GO:0009987)	1.1	0.000506	426
CNN3
ENAH
CAP2
RPS6
SLC25A3
GNA13
GABRG2
SDCBP
ST8SIA3
NFE2L1
APC
AKAP9
P2RY12
PTPRZ1
ARF1
ATL1
ERMN
DST
MAP7D2
UBQLN1
PSIP1
QKI
RPS20
HLF
DZANK1
PLEKHB2
TNIK
AP2M1
EIF4G3
ARGLU1
SERBP1
TERF2IP
PSAP
MYEF2
TAFA1
SNAP25
CFDP1
IL6ST
RAB3A
PPP4R3B
MAPK8IP2
GLS
AHI1
METAP2
AZIN1
TMEM30A
B4GAT1
GRM5
CRACD
CBX6
CSTB
EIF5B
TSPYL4
PAFAH1B1
LIN7C
ACBD5
MED4
SLC17A7
CPEB4
RPS25
SEPTIN7
RPS16
CSDE1
BTBD1
MBP
GMFB
ATP1B2
ERGIC2
ZBTB47
WNK1
ZNF326
PREPL
ALCAM
SCD5
SCG3
DYNC1LI2
KIF3A
CHST2
TOMM20
WFS1
MSANTD4
OPALIN
SYNGR1
RASSF8
HSPA9
SLC30A9
PPP2CB
TMBIM4
CASD1
FBXW4
EPN1
CAB39
HNRNPU
CAMK2B
NCDN
ARHGAP5
SGTB
PDAP1
MFF
BMPR2
RAB18
ZHX1
NSF
ADCY1
RAB11A
TMEM106B
COPS2
TPM4
NSG1
MOBKL3
CAP1
VKORC1L1
PLP1
MAT2B
LRRC4B
TMEM158
TF
NUCKS1
KIF5A
RAB3C
USF2
SV2A
PANK3
TMEM33
CHD5
MARCHF5
MX1
PICALM
CLASP2
NCAM2
GAPDH
OSBPL1A

## Sheet: Tab 5
Downregulated DEGs Common in Both Regions and Both Timepoints	Time Category
SLC7A4	Persistent
TDRD9	Persistent
GNAT1	Persistent
CLDN7	Persistent
QRICH2	Persistent
TMEM95	Persistent
ODF3B	Persistent
ZMYND15	Persistent	Note:	No GO Biological Processes Identified
FNDC11	Persistent
SLC1A7	Persistent
SPNS3	Persistent
MAN2B2	Persistent
ENDOU	Persistent
CDX2	Persistent
MYL11	Persistent
C19orf38	Persistent
PRSS8	Persistent
NXNL1	Persistent
NPAS1	Persistent
SPHK1	Persistent
MEX3A	Persistent
CPLANE2	Persistent
TLR9	Persistent
TKTL1	Persistent
KLK1	Persistent
SLC16A5	Persistent
FAM83C	Persistent
PRTN3	Persistent
SPDEF	Persistent
MLN	Persistent
CACNA2D4	Persistent
P3H4	Persistent
FAAP24	Persistent
CFAP99	Persistent
F13A1	Persistent
CCDC87	Persistent
PROX2	Persistent
PRRG2	Persistent
ADGRG3	Persistent
ACAP1	Persistent
TBX4	Persistent
ITPR3	Persistent
CACNG1	Persistent
HNF1B	Persistent
RAD9A	Persistent
GRHL2	Persistent
VTN	Persistent
PLIN4	Persistent
RIPOR3	Persistent
HSPA1L	Persistent
ENO3	Persistent
FCMR	Persistent
GNA15	Persistent

## Sheet: Tab 6
Upregulated DEGs Common in Both Regions and Both Timepoints	Time Category			Overrepresented GO Biological Processes	Fold Enrichment	FDR P value	Count
NRGN	Persistent			chaperone-mediated autophagy (GO:0061684)	48.8	0.0259	3
SOD1	Persistent			retrograde axonal transport (GO:0008090)	23.97	0.0241	4
CNP	Persistent			cytoplasmic translation (GO:0002181)	14.23	7.98e-05	10
MICU3	Persistent			glutamate receptor signaling pathway (GO:0007215)	12.65	0.0262	5
SRSF11	Persistent			axonal transport (GO:0098930)	10.17	0.0478	5
EEF1A2	Persistent			axo-dendritic transport (GO:0008088)	10.05	0.0239	6
MARCKSL1	Persistent			regulation of microtubule polymerization or depolymerization (GO:0031110)	7.85	0.0422	6
ENC1	Persistent			negative regulation of supramolecular fiber organization (GO:1902904)	7.65	0.00568	9
RPLP1	Persistent			negative regulation of protein-containing complex assembly (GO:0031333)	7.12	0.0254	7
CLU	Persistent			cytoskeleton-dependent intracellular transport (GO:0030705)	6.88	0.00343	11
NDUFA4	Persistent			transport along microtubule (GO:0010970)	6.88	0.00881	9
DZIP1	Persistent			regulation of microtubule cytoskeleton organization (GO:0070507)	6.28	0.0244	8
GOLGB1	Persistent			microtubule-based transport (GO:0099111)	6.22	0.00856	10
SPARCL1	Persistent			regulation of protein polymerization (GO:0032271)	5.92	0.0198	9
TUBB4A	Persistent			translation (GO:0006412)	5.3	0.00292	14
ACTB	Persistent			peptide biosynthetic process (GO:0043043)	4.95	0.00379	14
IDI1	Persistent			microtubule-based movement (GO:0007018)	4.84	0.00593	13
ATP5PO	Persistent			regulation of microtubule-based process (GO:0032886)	4.6	0.0486	9
MAP1B	Persistent			regulation of supramolecular fiber organization (GO:1902903)	4.46	0.00924	13
TMSB10	Persistent			negative regulation of organelle organization (GO:0010639)	4.32	0.0249	11
SLK	Persistent			positive regulation of cell projection organization (GO:0031346)	4.26	0.0193	12
EEF2	Persistent			peptide metabolic process (GO:0006518)	4.25	0.00685	15
ZFYVE16	Persistent			regulation of protein-containing complex assembly (GO:0043254)	3.96	0.0243	12
FN3KRP	Persistent			cell morphogenesis involved in neuron differentiation (GO:0048667)	3.96	0.012	14
LYSMD2	Persistent			amide biosynthetic process (GO:0043604)	3.7	0.0195	14
SARAF	Persistent			regulation of neuron projection development (GO:0010975)	3.64	0.0263	13
CNTN1	Persistent			neuron projection morphogenesis (GO:0048812)	3.58	0.0235	14
ID4	Persistent			plasma membrane bounded cell projection morphogenesis (GO:0120039)	3.54	0.0238	14
PGAM1	Persistent			cell projection morphogenesis (GO:0048858)	3.5	0.0237	14
RPL5	Persistent			microtubule-based process (GO:0007017)	3.41	0.00449	20
MAP2	Persistent			cell part morphogenesis (GO:0032990)	3.39	0.0258	14
UCHL1	Persistent			regulation of cytoskeleton organization (GO:0051493)	3.38	0.0407	13
SPTBN1	Persistent			regulation of plasma membrane bounded cell projection organization (GO:0120035)	3.35	0.0122	17
SMARCA1	Persistent			behavior (GO:0007610)	3.32	0.0246	15
PLPPR4	Persistent			regulation of cell projection organization (GO:0031344)	3.28	0.0138	17
FUT9	Persistent			neuron projection development (GO:0031175)	3.16	0.0194	17
NCKAP1	Persistent			negative regulation of cellular component organization (GO:0051129)	3.05	0.0251	16
SCG2	Persistent			central nervous system development (GO:0007417)	3.04	0.00601	22
BEX4	Persistent			cell morphogenesis (GO:0000902)	2.97	0.0319	16
AKAP9	Persistent			amide metabolic process (GO:0043603)	2.87	0.0416	16
HSPA8	Persistent			neuron development (GO:0048666)	2.73	0.0324	18
PPP1R14A	Persistent			cytoskeleton organization (GO:0007010)	2.68	0.00927	24
CPE	Persistent			generation of neurons (GO:0048699)	2.65	0.0124	23
KTN1	Persistent			regulation of cellular component biogenesis (GO:0044087)	2.63	0.0331	19
SPTAN1	Persistent			neuron differentiation (GO:0030182)	2.59	0.0244	21
SENP6	Persistent			plasma membrane bounded cell projection organization (GO:0120036)	2.55	0.0234	22
HSPH1	Persistent			regulation of organelle organization (GO:0033043)	2.54	0.0237	22
HSP90AA1	Persistent			nervous system development (GO:0007399)	2.52	0.000111	40
REEP3	Persistent			cell projection organization (GO:0030030)	2.43	0.0293	22
APC	Persistent			neurogenesis (GO:0022008)	2.41	0.0259	24
TAX1BP1	Persistent			regulation of localization (GO:0032879)	2.27	0.008	33
RPL32	Persistent			regulation of cellular component organization (GO:0051128)	2.12	0.00658	38
RPS6	Persistent			cellular localization (GO:0051641)	1.85	0.0329	37
RPL24	Persistent			organelle organization (GO:0006996)	1.85	0.0244	40
PEG3	Persistent			system development (GO:0048731)	1.75	0.0306	44
RASGRP1	Persistent			localization (GO:0051179)	1.64	0.0229	53
RPS25	Persistent			cellular component organization or biogenesis (GO:0071840)	1.58	0.00866	65
MATR3	Persistent			cellular component organization (GO:0016043)	1.54	0.0253	61
CLTC	Persistent
FEZ1	Persistent
SC5D	Persistent
EIF4A2	Persistent
MAP1A	Persistent
ATP1A1	Persistent
PLCB1	Persistent
DARS1	Persistent
AQP4	Persistent
RPL6	Persistent
VIM	Persistent
PTPRZ1	Persistent
FAM3C	Persistent
RPL7	Persistent
HSP90AB1	Persistent
COX7B	Persistent
DST	Persistent
TTLL7	Persistent
RPS4X	Persistent
ARGLU1	Persistent
SNX14	Persistent
YWHAH	Persistent
SDCBP	Persistent
CBX6	Persistent
GRIA2	Persistent
MX1	Persistent
KIF1A	Persistent
ATRX	Persistent
CCDC88A	Persistent
HSP90B1	Persistent
SCG3	Persistent
COX7A2	Persistent
PSIP1	Persistent
MYO5A	Persistent
GRIN1	Persistent
GRM5	Persistent
TPT1	Persistent
UBQLN1	Persistent
EIF4G3	Persistent
KIDINS220	Persistent
PCM1	Persistent
HMGCS1	Persistent
SLC25A6	Persistent
KIF21A	Persistent
UBR3	Persistent
OLFM1	Persistent
PJA2	Persistent
CCT6A	Persistent
SCN2A	Persistent
ITFG1	Persistent
ERBIN	Persistent
SLC22A17	Persistent
GLRB	Persistent
AHI1	Persistent
LUZP2	Persistent
