# Supplementary material for: Cyclosporine A Accelerates Neurorecovery Transcriptional Trajectory in a Swine Model of Diffuse Traumatic Brain Injury
Source: Int J Mol Sci. 2025 Apr 9;26(8):3531. doi: 10.3390/ijms26083531 (PMC12026708; doi:10.3390/ijms26083531)
Supplement: Supplementary file 1 [file ijms-26-03531-s001.zip › Supplementary Materials/Supplementary Table S6.xlsx]

## Sheet: Description of Each Tab
Tab Number	Tab Description	Total Number of DEGs
Tab 1	Dampened Downregulated DEGs in the Frontal Cortex	22
Tab 2	Dampened Upregulated DEGs in the Frontal Cortex	18
Tab 3	Dampened Downregulated DEGs in the Hippocampus + Amygdala	6
Tab 4	Dampened Upregulated DEGs in the Hippocampus + Amygdala	10
Tab 5	Accelerated Downregulated DEGs in the Frontal Cortex	291
Tab 6	Accelerated Downregulated DEGs in the Hippocampus + Amygdala	1931
Tab 7	Accelerated Upregulated DEGs in the Frontal Cortex	175
Tab 8	Accelerated Upregulated DEGs in the Hippocampus + Amygdala	863

## Sheet: Tab 1
Dampened Downregulated DEGs in the Frontal Cortex	Time Category
CD79A	Transient
NPAS4	Early
APOA4	Early
HOXB2	Early
GNG8	Early
CES1	Early
NOTUM	Early
TAS1R1	Early
CD248	Early	Note:	No GO Biological Processes Identified
GSDMD	Early
ADM	Early
FOSB	Early
EGR2	Early
PTPN22	Persistent
PRRG4	Persistent
GCNT7	Persistent
C1QTNF7	Persistent
ODAPH	Persistent
KCNJ8	Persistent
CHIA	Persistent
FCMR	Persistent
HKDC1	Persistent

## Sheet: Tab 2
Dampened Upregulated DEGs in the Frontal Cortex	Time Category
RPL26	Early
FKBP3	Early
LARP7	Early
IFI6	Early
MAG	Early
CCDC112	Early
ARHGAP21	Early
NELL2	Early	Note:	No GO Biological Processes Identified
FN3KRP	Persistent
PPP1R14A	Persistent
RPS25	Persistent
MX1	Persistent
SCG3	Persistent
EIF2S2	Persistent
RPL35	Persistent
CCT6A	Persistent
RPL38	Persistent
LUZP2	Persistent

## Sheet: Tab 3
Dampened Downregulated DEGs in the Hippocampus + Amygdala	Time Category
VAMP2	Transient
JUNB	Early
HPDL	Early
CLCF1	Persistent
LMOD1	Persistent
SPSB3	Persistent
		Note:	No GO Biological Processes Identified

## Sheet: Tab 4
Dampened Upregulated DEGs in the Hippocampus + Amygdala	Time Category
TTR	Early
SLC26A7	Early
DNAJC12	Early
KIF13B	Early
STAM2	Early
SLC44A5	Early
ENPP2	Persistent
CRLS1	Persistent	Note:	No GO Biological Processes Identified
IMMP1L	Persistent
BTBD1	Persistent

## Sheet: Tab 5
Accelerated Downregulated DEGs in the Frontal Cortex	Time Category
SHCBP1	Delayed
SLC26A3	Delayed
ZP2	Late
NEUROD4	Late
CLEC17A	Late
IL20RA	Late
TBC1D21	Late
ATP13A5	Late	Note:	No GO Biological Processes Identified
FAM124B	Late
HOXA1	Late
RHAG	Late
HHLA1	Late
FSHB	Late
TMPRSS11E	Late
CPA4	Late
MEP1B	Late
CDKL3	Late
FBP2	Late
CAPZA3	Late
DNAJC5G	Late
REN	Late
PPBP	Late
SLC17A8	Late
TDO2	Late
F9	Late
F2RL1	Late
ADAM3A	Late
MCOLN2	Late
CDC6	Late
PTGES3L	Late
MROH2B	Late
KRT24	Late
MYO1A	Late
JHY	Late
ARHGEF39	Late
SMLR1	Late
FXYD3	Late
PKD2L1	Late
FAM170A	Late
MIP	Late
CCDC198	Late
TYR	Late
DSG3	Late
GLYATL2	Late
LRRC52	Late
SLC9A4	Late
ATP1B4	Late
GABRE	Late
PADI6	Late
PSMC3IP	Late
CYP24A1	Late
ARG1	Late
RBM44	Late
FOXM1	Late
MTTP	Late
GINS3	Late
CTC1	Late
MEOX1	Late
LHX4	Late
MR1	Late
SLC22A4	Late
KIF20A	Late
CCR2	Late
ACE2	Late
BTNL2	Late
KCNJ15	Late
TNFRSF9	Late
NUP37	Late
TMC1	Late
EFCAB12	Late
ABCG8	Late
PLAC9	Late
MAEL	Late
SFTPD	Late
CLEC4F	Late
F13B	Late
PAX3	Late
C3orf52	Late
CYP17A1	Late
ALDH8A1	Late
ZAR1L	Late
BPIFB6	Late
PAX7	Late
SAG	Late
LIPG	Late
CRYBB2	Late
C1orf94	Late
AMBP	Late
OC90	Late
TIGIT	Late
KIF22	Late
CXCR5	Late
TMPRSS3	Late
CYP1A2	Late
MYH8	Late
ANKRD37	Late
CHRNA1	Late
CD101	Late
GARIN1B	Late
GRM6	Late
TIMELESS	Late
RNASE10	Late
CTSH	Late
MYPN	Late
E2F8	Late
LAYN	Late
OSR2	Late
CABP5	Late
MYOM1	Late
OPTC	Late
CHEK2	Late
ABCA4	Late
SCP2D1	Late
VRTN	Late
TEX14	Late
TMC3	Late
NCAPH	Late
CXCL9	Late
GLT8D2	Late
AQP6	Late
DSG2	Late
LAX1	Late
ELOVL3	Late
HNF4A	Late
TTLL9	Late
CD8A	Late
RHCG	Late
A1CF	Late
TPH2	Late
SLC5A2	Late
MCM10	Late
TP53	Late
VEGFD	Late
CDCA2	Late
SLAMF8	Late
GOLT1A	Late
SSUH2	Late
NLRP8	Late
SNX20	Late
PLA2G4D	Late
TEKT1	Late
CCDC188	Late
KRT3	Late
TECTB	Late
CPA1	Late
NR2C2AP	Late
EME1	Late
PLEK2	Late
GHRHR	Late
MARCHF10	Late
DNASE1L3	Late
HABP2	Late
PRR11	Late
AP1M2	Late
SPAG6	Late
TNNC2	Late
BNIP5	Late
OLFM4	Late
CRYBA1	Late
GPRC5A	Late
CFAP221	Late
DDC	Late
MYOM3	Late
CUBN	Late
BCO1	Late
ULBP1	Late
TRPC7	Late
NMNAT3	Late
NOD2	Late
ACRBP	Late
IL2RG	Late
CILP	Late
NPY2R	Late
TRIM10	Late
LBP	Late
ITIH2	Late
P2RY4	Late
TROAP	Late
PIH1D1	Late
CCDC194	Late
AGXT2	Late
POLE	Late
MOB3C	Late
GATA4	Late
STYXL2	Late
SHISA3	Late
MARCHF3	Late
PLB1	Late
CRX	Late
FAM83B	Late
SDS	Late
MPPE1	Late
CATIP	Late
GSDMB	Late
DHRS13	Late
MFAP5	Late
KLHL31	Late
CKAP2L	Late
SLC30A2	Late
EHF	Late
HCRT	Late
KCNS1	Late
ABCC3	Late
VWA5B1	Late
C1QTNF2	Late
HTR3A	Late
TGM5	Late
ROR1	Late
DUSP29	Late
KLHL38	Late
GCKR	Late
BDH1	Late
TMC5	Late
DLL3	Late
MYCBPAP	Late
PLIN3	Late
SEL1L2	Late
SLC44A4	Late
COMP	Late
MMP19	Late
KRT8	Late
TRAF5	Late
BSPRY	Late
KLK6	Late
CENATAC	Late
NT5C1B	Late
AOX1	Late
BMX	Late
LRRC25	Late
USHBP1	Late
CHRM5	Late
TMEM72	Late
BEST1	Late
SERINC2	Late
C9orf24	Late
SUMF2	Late
RANGRF	Late
VIL1	Late
ADAMTSL4	Late
GLYCTK	Late
TRBV30	Late
KAZALD1	Late
LINGO4	Late
SAT2	Late
ABCC11	Late
DNAH2	Late
REEP4	Late
CENPS	Late
IRF5	Late
MFRP	Late
ADGRG5	Late
WDFY4	Late
MCM4	Late
MAB21L3	Late
CSKMT	Late
SYPL2	Late
CSF3R	Late
FAM20A	Late
CD72	Late
SLC26A8	Late
PLIN2	Late
TMPRSS13	Late
DCLRE1B	Late
ZC2HC1C	Late
ACOT6	Late
CYP11A1	Late
BLVRB	Late
SLC25A48	Late
WRAP53	Late
SLC4A5	Late
FIGNL1	Late
PGM5	Late
TNFAIP8L1	Late
CDH16	Late
KRT40	Late
LHX9	Late
SLC4A11	Late
GALNT12	Late
MYBL2	Late
PSRC1	Late
ESR2	Late
TTC21A	Late
CES3	Late
P4HA2	Late
IQGAP3	Late
TMEM79	Late
VWA3A	Late
CALHM5	Late
NHERF4	Late
PTGIS	Late
SH2D3C	Late

## Sheet: Tab 6
Accelerated Downregulated DEGs in the Hippocampus + Amygdala	Time Category			Overrepresented GO Biological Processes	Fold Enrichment	FDR P value	Count
ASTL	Delayed			regulation of chronic inflammatory response (GO:0002676)	6.87	0.0165	4
KCNV2	Delayed			regulation of lipid transporter activity (GO:0110112)	6.87	0.0164	4
FAM177B	Delayed			regulation of metanephros development (GO:0072215)	6.87	0.0164	4
KRT84	Delayed			positive regulation of ureteric bud formation (GO:0072107)	6.87	0.0163	4
KNG1	Delayed			regulation of ureteric bud formation (GO:0072106)	6.87	0.0163	4
TEKT5	Delayed			somite specification (GO:0001757)	6.87	0.0162	4
CD207	Delayed			hexose import across plasma membrane (GO:0140271)	6.87	0.0162	4
LRRC52	Delayed			primary amino compound biosynthetic process (GO:1901162)	6.87	0.0162	4
LVRN	Delayed			carbohydrate import across plasma membrane (GO:0098704)	6.87	0.0161	4
SERPINA12	Delayed			ureter maturation (GO:0035799)	6.87	0.0161	4
TRIM15	Delayed			transepithelial water transport (GO:0035377)	6.87	0.016	4
NOX3	Delayed			regulation of meiosis I (GO:0060631)	6.87	0.016	4
EGFL6	Delayed			regulation of antibacterial peptide production (GO:0002786)	6.87	0.016	4
CD5	Delayed			regulation of antimicrobial peptide production (GO:0002784)	6.87	0.0159	4
VSIG10L2	Delayed			positive regulation of antimicrobial humoral response (GO:0002760)	6.87	0.0159	4
IBSP	Delayed			regulation of antimicrobial humoral response (GO:0002759)	5.88	0.00333	6
EFCAB9	Delayed			leukotriene transport (GO:0071716)	5.72	0.0131	5
RIPPLY1	Delayed			receptor guanylyl cyclase signaling pathway (GO:0007168)	5.34	0.00239	7
PLEK2	Delayed			trophoblast giant cell differentiation (GO:0060707)	5.34	0.00238	7
LRRC2	Delayed			mucosal immune response (GO:0002385)	5.15	0.000389	9
TRPV1	Delayed			positive regulation of T cell differentiation in thymus (GO:0033089)	5.15	0.00884	6
HHLA1	Delayed			keratinization (GO:0031424)	5.09	8.55e-11	23
DYTN	Delayed			ventral spinal cord interneuron differentiation (GO:0021514)	4.9	0.0317	5
VGLL2	Delayed			leukocyte chemotaxis involved in inflammatory response (GO:0002232)	4.9	0.0316	5
CAPN14	Delayed			negative regulation of cytokinesis (GO:0032466)	4.9	0.0315	5
CTC1	Delayed			organ or tissue specific immune response (GO:0002251)	4.58	0.000544	10
KLKB1	Delayed			arachidonic acid secretion (GO:0050482)	4.58	0.00331	8
SLC9A2	Delayed			arachidonate transport (GO:1903963)	4.58	0.0033	8
SERPINA11	Delayed			type 2 immune response (GO:0042092)	4.58	0.00329	8
STYXL2	Delayed			mesenchymal to epithelial transition (GO:0060231)	4.37	0.0107	7
SULT1C4	Delayed			icosanoid secretion (GO:0032309)	4.29	0.00105	10
MMP20	Delayed			killing by host of symbiont cells (GO:0051873)	4.12	0.0339	6
FRMD7	Delayed			double-strand break repair via break-induced replication (GO:0000727)	4.12	0.0338	6
KRT74	Delayed			positive regulation of defense response to bacterium (GO:1900426)	4.12	0.0338	6
KCNU1	Delayed			phosphatidylcholine catabolic process (GO:0034638)	4.12	0.0337	6
OIT3	Delayed			detection of chemical stimulus involved in sensory perception of taste (GO:0050912)	4	0.0189	7
ACE2	Delayed			retrotransposon silencing by heterochromatin formation (GO:0141005)	3.92	0.0107	8
GEN1	Delayed			piRNA processing (GO:0034587)	3.92	0.0107	8
PNLIPRP1	Delayed			icosanoid transport (GO:0071715)	3.86	7.81e-06	18
H1.8	Delayed			positive regulation of T cell mediated cytotoxicity (GO:0001916)	3.7	0.0316	7
CD3E	Delayed			positive regulation of T-helper 1 type immune response (GO:0002827)	3.7	0.0316	7
GSDMA	Delayed			adenohypophysis development (GO:0021984)	3.7	0.0315	7
SPINK5	Delayed			regulation of fibrinolysis (GO:0051917)	3.66	0.0171	8
HAND1	Delayed			leukotriene metabolic process (GO:0006691)	3.61	0.00556	10
SPP2	Delayed			intermediate filament organization (GO:0045109)	3.58	5.13e-07	24
RFX6	Delayed			detection of chemical stimulus involved in sensory perception (GO:0050907)	3.43	0.00839	10
P2RY8	Delayed			cell differentiation involved in embryonic placenta development (GO:0060706)	3.43	0.00836	10
BVES	Delayed			triglyceride catabolic process (GO:0019433)	3.43	0.0492	7
FCRL1	Delayed			regulation of monocyte chemotactic protein-1 production (GO:0071637)	3.43	0.0491	7
MARCO	Delayed			sensory perception of taste (GO:0050909)	3.43	0.00264	12
ACTG2	Delayed			macrophage migration (GO:1905517)	3.43	0.049	7
CD209	Delayed			granulocyte activation (GO:0036230)	3.43	0.0048	11
TTC12	Delayed			antimicrobial humoral response (GO:0019730)	3.3	3.49e-06	24
PLEKHS1	Delayed			water transport (GO:0006833)	3.28	0.00707	11
HSD17B2	Delayed			acute-phase response (GO:0006953)	3.27	0.0124	10
IL18RAP	Delayed			cochlea morphogenesis (GO:0090103)	3.27	0.0123	10
PGB	Delayed			retrotransposon silencing (GO:0010526)	3.27	0.0123	10
CAPN8	Delayed			antibacterial humoral response (GO:0019731)	3.27	0.0123	10
SERPINA5	Delayed			activation of phospholipase C activity (GO:0007202)	3.25	0.022	9
CNGB3	Delayed			neutrophil activation (GO:0042119)	3.25	0.0219	9
LIPH	Delayed			antimicrobial humoral immune response mediated by antimicrobial peptide (GO:0061844)	3.24	0.000296	17
PHEX	Delayed			regulation of T cell mediated cytotoxicity (GO:0001914)	3.23	0.0394	8
CERS3	Delayed			multicellular organismal-level water homeostasis (GO:0050891)	3.17	0.00579	12
ACSBG2	Delayed			sarcomere organization (GO:0045214)	3.17	0.000241	18
CD8B	Delayed			NAD biosynthetic process (GO:0009435)	3.09	0.0315	9
NCR1	Delayed			acid secretion (GO:0046717)	3.09	0.0314	9
CHP2	Delayed			T-helper 1 type immune response (GO:0042088)	3.09	0.0314	9
SLC10A2	Delayed			transepithelial transport (GO:0070633)	3.05	0.00806	12
HPSE2	Delayed			disruption of cell in another organism (GO:0141061)	3.03	0.000277	19
MYOC	Delayed			killing of cells of another organism (GO:0031640)	3.03	0.000276	19
FERMT1	Delayed			positive regulation of leukocyte mediated cytotoxicity (GO:0001912)	2.98	0.00648	13
LEXM	Delayed			sodium ion import across plasma membrane (GO:0098719)	2.94	0.0441	9
LPAR2	Delayed			disruption of anatomical structure in another organism (GO:0141060)	2.9	0.000545	19
CEACAM16	Delayed			regulation of activated T cell proliferation (GO:0046006)	2.86	0.0339	10
TRIM17	Delayed			regulation of leukocyte mediated cytotoxicity (GO:0001910)	2.84	0.000733	19
NEK2	Delayed			positive regulation of cell killing (GO:0031343)	2.83	0.00686	14
CYP4F22	Delayed			regulation of kidney development (GO:0090183)	2.8	0.026	11
RBM44	Delayed			intermediate filament cytoskeleton organization (GO:0045104)	2.79	4.07e-05	26
MYH3	Delayed			regulation of cell killing (GO:0031341)	2.75	0.000758	20
SLC28A1	Delayed			fluid transport (GO:0042044)	2.75	0.0199	12
CCNB1	Delayed			intermediate filament-based process (GO:0045103)	2.75	5.57e-05	26
ZPLD1	Delayed			myofibril assembly (GO:0030239)	2.72	0.000255	23
DPPA2	Delayed			negative regulation of interleukin-6 production (GO:0032715)	2.71	0.00702	15
SLC38A11	Delayed			striated muscle cell development (GO:0055002)	2.7	0.00019	24
AQP10	Delayed			regulation of systemic arterial blood pressure by hormone (GO:0001990)	2.7	0.034	11
CFAP58	Delayed			embryonic digestive tract development (GO:0048566)	2.7	0.0339	11
NUGGC	Delayed			negative regulation of hemostasis (GO:1900047)	2.67	0.0117	14
ABCC2	Delayed			sensory perception of chemical stimulus (GO:0007606)	2.66	0.00185	19
SPTA1	Delayed			regulation of systemic arterial blood pressure mediated by a chemical signal (GO:0003044)	2.63	0.02	13
TRIM40	Delayed			long-chain fatty acid transport (GO:0015909)	2.63	0.02	13
AMPD1	Delayed			pituitary gland development (GO:0021983)	2.63	0.0199	13
COL6A6	Delayed			positive regulation of type II interferon production (GO:0032729)	2.62	0.00101	21
NLRP12	Delayed			acute inflammatory response (GO:0002526)	2.62	0.00701	16
CPN1	Delayed			positive regulation of vasoconstriction (GO:0045907)	2.6	0.0454	11
MAB21L3	Delayed			endocrine process (GO:0050886)	2.6	0.0155	14
ADGRE3	Delayed			B cell receptor signaling pathway (GO:0050853)	2.6	0.0154	14
NMNAT3	Delayed			keratinocyte differentiation (GO:0030216)	2.6	2.4e-05	31
TMEM202	Delayed			regulation of type II interferon production (GO:0032649)	2.57	4.17e-05	30
MYPN	Delayed			regulation of keratinocyte differentiation (GO:0045616)	2.57	0.0339	12
SLC36A3	Delayed			cardiac conduction system development (GO:0003161)	2.57	0.0338	12
CHMP4C	Delayed			CD4-positive, alpha-beta T cell differentiation (GO:0043367)	2.56	0.00306	19
DNAH14	Delayed			cochlea development (GO:0090102)	2.55	0.00886	16
RHAG	Delayed			defense response to Gram-negative bacterium (GO:0050829)	2.55	0.00884	16
LOXHD1	Delayed			negative regulation of blood coagulation (GO:0030195)	2.55	0.0255	13
TEKT1	Delayed			fatty acid transport (GO:0015908)	2.55	0.000748	23
IL12RB2	Delayed			cell fate determination (GO:0001709)	2.5	0.0435	12
MEOX2	Delayed			regulation of hemostasis (GO:1900046)	2.49	0.00227	21
FBP2	Delayed			myeloid cell activation involved in immune response (GO:0002275)	2.48	0.0085	17
MYO5C	Delayed			defense response to Gram-positive bacterium (GO:0050830)	2.47	0.00652	18
SERPINA1	Delayed			negative regulation of coagulation (GO:0050819)	2.46	0.0246	14
SULT1C2	Delayed			xenobiotic transport (GO:0042908)	2.45	0.0185	15
NDC80	Delayed			negative regulation of tumor necrosis factor superfamily cytokine production (GO:1903556)	2.44	0.0141	16
LY9	Delayed			cell killing (GO:0001906)	2.44	0.000394	27
FGG	Delayed			regulation of lyase activity (GO:0051339)	2.43	0.0107	17
SIGLEC15	Delayed			regulation of cyclase activity (GO:0031279)	2.43	0.0107	17
CEACAM20	Delayed			triglyceride metabolic process (GO:0006641)	2.42	0.00811	18
OVCH2	Delayed			cardiac muscle cell development (GO:0055013)	2.42	0.00809	18
GABRA6	Delayed			alpha-beta T cell activation (GO:0046631)	2.42	0.00016	30
SLC26A8	Delayed			positive regulation of epithelial cell differentiation (GO:0030858)	2.42	0.00628	19
SLC28A3	Delayed			hexose transmembrane transport (GO:0008645)	2.41	0.0409	13
ATP13A5	Delayed			regulation of blood coagulation (GO:0030193)	2.41	0.00479	20
TSHR	Delayed			multicellular organismal-level chemical homeostasis (GO:0140962)	2.4	0.00266	22
CYP24A1	Delayed			epidermal cell differentiation (GO:0009913)	2.39	1.06e-06	46
ACP3	Delayed			alpha-beta T cell differentiation (GO:0046632)	2.39	0.00202	23
KCTD19	Delayed			defense response to bacterium (GO:0042742)	2.33	4.11e-07	51
FCRL4	Delayed			regulation of coagulation (GO:0050818)	2.33	0.00759	21
DUOX2	Delayed			leukocyte cell-cell adhesion (GO:0007159)	2.29	0.0476	14
SPATA16	Delayed			CD4-positive, alpha-beta T cell activation (GO:0035710)	2.29	0.0083	21
BTNL2	Delayed			glycerolipid catabolic process (GO:0046503)	2.29	0.0475	14
MYH15	Delayed			sensory perception of light stimulus (GO:0050953)	2.27	3.17e-07	55
C3orf52	Delayed			inner ear morphogenesis (GO:0042472)	2.26	0.00117	28
REG4	Delayed			visual perception (GO:0007601)	2.26	5.19e-07	54
NKX3.1	Delayed			humoral immune response (GO:0006959)	2.25	0.000129	37
MLKL	Delayed			xenobiotic metabolic process (GO:0006805)	2.22	0.0107	21
CHI3L2	Delayed			monocarboxylic acid transport (GO:0015718)	2.2	0.000428	34
TMPRSS11E	Delayed			endocrine system development (GO:0035270)	2.2	0.000425	34
TRBV30	Delayed			carbohydrate transmembrane transport (GO:0034219)	2.2	0.0476	16
TMPRSS11B	Delayed			cardiac muscle cell differentiation (GO:0055007)	2.2	0.0055	24
ADCY10	Delayed			detection of stimulus involved in sensory perception (GO:0050906)	2.17	0.00686	25
PTPN20	Delayed			regulation of systemic arterial blood pressure (GO:0003073)	2.17	0.00903	24
KMO	Delayed			cardiac cell development (GO:0055006)	2.17	0.0297	18
ASPM	Delayed			glandular epithelial cell differentiation (GO:0002067)	2.16	0.0396	17
PRSS51	Delayed			detection of abiotic stimulus (GO:0009582)	2.16	0.00057	34
ATP1B4	Delayed			cell fate specification (GO:0001708)	2.13	0.0339	18
PGR	Delayed			ear morphogenesis (GO:0042471)	2.13	0.00163	31
ROS1	Delayed			adaptive immune response (GO:0002250)	2.13	6.91e-08	70
GALNT5	Delayed			regulation of T cell mediated immunity (GO:0002709)	2.12	0.0464	17
VSTM1	Delayed			positive regulation of T cell proliferation (GO:0042102)	2.11	0.0319	20
FAP	Delayed			regulation of blood pressure (GO:0008217)	2.1	8.23e-05	45
RTL9	Delayed			antigen processing and presentation (GO:0019882)	2.09	0.0396	18
SMLR1	Delayed			sperm motility (GO:0097722)	2.09	0.009	25
CFAP43	Delayed			flagellated sperm motility (GO:0030317)	2.09	0.00897	25
SPATA48	Delayed			adenylate cyclase-activating G protein-coupled receptor signaling pathway (GO:0007189)	2.09	0.00221	32
C8B	Delayed			icosanoid metabolic process (GO:0006690)	2.08	0.0339	20
TESPA1	Delayed			muscle cell development (GO:0055001)	2.08	0.000175	43
ATP8B4	Delayed			T cell differentiation (GO:0030217)	2.07	0.000104	45
ADGRG2	Delayed			detection of external stimulus (GO:0009581)	2.07	0.00239	32
OR51B5	Delayed			regulation of interleukin-8 production (GO:0032677)	2.07	0.0468	19
SCGN	Delayed			myeloid leukocyte activation (GO:0002274)	2.05	0.00265	32
VWDE	Delayed			antigen receptor-mediated signaling pathway (GO:0050851)	2.05	0.00264	32
AICDA	Delayed			cilium movement involved in cell motility (GO:0060294)	2.05	0.00577	29
CRTAM	Delayed			cellular component assembly involved in morphogenesis (GO:0010927)	2.05	0.00762	28
MRC1	Delayed			cilium-dependent cell motility (GO:0060285)	2.04	0.00483	30
DSG3	Delayed			cilium or flagellum-dependent cell motility (GO:0001539)	2.04	0.00481	30
CCDC60	Delayed			detection of stimulus (GO:0051606)	2.04	3.97e-05	51
PKD2L1	Delayed			renal system process (GO:0003014)	2.03	0.00628	29
CFTR	Delayed			lymphocyte proliferation (GO:0046651)	2.03	0.0132	26
MELK	Delayed			regulation of alpha-beta T cell activation (GO:0046634)	2.02	0.0174	25
MR1	Delayed			mononuclear cell proliferation (GO:0032943)	2.01	0.0107	27
KCNH8	Delayed			regulation of interleukin-6 production (GO:0032675)	2.01	0.00284	34
HAO1	Delayed			hematopoietic or lymphoid organ development (GO:0048534)	2.01	0.0233	24
NEB	Delayed			immune effector process (GO:0002252)	2	1.88e-07	78
RNASE10	Delayed			positive regulation of cytosolic calcium ion concentration (GO:0007204)	2	0.00516	32
ERCC6L	Delayed			hormone metabolic process (GO:0042445)	1.99	0.00119	38
CCNB3	Delayed			sensory perception (GO:0007600)	1.99	7.49e-11	113
ACOT12	Delayed			adaptive immune response based on somatic recombination of immune receptors built from immunoglobulin superfamily domains (GO:0002460)	1.97	0.00254	37
MYO3B	Delayed			leukocyte activation involved in immune response (GO:0002366)	1.97	0.000905	41
CCR9	Delayed			negative regulation of inflammatory response (GO:0050728)	1.96	0.00335	36
ITGB3	Delayed			leukocyte chemotaxis (GO:0030595)	1.96	0.027	24
RNF17	Delayed			leukocyte migration (GO:0050900)	1.96	0.000327	47
CNBD2	Delayed			cell activation involved in immune response (GO:0002263)	1.94	0.00112	41
SLC26A5	Delayed			epidermis development (GO:0008544)	1.94	1.5e-05	64
ABCA12	Delayed			immune response-activating cell surface receptor signaling pathway (GO:0002429)	1.93	0.000542	46
DTL	Delayed			regulation of T cell proliferation (GO:0042129)	1.92	0.00804	33
CYTIP	Delayed			meiosis I cell cycle process (GO:0061982)	1.92	0.0329	24
GSDMB	Delayed			inorganic ion import across plasma membrane (GO:0099587)	1.91	0.0369	25
P2RY4	Delayed			inorganic cation import across plasma membrane (GO:0098659)	1.91	0.0368	25
PMFBP1	Delayed			leukocyte mediated immunity (GO:0002443)	1.9	0.00199	41
ADGRF4	Delayed			odontogenesis (GO:0042476)	1.89	0.0246	27
CYP4F3	Delayed			lymphocyte differentiation (GO:0030098)	1.89	4.24e-05	63
SPATS1	Delayed			regulation of leukocyte mediated immunity (GO:0002703)	1.89	0.00149	44
PTGES3L	Delayed			coagulation (GO:0050817)	1.88	0.00551	37
CD244	Delayed			blood coagulation (GO:0007596)	1.88	0.00549	37
ALAS2	Delayed			lymphocyte mediated immunity (GO:0002449)	1.87	0.0188	30
KIF4A	Delayed			striated muscle cell differentiation (GO:0051146)	1.87	0.000607	50
SCN11A	Delayed			digestive tract development (GO:0048565)	1.86	0.0246	29
CKAP2L	Delayed			cardiocyte differentiation (GO:0035051)	1.86	0.0346	26
ALDOB	Delayed			cilium movement (GO:0003341)	1.85	0.0118	34
A2ML1	Delayed			female pregnancy (GO:0007565)	1.85	0.0118	34
CDCA2	Delayed			immune response-regulating cell surface receptor signaling pathway (GO:0002768)	1.85	0.00102	48
BTG4	Delayed			response to organophosphorus (GO:0046683)	1.85	0.0165	31
GLYATL2	Delayed			hemostasis (GO:0007599)	1.85	0.00534	38
SLC28A2	Delayed			placenta development (GO:0001890)	1.85	0.00961	35
MYB	Delayed			positive regulation of leukocyte mediated immunity (GO:0002705)	1.85	0.0464	25
BUB1B	Delayed			immune response-activating signaling pathway (GO:0002757)	1.84	0.000241	58
LPXN	Delayed			response to glucocorticoid (GO:0051384)	1.83	0.0339	28
KIF15	Delayed			leukocyte proliferation (GO:0070661)	1.83	0.0281	29
VWA3B	Delayed			multi-organism reproductive process (GO:0044703)	1.82	0.00787	38
CA3	Delayed			regulation of lymphocyte mediated immunity (GO:0002706)	1.82	0.0235	30
ECT2L	Delayed			skin development (GO:0043588)	1.82	0.001	52
COL28A1	Delayed			regulation of leukocyte proliferation (GO:0070663)	1.82	0.0018	48
FCRL3	Delayed			response to corticosteroid (GO:0031960)	1.82	0.0209	32
ZWINT	Delayed			meiotic nuclear division (GO:0140013)	1.82	0.0209	32
SLC5A11	Delayed			positive regulation of immune effector process (GO:0002699)	1.81	0.00373	45
MALRD1	Delayed			digestive system development (GO:0055123)	1.81	0.0335	30
MAEL	Delayed			regulation of body fluid levels (GO:0050878)	1.81	1.8e-05	76
SLC27A6	Delayed			immune response-regulating signaling pathway (GO:0002764)	1.81	0.000295	61
KNTC1	Delayed			sensory perception of mechanical stimulus (GO:0050954)	1.8	0.00989	39
SCN7A	Delayed			spermatid development (GO:0007286)	1.8	0.0206	34
MNDA	Delayed			mononuclear cell differentiation (GO:1903131)	1.79	0.000105	69
CCNB2	Delayed			response to bacterium (GO:0009617)	1.78	9.93e-08	111
DMRT2	Delayed			epithelial cell differentiation (GO:0030855)	1.77	1.94e-08	123
BANK1	Delayed			carboxylic acid transport (GO:0046942)	1.77	0.00033	63
MORC1	Delayed			regulation of immune effector process (GO:0002697)	1.77	0.000158	68
CMYA5	Delayed			embryonic organ morphogenesis (GO:0048562)	1.77	0.000496	60
C12orf50	Delayed			organic acid transport (GO:0015849)	1.77	0.000354	63
LRRC39	Delayed			multi-multicellular organism process (GO:0044706)	1.76	0.0139	38
BUB1	Delayed			B cell activation (GO:0042113)	1.76	0.0139	38
ERAP2	Delayed			immune response (GO:0006955)	1.76	4.18e-15	221
HEPH	Delayed			T cell activation (GO:0042110)	1.76	0.000691	60
ASB9	Delayed			response to purine-containing compound (GO:0014074)	1.76	0.0292	33
GUCA1A	Late			regulation of epithelial cell differentiation (GO:0030856)	1.76	0.0291	33
BTBD16	Late			positive regulation of cell-cell adhesion (GO:0022409)	1.75	0.000813	58
GBX2	Late			inner ear development (GO:0048839)	1.75	0.0108	41
C1orf116	Late			striated muscle tissue development (GO:0014706)	1.75	0.00899	42
PLA2G4D	Late			external encapsulating structure organization (GO:0045229)	1.74	0.000688	62
TLE7	Late			extracellular structure organization (GO:0043062)	1.74	0.000684	62
LHX5	Late			negative regulation of immune response (GO:0050777)	1.74	0.0187	37
LGALS12	Late			cellular response to xenobiotic stimulus (GO:0071466)	1.73	0.0486	31
CRYBB1	Late			spermatid differentiation (GO:0048515)	1.73	0.035	34
MS4A10	Late			response to nutrient (GO:0007584)	1.73	0.0349	34
GPRC5D	Late			organic anion transport (GO:0015711)	1.73	5.55e-05	80
PNPLA1	Late			extracellular matrix organization (GO:0030198)	1.72	0.000957	61
CCIN	Late			lymphocyte activation (GO:0046649)	1.72	1.12e-05	92
PGA5	Late			cell chemotaxis (GO:0060326)	1.72	0.046	33
OTOG	Late			cardiac muscle tissue development (GO:0048738)	1.72	0.0158	40
KRT35	Late			regulation of lymphocyte proliferation (GO:0050670)	1.72	0.0157	40
KRT2	Late			regulation of mononuclear cell proliferation (GO:0032944)	1.72	0.0166	41
INHBC	Late			sensory perception of sound (GO:0007605)	1.72	0.0425	32
METTL27	Late			ear development (GO:0043583)	1.71	0.0107	45
GZMH	Late			leukocyte activation (GO:0045321)	1.7	1.45e-06	111
NTRK1	Late			positive regulation of leukocyte cell-cell adhesion (GO:1903039)	1.7	0.00785	47
KRT32	Late			cytokine-mediated signaling pathway (GO:0019221)	1.7	0.00196	60
TAS1R2	Late			activation of immune response (GO:0002253)	1.69	0.00117	64
CA6	Late			inflammatory response (GO:0006954)	1.69	3.57e-05	91
ATP6V1B1	Late			germ cell development (GO:0007281)	1.69	0.00202	60
KLK11	Late			meiotic cell cycle (GO:0051321)	1.69	0.0116	45
SH2D3A	Late			positive regulation of T cell activation (GO:0050870)	1.69	0.0208	42
AMN	Late			morphogenesis of a branching structure (GO:0001763)	1.68	0.0376	36
LBP	Late			negative regulation of cell-cell adhesion (GO:0022408)	1.67	0.0489	35
TERB2	Late			muscle cell differentiation (GO:0042692)	1.67	0.00418	57
ASGR2	Late			regulation of cell-cell adhesion (GO:0022407)	1.66	0.000134	86
HABP2	Late			adenylate cyclase-modulating G protein-coupled receptor signaling pathway (GO:0007188)	1.66	0.0234	42
PIF1	Late			cell fate commitment (GO:0045165)	1.66	0.0132	48
PPBP	Late			cell activation (GO:0001775)	1.65	5.31e-07	130
SLC34A1	Late			positive regulation of immune response (GO:0050778)	1.65	1.81e-05	105
XKR5	Late			leukocyte differentiation (GO:0002521)	1.63	0.000409	82
REN	Late			regulation of T cell activation (GO:0050863)	1.63	0.00376	63
APOA4	Late			regulation of leukocyte cell-cell adhesion (GO:1903037)	1.62	0.00468	62
KBTBD13	Late			regulation of inflammatory response (GO:0050727)	1.62	0.00283	66
ABCC6	Late			gland development (GO:0048732)	1.62	0.000681	81
IRF4	Late			response to lipopolysaccharide (GO:0032496)	1.61	0.00905	57
CD177	Late			negative regulation of defense response (GO:0031348)	1.61	0.0279	45
VSX1	Late			cellular process involved in reproduction in multicellular organism (GO:0022412)	1.61	0.00196	73
ACAN	Late			chemotaxis (GO:0006935)	1.6	0.0112	56
SCNN1G	Late			G protein-coupled receptor signaling pathway (GO:0007186)	1.6	6.6e-06	124
HOXA5	Late			taxis (GO:0042330)	1.6	0.0116	56
SHISA3	Late			embryonic organ development (GO:0048568)	1.59	0.000651	85
GPRC5A	Late			blood circulation (GO:0008015)	1.59	0.00192	75
BICDL2	Late			positive regulation of cytokine production (GO:0001819)	1.59	0.000898	82
LHX3	Late			immune system process (GO:0002376)	1.58	4.13e-15	314
MEPE	Late			response to molecule of bacterial origin (GO:0002237)	1.58	0.0114	58
GHRHR	Late			response to xenobiotic stimulus (GO:0009410)	1.57	0.00272	75
TEX33	Late			lipid catabolic process (GO:0016042)	1.56	0.0227	53
SKOR1	Late			defense response to other organism (GO:0098542)	1.56	4.61e-06	141
ABCG8	Late			locomotion (GO:0040011)	1.54	0.022	58
CYP26A1	Late			nuclear division (GO:0000280)	1.53	0.0291	55
MYOD1	Late			lipid transport (GO:0006869)	1.53	0.0227	58
CDC20	Late			defense response (GO:0006952)	1.52	4.91e-08	203
NPFFR1	Late			male gamete generation (GO:0048232)	1.51	0.00193	92
LGALS4	Late			organelle fission (GO:0048285)	1.51	0.0264	59
AVPR1B	Late			muscle tissue development (GO:0060537)	1.51	0.0255	62
TFAP2C	Late			defense response to symbiont (GO:0140546)	1.51	0.000205	122
TMC3	Late			reproductive process (GO:0022414)	1.5	2.04e-08	226
PIGR	Late			circulatory system process (GO:0003013)	1.49	0.00488	87
LMAN1L	Late			muscle structure development (GO:0061061)	1.49	0.00338	92
UMOD	Late			spermatogenesis (GO:0007283)	1.49	0.00428	88
GIP	Late			regulation of hormone levels (GO:0010817)	1.49	0.0058	86
SYTL3	Late			reproduction (GO:0000003)	1.49	4.13e-08	226
AVP	Late			response to other organism (GO:0051707)	1.49	7.33e-07	194
RAB17	Late			response to external biotic stimulus (GO:0043207)	1.48	7.5e-07	194
MST1R	Late			regulation of cytokine production (GO:0001817)	1.48	0.000298	125
CYP21A2	Late			epithelium development (GO:0060429)	1.48	1.97e-06	185
MROH2A	Late			regulation of immune response (GO:0050776)	1.48	0.000115	139
MLPH	Late			regulation of cell activation (GO:0050865)	1.48	0.00273	98
CCDC197	Late			cell population proliferation (GO:0008283)	1.48	0.000365	127
MATN4	Late			animal organ morphogenesis (GO:0009887)	1.47	8.09e-06	172
DLX3	Late			positive regulation of immune system process (GO:0002684)	1.47	5.39e-05	149
GRM6	Late			regulation of lymphocyte activation (GO:0051249)	1.47	0.0143	78
SAXO1	Late			regulation of leukocyte activation (GO:0002694)	1.46	0.00759	88
SLC5A9	Late			tissue development (GO:0009888)	1.46	6.04e-10	294
F9	Late			response to biotic stimulus (GO:0009607)	1.45	3.62e-06	197
HOXA11	Late			innate immune response (GO:0045087)	1.45	0.00482	101
ABCA4	Late			multicellular organismal reproductive process (GO:0048609)	1.45	0.000604	132
BNIP5	Late			gamete generation (GO:0007276)	1.45	0.00192	114
KRT79	Late			positive regulation of cell population proliferation (GO:0008284)	1.44	0.000132	155
KLK7	Late			developmental process involved in reproduction (GO:0003006)	1.44	0.000255	146
NR5A1	Late			biological process involved in interspecies interaction between organisms (GO:0044419)	1.44	1.14e-06	219
SLC26A9	Late			supramolecular fiber organization (GO:0097435)	1.43	0.00653	101
FSCN3	Late			multicellular organism reproduction (GO:0032504)	1.42	0.00101	135
TUBAL3	Late			system process (GO:0003008)	1.42	1.19e-07	267
ADGRF1	Late			sexual reproduction (GO:0019953)	1.41	0.000698	146
NT5DC4	Late			hemopoiesis (GO:0030097)	1.4	0.00618	116
SMIM35	Late			anatomical structure formation involved in morphogenesis (GO:0048646)	1.39	0.000606	163
ITIH2	Late			response to lipid (GO:0033993)	1.38	0.00353	135
UBQLNL	Late			nervous system process (GO:0050877)	1.38	0.000942	160
ZNF683	Late			regulation of cell adhesion (GO:0030155)	1.38	0.00584	125
TGM1	Late			response to external stimulus (GO:0009605)	1.37	1.18e-07	322
CAPN9	Late			regulation of defense response (GO:0031347)	1.36	0.0164	115
FOXR1	Late			positive regulation of gene expression (GO:0010628)	1.35	0.00137	176
CASS4	Late			regulation of immune system process (GO:0002682)	1.34	0.000175	219
PCARE	Late			response to cytokine (GO:0034097)	1.33	0.0253	119
MC2R	Late			regulation of cell population proliferation (GO:0042127)	1.33	6.75e-05	254
PNPLA3	Late			negative regulation of multicellular organismal process (GO:0051241)	1.32	0.00468	172
SLC6A5	Late			chemical homeostasis (GO:0048878)	1.31	0.0228	136
TREML1	Late			monoatomic ion transport (GO:0006811)	1.31	0.0133	152
PSP.I	Late			tube development (GO:0035295)	1.29	0.027	144
ITGB7	Late			cell surface receptor signaling pathway (GO:0007166)	1.29	0.000145	291
NPPB	Late			regulation of response to external stimulus (GO:0032101)	1.29	0.0187	156
KRT77	Late			animal organ development (GO:0048513)	1.28	9.08e-07	420
ADAD2	Late			circulatory system development (GO:0072359)	1.28	0.0347	147
EPS8L3	Late			anatomical structure morphogenesis (GO:0009653)	1.25	0.000289	334
CTCFL	Late			positive regulation of multicellular organismal process (GO:0051240)	1.25	0.00654	236
LCK	Late			multicellular organismal process (GO:0032501)	1.24	3.39e-14	868
EPHA1	Late			cellular developmental process (GO:0048869)	1.24	2.25e-06	510
CASR	Late			cell differentiation (GO:0030154)	1.24	2.58e-06	509
TXK	Late			cell development (GO:0048468)	1.22	0.00326	319
VRTN	Late			regulation of multicellular organismal process (GO:0051239)	1.21	0.000571	416
GLP1R	Late			signal transduction (GO:0007165)	1.21	7.13e-06	575
IL12RB1	Late			signaling (GO:0023052)	1.18	4.48e-05	608
PSMC3IP	Late			cell communication (GO:0007154)	1.17	7.61e-05	626
CCR4	Late			anatomical structure development (GO:0048856)	1.17	3.29e-05	693
ELF5	Late			developmental process (GO:0032502)	1.16	9.52e-06	752
CABP5	Late			response to chemical (GO:0042221)	1.14	0.032	427
TRIM10	Late			response to stimulus (GO:0050896)	1.14	7.67e-06	928
MEI1	Late			cellular response to stimulus (GO:0051716)	1.11	0.0101	738
NOD2	Late
TRIM29	Late
PCK1	Late
DNAJC5G	Late
ECSCR	Late
IGSF9	Late
IL11	Late
CLDN14	Late
IL10	Late
MND1	Late
ZC3H12D	Late
TRIM72	Late
PDE6B	Late
HPN	Late
FGF6	Late
CDKN2A	Late
PROM2	Late
SLC10A4	Late
NLRP5	Late
UGT2B31	Late
PLEKHF1	Late
GSG1	Late
FOXA2	Late
RAC2	Late
CBY2	Late
TBC1D21	Late
IL1R2	Late
CNR2	Late
IGF2BP1	Late
CD101	Late
NAGS	Late
RAG1	Late
LTA	Late
HEPHL1	Late
TREM1	Late
KCNJ15	Late
CDH3	Late
GALNT8	Late
AZIN2	Late
HAL	Late
BOLL	Late
ACP7	Late
ATP12A	Late
GATA6	Late
DCDC2C	Late
BPIFB2	Late
SRPX2	Late
GOLT1A	Late
MCOLN2	Late
FCRL6	Late
OTOP1	Late
EDN2	Late
DLX4	Late
COLQ	Late
DBX1	Late
FCRLA	Late
PLA2G4F	Late
SDC1	Late
LEP	Late
PAX4	Late
SIX6	Late
CCER1	Late
HJURP	Late
INSRR	Late
KCNK5	Late
MYOZ3	Late
IYD	Late
PLAUR	Late
SCTR	Late
CPN2	Late
IL7R	Late
SLC22A14	Late
CHADL	Late
CIBAR2	Late
GRB7	Late
TDRD10	Late
F11	Late
ZBED2	Late
LMX1B	Late
AGXT	Late
KRT82	Late
IDO2	Late
AQP6	Late
NPPC	Late
DSG4	Late
TGM3	Late
WT1	Late
SLC34A2	Late
GRHL3	Late
ADAM8	Late
FGL1	Late
SLC43A1	Late
SPTBN5	Late
PLB1	Late
IL16	Late
GPR55	Late
MEF2B	Late
BPIFA2	Late
ATP8B3	Late
KLK9	Late
UNC93A	Late
TMEM171	Late
CD3D	Late
SPATA3	Late
RHCE	Late
PROKR1	Late
TMEM213	Late
CNKSR1	Late
KRT3	Late
VPREB1	Late
MYOM3	Late
TBATA	Late
ANO9	Late
SLCO4C1	Late
IL10RB	Late
CCR2	Late
ONECUT2	Late
FAM83B	Late
GFI1	Late
CILP	Late
ASB18	Late
UNC5CL	Late
CYP1A2	Late
SLA.DMA	Late
TSPAN1	Late
TBX20	Late
HNF4A	Late
ACSM5	Late
ONECUT1	Late
GPR50	Late
ADGRG5	Late
CNGA2	Late
TREH	Late
REELD1	Late
ENPP7	Late
GP2	Late
CILP2	Late
EDAR	Late
KRT78	Late
C8orf74	Late
CCDC69	Late
ADAT3	Late
PABPC1L	Late
UNC45B	Late
MROH7	Late
TNFRSF9	Late
ALX1	Late
MAP4K1	Late
TMPRSS7	Late
TP63	Late
GIMAP2	Late
SLCO5A1	Late
LRRC32	Late
GRID2IP	Late
GNLY	Late
COL13A1	Late
AMBP	Late
KLK8	Late
SSUH2	Late
GAS2L3	Late
FNDC1	Late
PGF	Late
CLEC4F	Late
CYP4B1	Late
SLC5A8	Late
MMP9	Late
VMO1	Late
MYL3	Late
IL20	Late
F2	Late
DQX1	Late
MELTF	Late
ADGRD2	Late
DNASE1L3	Late
CARD11	Late
IL20RA	Late
PLEKHG4	Late
HOXC4	Late
SCNN1B	Late
GCM1	Late
SDS	Late
CCN4	Late
USH1C	Late
LRRC15	Late
PKHD1	Late
SLC27A2	Late
PNLDC1	Late
KRT75	Late
DENND1C	Late
SERINC2	Late
MATN1	Late
TGM5	Late
ACTL7B	Late
ABCB11	Late
PDCD1	Late
SLC13A2	Late
BNC1	Late
TMEM92	Late
AIPL1	Late
ESRP1	Late
CCNO	Late
CUBN	Late
SPOCD1	Late
DMRTA1	Late
GPA33	Late
TMC5	Late
KIF19	Late
CYP2D6	Late
MYO18B	Late
ADAMTS16	Late
IL22RA1	Late
NRAP	Late
UPK2	Late
TEPP	Late
SLC11A1	Late
OC90	Late
RHEX	Late
NPR1	Late
IL1RL2	Late
HJV	Late
ALX3	Late
OPN1SW	Late
IKZF3	Late
CYP11A1	Late
CPO	Late
DPT	Late
OTOA	Late
AMHR2	Late
PAX2	Late
DNAJC22	Late
TNIP3	Late
SLC2A9	Late
SLC22A16	Late
IRX5	Late
POPDC2	Late
GFI1B	Late
ALPK2	Late
KRT36	Late
ISG20	Late
TNFSF8	Late
SERPINA6	Late
CCR1	Late
SLA.DOA	Late
ZAN	Late
KLK10	Late
CTSH	Late
POLE	Late
XDH	Late
NOBOX	Late
MPZ	Late
TRAF5	Late
LY6G6F	Late
GATA4	Late
TMEM120A	Late
STING1	Late
KRT8	Late
LRRC51	Late
CDHR3	Late
TCF23	Late
ELOVL3	Late
TTC16	Late
GLI1	Late
GPR139	Late
SLC22A7	Late
NTF3	Late
EMILIN2	Late
RNF207	Late
PIMREG	Late
SPINT1	Late
SLC2A2	Late
BLK	Late
NPAS4	Late
TICRR	Late
KRT7	Late
RAB3D	Late
KRT85	Late
PCSK9	Late
C1QTNF2	Late
CEACAM19	Late
S1PR4	Late
COL17A1	Late
HTR3B	Late
AKR1E2	Late
KRT80	Late
STYK1	Late
USHBP1	Late
PGLYRP3	Late
CHRNA9	Late
BSPRY	Late
SLC12A8	Late
GPR153	Late
LRIT1	Late
KIF24	Late
KLF17	Late
GCKR	Late
KLHL33	Late
MEOX1	Late
MYO1A	Late
CLEC4G	Late
COL22A1	Late
FBN3	Late
ATF3	Late
SLC22A4	Late
KIF14	Late
HS3ST3B1	Late
CSF3R	Late
CCM2L	Late
CORO6	Late
EHF	Late
S100A5	Late
VSIG8	Late
HGD	Late
TMC4	Late
FAM124B	Late
ENPP3	Late
CHIT1	Late
MSLNL	Late
SLAMF8	Late
EBF3	Late
CNGA3	Late
MPO	Late
LIPC	Late
CLRN3	Late
GARIN5B	Late
CFAP57	Late
ISL1	Late
SLC4A1	Late
ANKLE1	Late
CSRP3	Late
C10orf143	Late
TRPV4	Late
RSPH14	Late
ISX	Late
WNT8A	Late
ESPL1	Late
PAPPA	Late
TRIM6	Late
USP43	Late
CDCA8	Late
KLHL14	Late
MOCOS	Late
HROB	Late
ATP6V0A4	Late
GREM1	Late
IL17RA	Late
CAPN6	Late
VILL	Late
DNMT3L	Late
C16orf78	Late
GABRP	Late
NEU3	Late
EGFLAM	Late
SUN5	Late
ACAA2	Late
IL2RB	Late
HOXA3	Late
SLAMF1	Late
PPARG	Late
C1orf94	Late
PHEROC	Late
SLC6A4	Late
TRIM54	Late
ABCC11	Late
IL9R	Late
IP6K3	Late
LTF	Late
LMOD2	Late
AHSG	Late
MBOAT4	Late
ATP2C2	Late
TIMELESS	Late
RGR	Late
DMGDH	Late
KRT71	Late
LHX1	Late
BPIFA1	Late
MCM3	Late
IMPG1	Late
FLT4	Late
RSPH9	Late
LGR5	Late
RD3	Late
CITED1	Late
TMPRSS3	Late
BTBD18	Late
ARHGEF19	Late
GMFG	Late
HAPLN3	Late
STXBP2	Late
ADAMTS17	Late
DNTT	Late
NFE2	Late
CD2	Late
CARD14	Late
AQP8	Late
TRBV19	Late
NUAK2	Late
NECTIN4	Late
LHX4	Late
MFSD2B	Late
RFX8	Late
PLA2G2F	Late
BPIFB6	Late
SLC9A4	Late
DRD2	Late
ZBTB49	Late
SERPINA4	Late
SERPINF2	Late
ANGPT4	Late
GBA3	Late
DRGX	Late
FEZF1	Late
MYCBPAP	Late
ZNF394	Late
TRIM42	Late
SMYD1	Late
MIP	Late
EBF2	Late
SFTPD	Late
PTGER4	Late
ODAPH	Late
PRND	Late
CCDC198	Late
CD19	Late
HDHD5	Late
PADI4	Late
PPP1R3B	Late
SCN10A	Late
QPRT	Late
FRMPD2	Late
RSPO1	Late
GRAP2	Late
CD70	Late
CATSPERD	Late
ESPNL	Late
ZAR1L	Late
MYRFL	Late
MYO7B	Late
ARHGEF15	Late
MYL1	Late
CLDN25	Late
GBX1	Late
HOXA1	Late
DNAH1	Late
HSBP1L1	Late
TNNT3	Late
OTX1	Late
AOC1	Late
IGHM	Late
DERL3	Late
GAB3	Late
ALDH8A1	Late
LIF	Late
MYO7A	Late
TRIP10	Late
TULP1	Late
AGXT2	Late
PDILT	Late
BNC2	Late
ERMAP	Late
CD300LB	Late
ARHGEF39	Late
B3GNT3	Late
SRPX	Late
TMOD4	Late
OSR2	Late
SRMS	Late
ORC1	Late
RBPJL	Late
CD22	Late
B4GALNT3	Late
IL2RA	Late
ST8SIA2	Late
REEP4	Late
TINAGL1	Late
SLFN14	Late
BDH1	Late
TTK	Late
DUSP29	Late
APOB	Late
TLX1	Late
FER1L5	Late
CBLC	Late
FRS3	Late
KIF2C	Late
TRABD2B	Late
TNN	Late
TOMM34	Late
KAZALD1	Late
PLPP4	Late
OPTC	Late
LDLRAD1	Late
SLC3A1	Late
IFNLR1	Late
TEX45	Late
PRLHR	Late
LAYN	Late
MDH1B	Late
SPPL2C	Late
UBQLN3	Late
CLEC3A	Late
NEK8	Late
PLG	Late
RS1	Late
LOXL2	Late
A4GNT	Late
VDR	Late
C1orf87	Late
VWA7	Late
LIPG	Late
LRRC46	Late
ULBP1	Late
ANKRD66	Late
PIK3C2G	Late
TMC2	Late
TINAG	Late
PIWIL1	Late
SLC2A5	Late
SCN4A	Late
GUCY2D	Late
GJA5	Late
RSAD1	Late
NKX2.1	Late
SYNE4	Late
KLHDC7A	Late
TMEM40	Late
FAM163A	Late
TTC6	Late
TBX5	Late
ADAMTS18	Late
FBXO47	Late
FOXA1	Late
FIGNL1	Late
CAPN12	Late
ADGRF3	Late
UPK1A	Late
KLHL31	Late
MROH2B	Late
PAH	Late
MEP1B	Late
MYH8	Late
TNFSF14	Late
KIRREL2	Late
MGMT	Late
ADGRE5	Late
CDCA3	Late
MMP28	Late
TGM7	Late
NT5C1B	Late
NMRK2	Late
MYH13	Late
HOXC6	Late
BCL3	Late
VAV1	Late
TMEM139	Late
ASB10	Late
IL23R	Late
ART4	Late
SOX30	Late
C11orf52	Late
KRT1	Late
XPNPEP2	Late
VWA5B1	Late
MISP	Late
FRK	Late
TEX14	Late
MYOCD	Late
MYO1H	Late
SCRT2	Late
HMGCS2	Late
PAX3	Late
PAX5	Late
RSPH6A	Late
PCLAF	Late
BARHL2	Late
LYAR	Late
PROK2	Late
ABCC3	Late
NCF2	Late
ADAMTSL4	Late
BTN1A1	Late
CD72	Late
DLL4	Late
OPN5	Late
HOXA2	Late
ARRDC5	Late
NUP37	Late
SHPK	Late
ASS1	Late
BAIAP2L2	Late
KLF1	Late
RAB19	Late
ERN2	Late
RAD54L	Late
C8orf58	Late
GYS2	Late
TEKT2	Late
CAPG	Late
SNAI2	Late
FSHR	Late
TRPM4	Late
RIPK4	Late
WDR93	Late
BRDT	Late
KDF1	Late
TNFAIP3	Late
UBAP1L	Late
TGFBI	Late
CYP7A1	Late
TAT	Late
CHAT	Late
SH3RF2	Late
NPC1L1	Late
RELB	Late
GDNF	Late
P2RX6	Late
AADACL3	Late
NCF4	Late
BMX	Late
TMPRSS11F	Late
UROC1	Late
BPI	Late
DMRT1	Late
CD1E	Late
HFE	Late
ITGB6	Late
DSG2	Late
EDARADD	Late
DIO1	Late
SLC15A1	Late
PIWIL2	Late
TDRD1	Late
ACOT6	Late
EPHX3	Late
C1QTNF3	Late
FST	Late
PTGER2	Late
POU2F3	Late
CRYBA4	Late
XCR1	Late
COMP	Late
PDSS1	Late
OVOL2	Late
LMBR1L	Late
DPEP3	Late
MAP3K15	Late
BPIFB4	Late
CCL28	Late
AOX1	Late
HAMP	Late
ABCC12	Late
ANPEP	Late
KIAA0040	Late
CAPN11	Late
RBM20	Late
FSHB	Late
CKMT2	Late
GINS4	Late
KASH5	Late
IL31RA	Late
PROC	Late
HELZ2	Late
TULP2	Late
PRDM14	Late
NLRX1	Late
CDKN2B	Late
VEGFD	Late
OTOGL	Late
GLP2R	Late
LHX8	Late
LAMC3	Late
ROR2	Late
WDR62	Late
F2RL1	Late
STRA8	Late
PRRT1B	Late
CDSN	Late
RXFP2	Late
CDC25B	Late
TSGA13	Late
CPAMD8	Late
C7orf57	Late
PROCR	Late
SLC22A13	Late
PTPN22	Late
CHRNA2	Late
RRAD	Late
CD6	Late
DNAH2	Late
MYBPC1	Late
G6PC1	Late
KRT12	Late
PHLDB3	Late
POU6F2	Late
CDCA5	Late
KRT4	Late
TRPV3	Late
CYP27A1	Late
DEGS2	Late
KLHL38	Late
RTL4	Late
CAPN13	Late
EDDM3B	Late
KIF20A	Late
UPB1	Late
IFI30	Late
MYBL2	Late
CCDC33	Late
CDT1	Late
LHFPL5	Late
PLAU	Late
COL21A1	Late
PRR11	Late
HOXA10	Late
FBXO24	Late
RHEBL1	Late
PIEZO2	Late
ADAMTS15	Late
HOXD3	Late
SLC47A2	Late
COL2A1	Late
POU2AF1	Late
VWCE	Late
DNAJB13	Late
PKD1L2	Late
MOB3C	Late
EN2	Late
STRA6	Late
NLRP6	Late
INAVA	Late
AP1M2	Late
FAM110A	Late
NHERF4	Late
NANOS3	Late
MYBPHL	Late
MCCD1	Late
TMEM39B	Late
TP73	Late
PAX1	Late
ELF4	Late
HMOX1	Late
TRIM55	Late
CPZ	Late
PNLIPRP2	Late
LMX1A	Late
STAT4	Late
OLFM4	Late
SLC22A1	Late
ITPRIPL1	Late
RAB34	Late
DDX28	Late
TTLL9	Late
CNTD1	Late
CD40	Late
TRPM1	Late
CYP17A1	Late
SYCP2L	Late
CCDC194	Late
TMCO6	Late
MEIG1	Late
DLGAP5	Late
CTSL	Late
ARR3	Late
PCK2	Late
ECH1	Late
HTR4	Late
THEG	Late
KLK15	Late
PSMB8	Late
UBXN10	Late
ADIPOQ	Late
PLCB2	Late
GCNT1	Late
NLRC5	Late
PLIN1	Late
LY6G6C	Late
ARMC3	Late
SMC1B	Late
EPHA8	Late
ADRB3	Late
APBA3	Late
ALX4	Late
RAX2	Late
TMEM81	Late
WDR86	Late
SYTL1	Late
REM1	Late
RBPMS2	Late
TMCO4	Late
DDC	Late
NDUFS8	Late
PIK3R6	Late
P2RX3	Late
NOX5	Late
TUBB1	Late
SLC45A3	Late
ASB16	Late
SLC36A2	Late
ABHD11	Late
NR1I2	Late
NSUN4	Late
HLX	Late
APOA2	Late
SGK2	Late
AGMAT	Late
CBX2	Late
ZBTB32	Late
RNF135	Late
ILDR1	Late
TAS1R1	Late
GPR156	Late
DRD3	Late
MPIG6B	Late
PDE4C	Late
GPRC5C	Late
STRC	Late
CHRM5	Late
DHX58	Late
TDRD6	Late
HPS6	Late
HEATR9	Late
BCO1	Late
TEX49	Late
TM4SF4	Late
UCP3	Late
BFSP2	Late
CENPA	Late
SSC4D	Late
KLHL10	Late
BMP10	Late
AADAT	Late
AKNA	Late
KPNA7	Late
STAC2	Late
MYBPC3	Late
LTB4R2	Late
NPFFR2	Late
PGC	Late
RAB44	Late
KRT40	Late
C1orf105	Late
CYP2W1	Late
GUCY2C	Late
SLC30A2	Late
PLEK	Late
VANGL1	Late
LPO	Late
TBX19	Late
BEND3	Late
PKLR	Late
FOXB1	Late
DLL3	Late
TGM2	Late
COLEC11	Late
DCLRE1B	Late
HDC	Late
HCRTR1	Late
HOGA1	Late
C5	Late
MPPE1	Late
ESR2	Late
DRC7	Late
WEE2	Late
NR2E3	Late
SIGIRR	Late
PPEF2	Late
PTH2R	Late
C13orf46	Late
ASF1B	Late
LIM2	Late
PITX2	Late
CPA1	Late
STAG3	Late
SLC39A8	Late
HAS2	Late
SH2D2A	Late
COL6A5	Late
C1orf210	Late
LGR6	Late
PTCHD3	Late
COTL1	Late
CACNA1F	Late
AJUBA	Late
BHMT	Late
ALPK3	Late
MPST	Late
CORIN	Late
ARMC9	Late
SNX33	Late
GRHL1	Late
MAP3K6	Late
FRMPD1	Late
MARVELD3	Late
ADAMTS13	Late
LOXL4	Late
HAUS4	Late
PRKAG3	Late
ARID3C	Late
KRT72	Late
MCM2	Late
PTGR1	Late
WDR64	Late
DDX56	Late
TSPAN11	Late
FOXP3	Late
SMTNL2	Late
SLC49A3	Late
EPHB4	Late
STK33	Late
SCNN1A	Late
REM2	Late
TYR	Late
ARSG	Late
XKRX	Late
EPN3	Late
CDH15	Late
BMP2	Late
LAX1	Late
KCNJ14	Late
ITK	Late
WIF1	Late
KLK14	Late
MTFR2	Late
CRP	Late
SERPINC1	Late
SOST	Late
SLC4A11	Late
SH2D3C	Late
NRROS	Late
CES5A	Late
CLNK	Late
JHY	Late
PEX11G	Late
SHOX2	Late
AVIL	Late
ETNK2	Late
STEAP3	Late
ANXA13	Late
GPR20	Late
ZNF367	Late
COL6A3	Late
GTSE1	Late
AFAP1L1	Late
R3HDML	Late
ARHGEF5	Late
IL2RG	Late
AURKB	Late
ADAMTS5	Late
SLPI	Late
TEAD4	Late
PSTPIP1	Late
PCOLCE2	Late
TICAM1	Late
MFAP5	Late
LHX9	Late
ADAMTSL5	Late
TTF2	Late
NUP210	Late
SYT9	Late
SYPL2	Late
SLC5A2	Late
MICAL1	Late
ACOXL	Late
GGT6	Late
E2F1	Late
ANKRD2	Late
GUCA1B	Late
FAM83F	Late
CCT6B	Late
SFR1	Late
DHRS9	Late
ST14	Late
CATSPERB	Late
PIWIL4	Late
MRO	Late
ACTC1	Late
TTC24	Late
ITIH3	Late
SOWAHB	Late
COL9A1	Late
KRT18	Late
SIX1	Late
SYK	Late
WDR88	Late
PRSS36	Late
PTGIS	Late
PTPN6	Late
E2F8	Late
MCM10	Late
KRBA1	Late
OTOF	Late
CHRNB3	Late
C1QTNF1	Late
AVPR1A	Late
ATOH8	Late
CRACR2A	Late
EBI3	Late
TPH2	Late
FRMD1	Late
EFCAB12	Late
NR5A2	Late
CSRNP1	Late
KANK3	Late
FAM186B	Late
PEAK3	Late
ASGR1	Late
TBX2	Late
CCDC154	Late
GALR3	Late
GRM4	Late
RIBC2	Late
ZSWIM3	Late
PGLYRP4	Late
ADAMTS7	Late
NOS2	Late
PPP1R13L	Late
MLXIPL	Late
URB2	Late
E2F7	Late
THBS4	Late
PSPH	Late
GIPR	Late
LGALS3	Late
HHLA2	Late
E2F2	Late
ESRRB	Late
GEM	Late
C1RL	Late
ABCC1	Late
TRARG1	Late
NFKB2	Late
SIX2	Late
TLR8	Late
ASB5	Late
KIAA1614	Late
SPAG6	Late
MYH6	Late
BEST1	Late
MIIP	Late
DNAH11	Late
EEPD1	Late
VWA2	Late
TCF24	Late
ROR1	Late
SUSD5	Late
SVOPL	Late
EARS2	Late
COL11A2	Late
RPP40	Late
REC8	Late
GTF2IRD1	Late
CD8A	Late
CARD10	Late
TMEM104	Late
IQCA1	Late
NR2C2AP	Late
TUBD1	Late
ECHDC2	Late
IQGAP3	Late
PCDHB1	Late
CNDP1	Late
KCNK13	Late
NRTN	Late
DDX4	Late
GPR179	Late
PSRC1	Late
IKBKE	Late
ENTREP1	Late
C14orf93	Late
PLD2	Late
ELL3	Late
SIM1	Late
CRNN	Late
TBXAS1	Late
TNXB	Late
MTTP	Late
GATA2	Late
FZD9	Late
DNAI1	Late
CDH16	Late
CDK1	Late
MDFI	Late
ADGRD1	Late
KCNJ8	Late
TMEM273	Late
RRAS	Late
KRT25	Late
NR1H4	Late
VASH2	Late
SH2D7	Late
LIPT2	Late
TECTB	Late
CISD3	Late
BAIAP2L1	Late
TCEANC	Late
ARHGAP9	Late
PRDM1	Late
TBC1D2	Late
CSKMT	Late
DHRS13	Late
PCSK4	Late
CRX	Late
A1CF	Late
RFWD3	Late
JMJD6	Late
MPV17L2	Late
PYROXD2	Late
PRRG4	Late
LRRC25	Late
ATG4A	Late
ABTB2	Late
MAP3K14	Late
GJD2	Late
SEMA4B	Late
NCAPH	Late
ITPRIP	Late
SLC26A3	Late
CNFN	Late
TGFB1I1	Late
VPREB3	Late
TCF21	Late
PMEL	Late
AAAS	Late
POLD2	Late
CENPM	Late
PCSK5	Late
GMNC	Late
KLK6	Late
DHODH	Late
FAS	Late
ZBTB24	Late
GLI2	Late
C19orf67	Late
HKDC1	Late
CCRL2	Late
RFX2	Late
METTL13	Late
PTGS1	Late
SLC4A5	Late
PTAFR	Late
DMKN	Late
TMEM134	Late
GATA3	Late
MYLK3	Late
WNT3	Late
WDR55	Late
SLC44A4	Late
C1QTNF7	Late
TUFT1	Late
CMTM7	Late
SOCS1	Late
IFT27	Late
ANXA9	Late
SCN5A	Late
LDAH	Late
MEGF6	Late
CISH	Late
PDE11A	Late
MINDY4	Late
MARCHF3	Late
ABCC8	Late
IL27RA	Late
CAD	Late
ADAMTS2	Late
CENPS	Late
SLC6A2	Late
RGS11	Late
LIN28B	Late
FREM1	Late
SLC5A1	Late
NKX6.1	Late
NUTM1	Late
OXTR	Late
PAX9	Late
PLIN5	Late
RAB29	Late
GCK	Late
NFATC1	Late
TTC39A	Late
ATP7B	Late
TRPM8	Late
SLC7A7	Late
TLR2	Late
SDK1	Late
TCP11	Late
NEURL2	Late
GDPD3	Late
OSGIN1	Late
AK8	Late
PGM5	Late
TRIM21	Late
ALOX5	Late
ZBTB48	Late
MYO1F	Late
ARFGAP3	Late
TP53	Late
HR	Late
SLC25A19	Late
FHIT	Late
KBTBD7	Late
ANKRD16	Late
MMP25	Late
MYBPC2	Late
GPR4	Late
FES	Late
STC2	Late
TINCR	Late
ZBP1	Late
WNT10B	Late
BLVRB	Late
EGR2	Late
ITGA3	Late
AGMO	Late
IFI35	Late
RDH5	Late
MYOM1	Late
CCL8	Late
SCARF2	Late
FAM89A	Late
BDKRB2	Late
COL15A1	Late
SMYD4	Late
CLIC5	Late
PLXDC1	Late
TTC7A	Late
CLCA1	Late
PYCR1	Late
ETV4	Late
ELN	Late
EEFSEC	Late
KRT24	Late
SLA	Late
CLP1	Late
ZDHHC19	Late
TTC21A	Late
DGKK	Late
CFAP65	Late
P2RY6	Late
SLC66A1	Late
TMEM71	Late
CUL7	Late
PROKR2	Late
PRICKLE3	Late
FBXL6	Late
ALDH1A2	Late
SLC43A3	Late
CES3	Late
LCN15	Late
SKAP1	Late
ADM	Late
ARMC5	Late
ANKDD1B	Late
NADSYN1	Late
SLC25A15	Late
CCDC134	Late
LRP2	Late
ASB4	Late
TCEA3	Late
TGIF1	Late
ANKRD1	Late
LAMB3	Late
KIF17	Late
CRISPLD2	Late
GLB1L2	Late
LURAP1L	Late
ORAI1	Late
TLL2	Late
ROBO4	Late
ERN1	Late
DAPK2	Late
CDH1	Late
TMEM184A	Late
COX10	Late
ALDH1A3	Late
IL4R	Late
SPAG11	Late
SBNO2	Late
LCTL	Late
F13B	Late
PECAM1	Late
SIX4	Late
TNFAIP2	Late
CHRNA6	Late
MSH5	Late
ICAM1	Late
WFDC1	Late
ZC3HC1	Late
IL18	Late
RBP7	Late
PIH1D1	Late
ASTE1	Late
MYZAP	Late
CLEC11A	Late
SPDYC	Late
DIPK2B	Late
EPOR	Late
GARIN1B	Late
MUSK	Late
S1PR2	Late
ENPP6	Late
CBR2	Late
TLDC2	Late
LDHD	Late
FAM221B	Late
A4GALT	Late
RIIAD1	Late
SLC66A3	Late
CATIP	Late
RGN	Late
NMUR2	Late
DOLK	Late
FZD2	Late
MYOM2	Late
PAQR5	Late
MFSD13A	Late
MGST2	Late
ASB2	Late
GRN	Late
SEMA3B	Late
TRAF3IP2	Late
GALNT6	Late
SGF29	Late
ADORA3	Late
TMIGD1	Late
NFATC2	Late
TSHZ2	Late
TMEM102	Late
HCK	Late
SIGLEC1	Late
FYB2	Late
F2R	Late
KCNS3	Late
SMPDL3B	Late
NFATC4	Late
DNMT3B	Late
CCNJL	Late
SBSPON	Late
GPR45	Late
DOCK2	Late
PMP2	Late
SYT6	Late
NTHL1	Late
PRDM11	Late
NIPAL4	Late
RARG	Late
TRIM63	Late
TRAM2	Late
NAALADL1	Late
SLC22A3	Late
FSTL3	Late
PPM1N	Late
MAD2L1BP	Late
SMIM5	Late
GPAT3	Late
FBXL12	Late
SLC22A8	Late
VSIG2	Late
CCNF	Late
NUDT18	Late
SEC16B	Late
LAMB4	Late
RPGRIP1	Late
RPS6KA1	Late
FGD5	Late
TRPA1	Late
ZNF385C	Late
POGLUT2	Late
TAGAP	Late
SASH3	Late
BCL2L14	Late
GRK7	Late
TEX30	Late
TYMS	Late
SLC12A9	Late
CHRNA3	Late
TFAP4	Late
SPSB4	Late
DNAI2	Late
ASB15	Late
PTGDR2	Late
EFHC1	Late
ALS2CL	Late
PHYHD1	Late
SLC2A7	Late
GARIN3	Late
TJP3	Late
LRR1	Late
MCM4	Late
PNPLA7	Late
FUT2	Late
DNAAF1	Late
DYRK4	Late
LTBP2	Late
GRB10	Late
CPA6	Late
PLEKHH3	Late
AQP1	Late
ACVRL1	Late
MAPK13	Late
CERKL	Late
RORC	Late
TRAIP	Late
NOSIP	Late
MFSD5	Late
TMPRSS15	Late
BCS1L	Late
LRRC27	Late
PLIN2	Late
BBOX1	Late
FBLN5	Late
EVA1C	Late
GLT8D2	Late
CHRDL2	Late
PCP2	Late
GADD45A	Late
LEMD1	Late
SPIDR	Late
PLA2G6	Late
EGF	Late
ACE	Late
LAT2	Late
KCNQ1	Late
ADA	Late
TOP1MT	Late
MSC	Late
ARHGAP27	Late
CDKN2C	Late
TNK1	Late
IRF6	Late
RHCG	Late
DACT2	Late
C1orf174	Late
ZNF618	Late
CNMD	Late
CALHM5	Late
RCOR2	Late
ACKR2	Late
TMEM236	Late
FER1L6	Late
DLL1	Late
ADAMTSL1	Late
PRR14	Late
PLEKHA4	Late
C15orf39	Late
WDFY4	Late
TACR2	Late
ALDH1L1	Late
FLT3	Late
PVALB	Late
CDC6	Late
RFNG	Late
NAAA	Late
FGR	Late
CYP27B1	Late
ACP4	Late
IKZF1	Late
RABEPK	Late
LDLRAP1	Late
SLC16A11	Late
FBLN7	Late
CDCP1	Late
OLFML2B	Late
P3H3	Late
TMEM44	Late
KIAA1755	Late
SLC7A3	Late
C19orf44	Late
TSEN54	Late
NMBR	Late
BCL6B	Late
CDK2	Late
RET	Late
GUSB	Late
CMTM8	Late
KANK4	Late
ZC2HC1C	Late
PRKCH	Late
PLAG1	Late
CD274	Late
FHIP1A	Late
TSKU	Late
CSF3	Late
ZNF319	Late
FFAR2	Late
C9orf24	Late
GALNT12	Late
UHRF1	Late
FKBP10	Late
THPO	Late
PLEKHG2	Late
GNB1L	Late
CBX8	Late
PRSS37	Late
DYDC2	Late
GAS2L2	Late
KCNH4	Late
PCED1B	Late
WRAP53	Late
BEST2	Late
NTN1	Late
PPL	Late
EML3	Late
PI16	Late
IFITM10	Late
ADCY4	Late
FANCB	Late
MIEF2	Late
GGT5	Late
TGFA	Late
POLQ	Late
LIG1	Late
ITPKC	Late
TERT	Late
ARRDC2	Late
IMPA2	Late
ABCD1	Late
SAMD11	Late
WDR24	Late
ESYT1	Late
OVOL3	Late
MAPK7	Late
GPC6	Late
GALNT4	Late
LMCD1	Late
CDC45	Late
NXPH4	Late
DUSP5	Late
NIBAN1	Late
EYA2	Late
AP4M1	Late
FBN2	Late
NPHS2	Late
MON1A	Late
ALPK1	Late
TRIM67	Late
RCC1	Late
GPR161	Late
HSPG2	Late
STARD10	Late
FOLR2	Late
EEF1AKMT3	Late
HRC	Late
PARD6G	Late
DTX2	Late
TEAD3	Late
LINGO4	Late
MAP3K11	Late
ZNF503	Late
CSF2RB	Late
STK11IP	Late
SEL1L2	Late
NOL6	Late
SPPL2B	Late
SLC2A10	Late
KCNE4	Late
EPHB3	Late
ILVBL	Late
EVA1B	Late
ENTPD2	Late
SELL	Late
SIRPB2	Late
ARRDC1	Late
DHX34	Late
STAT6	Late
ZSWIM4	Late
ZDHHC18	Late
RAB39A	Late
RFTN1	Late
WRAP73	Late
LAG3	Late
PRELID2	Late
SCRN2	Late
PIERCE1	Late
MECOM	Late
PLD5	Late

## Sheet: Tab 7
Accelerated Upregulated DEGs in the Frontal Cortex	Time Category			Overrepresented GO Biological Processes	Fold Enrichment	FDR P value	Count
PCP4	Late			glutamine catabolic process (GO:0006543)	74.23	0.033	2
INPP5F	Late			glutamate biosynthetic process (GO:0006537)	74.23	0.00185	3
PTMA	Late			dicarboxylic acid biosynthetic process (GO:0043650)	22.27	0.0414	3
MT3	Late			regulation of hydrogen peroxide metabolic process (GO:0010310)	19.8	0.0132	4
TMSB4X	Late			postsynaptic modulation of chemical synaptic transmission (GO:0099170)	12.37	0.0418	4
EBAG9	Late			regulation of synaptic vesicle recycling (GO:1903421)	12.37	0.0413	4
KBTBD11	Late			calcium-ion regulated exocytosis (GO:0017156)	9.05	0.0379	5
RPLP2	Late			regulation of synaptic vesicle exocytosis (GO:2000300)	8.84	0.0392	5
SLC1A2	Late			nucleosome assembly (GO:0006334)	8.44	0.0435	5
FBXL16	Late			cytoplasmic translation (GO:0002181)	8.05	0.00144	9
BEX3	Late			synaptic vesicle recycling (GO:0036465)	7.95	0.0237	6
ARPC5	Late			translational initiation (GO:0006413)	7.68	0.0253	6
CALM2	Late			positive regulation of calcium ion transmembrane transport (GO:1904427)	7.18	0.0327	6
NRSN1	Late			axo-dendritic transport (GO:0008088)	6.65	0.0415	6
SNCA	Late			regulation of neurotransmitter transport (GO:0051588)	6.6	0.0114	8
NEFL	Late			regulation of receptor-mediated endocytosis (GO:0048259)	6.39	0.0124	8
C1QTNF4	Late			postsynapse organization (GO:0099173)	5.71	0.039	7
APP	Late			regulation of postsynaptic membrane potential (GO:0060078)	5.65	0.0389	7
PCSK1N	Late			positive regulation of monoatomic ion transmembrane transport (GO:0034767)	5.35	0.0249	8
TSPYL2	Late			positive regulation of synaptic transmission (GO:0050806)	5.26	0.0169	9
PGRMC1	Late			memory (GO:0007613)	5.21	0.0284	8
EIF3A	Late			positive regulation of transmembrane transport (GO:0034764)	5.17	0.00477	11
APOE	Late			synaptic vesicle cycle (GO:0099504)	5.14	0.0187	9
BEX1	Late			vesicle-mediated transport in synapse (GO:0099003)	4.81	0.0246	9
PHYHIPL	Late			positive regulation of epithelial cell migration (GO:0010634)	4.81	0.0242	9
NAP1L1	Late			regulation of endocytosis (GO:0030100)	4.42	0.00226	14
HIGD1A	Late			regulation of synaptic plasticity (GO:0048167)	4.37	0.0145	11
TPI1	Late			positive regulation of monoatomic ion transport (GO:0043270)	4.37	0.0389	9
RPS3	Late			regulation of exocytosis (GO:0017157)	4.28	0.0407	9
GUCY1A2	Late			negative regulation of protein localization (GO:1903828)	4.22	0.0264	10
GNG10	Late			modulation of chemical synaptic transmission (GO:0050804)	4.16	1.52e-05	24
DDN	Late			regulation of trans-synaptic signaling (GO:0099177)	4.15	1.2e-05	24
VSNL1	Late			regulation of epithelial cell migration (GO:0010632)	4.04	0.0231	11
ARL5A	Late			regulation of vesicle-mediated transport (GO:0060627)	4.02	1.5e-05	24
ACTR2	Late			synapse organization (GO:0050808)	3.89	0.00423	15
GJA1	Late			positive regulation of secretion (GO:0051047)	3.89	0.012	13
COX7C	Late			regulation of protein serine/threonine kinase activity (GO:0071900)	3.65	0.0387	11
SOD2	Late			regulation of synapse structure or activity (GO:0050803)	3.65	0.0382	11
CANX	Late			positive regulation of secretion by cell (GO:1903532)	3.6	0.0405	11
RPRML	Late			axon development (GO:0061564)	3.47	0.00447	17
RPS17	Late			negative regulation of transport (GO:0051051)	3.43	0.0124	15
SNX10	Late			chemical synaptic transmission (GO:0007268)	3.36	0.0105	16
AKAP11	Late			anterograde trans-synaptic signaling (GO:0098916)	3.36	0.0102	16
RPL23	Late			peptide biosynthetic process (GO:0043043)	3.24	0.0249	14
PEG10	Late			positive regulation of transport (GO:0051050)	3.23	3.32e-05	29
NAP1L3	Late			neuron projection development (GO:0031175)	3.23	0.000147	26
PPP3CA	Late			translation (GO:0006412)	3.22	0.0377	13
PURB	Late			trans-synaptic signaling (GO:0099537)	3.21	0.0132	16
ADD3	Late			axonogenesis (GO:0007409)	3.21	0.0252	14
TUBB2B	Late			synaptic signaling (GO:0099536)	3.2	0.0103	17
GABRA1	Late			regulation of transmembrane transport (GO:0034762)	3.1	0.0239	15
KLHL2	Late			cell morphogenesis involved in neuron differentiation (GO:0048667)	3.07	0.0191	16
RPS12	Late			regulation of protein transport (GO:0051223)	3.06	0.0251	15
DNAJA1	Late			negative regulation of protein modification process (GO:0031400)	3.02	0.0389	14
PRKAR2B	Late			neuron development (GO:0048666)	3.02	7.46e-05	30
RPS18	Late			regulation of membrane potential (GO:0042391)	3.01	0.0281	15
ACSL3	Late			neuron differentiation (GO:0030182)	2.93	1.17e-05	36
RAB11FIP4	Late			neuron projection morphogenesis (GO:0048812)	2.93	0.0195	17
RTN4	Late			supramolecular fiber organization (GO:0097435)	2.91	0.0118	19
TTC3	Late			plasma membrane bounded cell projection morphogenesis (GO:0120039)	2.89	0.022	17
PRKCB	Late			generation of neurons (GO:0048699)	2.89	1.48e-05	38
OAZ1	Late			cell projection morphogenesis (GO:0048858)	2.86	0.0232	17
SEC62	Late			negative regulation of protein metabolic process (GO:0051248)	2.86	0.00168	25
RPL36AL	Late			peptide metabolic process (GO:0006518)	2.84	0.0314	16
SYT1	Late			regulation of secretion by cell (GO:1903530)	2.82	0.0245	17
ELMOD1	Late			response to inorganic substance (GO:0010035)	2.74	0.0408	16
ACTG1	Late			behavior (GO:0007610)	2.73	0.0191	19
GPM6A	Late			regulation of secretion (GO:0051046)	2.72	0.0251	18
COX6A1	Late			regulation of kinase activity (GO:0043549)	2.69	0.0436	16
RPS8	Late			regulation of establishment of protein localization (GO:0070201)	2.66	0.0484	16
TLE5	Late			negative regulation of molecular function (GO:0044092)	2.65	0.0193	20
ITM2C	Late			regulation of transport (GO:0051049)	2.64	7.24e-06	46
TCAF1	Late			neurogenesis (GO:0022008)	2.64	1.92e-05	40
SEC63	Late			negative regulation of cellular component organization (GO:0051129)	2.59	0.0183	21
GABRB2	Late			cellular anatomical entity morphogenesis (GO:0032989)	2.55	0.0408	18
RAD21	Late			regulation of plasma membrane bounded cell projection organization (GO:0120035)	2.44	0.044	19
NADK2	Late			regulation of protein localization (GO:0032880)	2.38	0.0231	24
FGF1	Late			protein-containing complex assembly (GO:0065003)	2.25	0.0126	30
CST3	Late			regulation of cellular localization (GO:0060341)	2.22	0.0282	25
RIMS1	Late			plasma membrane bounded cell projection organization (GO:0120036)	2.22	0.0171	29
GPM6B	Late			regulation of localization (GO:0032879)	2.21	7.72e-05	49
MIF	Late			nervous system development (GO:0007399)	2.18	3.19e-05	53
ARL8B	Late			intracellular transport (GO:0046907)	2.16	0.0166	30
TMX4	Late			establishment of localization in cell (GO:0051649)	2.14	0.00204	40
INA	Late			positive regulation of signaling (GO:0023056)	2.12	0.00182	41
FOXN2	Late			cell projection organization (GO:0030030)	2.12	0.024	29
PRKAR1A	Late			positive regulation of cell communication (GO:0010647)	2.08	0.00408	40
GLUD1	Late			protein-containing complex organization (GO:0043933)	2.01	0.00282	44
GRIA3	Late			system process (GO:0003008)	1.95	0.0248	34
ATP2B2	Late			regulation of cellular component organization (GO:0051128)	1.89	0.00205	52
DNAJC6	Late			regulation of biological quality (GO:0065008)	1.87	0.000809	58
NDUFA5	Late			cellular component assembly (GO:0022607)	1.82	0.0113	48
RLIM	Late			cellular localization (GO:0051641)	1.8	0.00426	54
PTPN11	Late			cellular component biogenesis (GO:0044085)	1.74	0.0131	51
SKIL	Late			system development (GO:0048731)	1.73	0.00132	67
KIF5C	Late			regulation of signaling (GO:0023051)	1.66	0.00931	63
POLR1D	Late			regulation of cell communication (GO:0010646)	1.65	0.00912	63
STMN3	Late			multicellular organism development (GO:0007275)	1.57	0.0123	68
GFAP	Late			transport (GO:0006810)	1.57	0.0235	63
GABARAPL1	Late			cell differentiation (GO:0030154)	1.55	0.0439	59
TOP2B	Late			cellular developmental process (GO:0048869)	1.55	0.0438	59
MDH1	Late			cellular component organization (GO:0016043)	1.53	0.001	93
UCHL5	Late			cellular component organization or biogenesis (GO:0071840)	1.51	0.000695	96
CAMK2N1	Late			localization (GO:0051179)	1.46	0.0414	72
NDFIP1	Late			positive regulation of cellular process (GO:0048522)	1.43	0.0228	86
HLTF	Late			positive regulation of biological process (GO:0048518)	1.37	0.0432	89
HDGFL3	Late
RAB2A	Late
GPI	Late
CNKSR2	Late
ITGAV	Late
SLC24A2	Late
PPP3R1	Late
NEGR1	Late
SRSF3	Late
RUFY2	Late
PRDX3	Late
KIF5B	Late
PJA1	Late
EIF1AX	Late
ITM2B	Late
CHL1	Late
SPARC	Late
CACNA2D1	Late
WASL	Late
CALM1	Late
SOX9	Late
TMEM130	Late
RAC1	Late
EIF4G2	Late
MARCKS	Late
PRRC2C	Late
DCLK1	Late
CNN3	Late
SLC25A3	Late
GABRG2	Late
ARF1	Late
RPS20	Late
DZANK1	Late
PLEKHB2	Late
AP2M1	Late
SERBP1	Late
PSAP	Late
SNAP25	Late
IL6ST	Late
RAB3A	Late
PPP4R3B	Late
GLS	Late
AZIN1	Late
TMEM30A	Late
BRINP1	Late
TSPYL4	Late
LIN7C	Late
SLC17A7	Late
CSDE1	Late
ERGIC2	Late
PREPL	Late
RASSF8	Late
SLC30A9	Late
PPP2CB	Late
CASD1	Late
HNRNPU	Late
NCDN	Late
ARHGAP5	Late
SGTB	Late
ADCY1	Late
COPS2	Late
TPM4	Late
MAT2B	Late
RAB3C	Late
CHD5	Late
CLASP2	Late
NCAM2	Late
GAPDH	Late
OSBPL1A	Late

## Sheet: Tab 8
Accelerated Upregulated DEGs in the Hippocampus + Amygdala	Time Category			Overrepresented GO Biological Processes	Fold Enrichment	FDR P value	Count
S100A1	Delayed			regulation of potassium ion import (GO:1903286)	15.27	0.0186	3
HPCAL4	Late			negative regulation of calcium ion import across plasma membrane (GO:1905949)	15.27	0.0185	3
TMSB4X	Late			positive regulation of calcium ion import across plasma membrane (GO:1905665)	10.18	0.0168	4
COPS9	Late			RNA secondary structure unwinding (GO:0010501)	10.18	0.0168	4
KITLG	Late			regulation of calcium ion import across plasma membrane (GO:1905664)	8.72	0.0311	4
PKIA	Late			positive regulation of cytoplasmic translation (GO:2000767)	7.63	0.00493	6
PNN	Late			formation of cytoplasmic translation initiation complex (GO:0001732)	7.63	0.0049	6
TUBB2B	Late			IRES-dependent viral translational initiation (GO:0075522)	7.63	0.0159	5
SKP1	Late			synaptic vesicle priming (GO:0016082)	7.05	0.00787	6
NAP1L1	Late			astral microtubule organization (GO:0030953)	6.94	0.0248	5
QKI	Late			synaptic vesicle clustering (GO:0097091)	6.94	0.0247	5
RAB5A	Late			neurotransmitter receptor localization to postsynaptic specialization membrane (GO:0099645)	6.11	0.016	6
GFAP	Late			protein localization to postsynaptic specialization membrane (GO:0099633)	6.11	0.016	6
VSNL1	Late			regulation of cAMP-dependent protein kinase activity (GO:2000479)	5.87	0.05	5
MSANTD4	Late			regulation of postsynaptic density organization (GO:1905874)	5.87	0.0498	5
TMX4	Late			dense core granule localization (GO:0032253)	5.87	0.0496	5
GABRG2	Late			regulation of postsynaptic specialization assembly (GO:0099150)	5.87	0.0495	5
PRKACB	Late			regulation of long-term neuronal synaptic plasticity (GO:0048169)	5.73	0.00151	9
CAMK2N1	Late			stress granule assembly (GO:0034063)	5.5	0.00215	9
NRSN1	Late			gamma-aminobutyric acid signaling pathway (GO:0007214)	5.5	0.00213	9
AKAP11	Late			regulation of AMPA receptor activity (GO:2000311)	5.39	0.0298	6
STMN1	Late			regulation of voltage-gated calcium channel activity (GO:1901385)	5.34	0.0138	7
MEF2C	Late			regulation of cardiac muscle contraction by calcium ion signaling (GO:0010882)	5.34	0.0137	7
MARCKS	Late			regulation of cytoplasmic translation (GO:2000765)	5.09	0.00369	9
DNAJC6	Late			maintenance of synapse structure (GO:0099558)	4.89	0.0106	8
GPM6B	Late			receptor localization to synapse (GO:0097120)	4.86	0.000133	14
MFF	Late			negative regulation of calcium ion transmembrane transport (GO:1903170)	4.74	0.00606	9
CANX	Late			regulation of synaptic vesicle exocytosis (GO:2000300)	4.73	0.000326	13
SERF2	Late			dendritic spine development (GO:0060996)	4.7	0.0134	8
PRKAR2B	Late			substantia nigra development (GO:0021762)	4.58	0.000938	12
NEGR1	Late			GMP metabolic process (GO:0046037)	4.45	0.0357	7
PEG10	Late			synaptic vesicle maturation (GO:0016188)	4.45	0.0355	7
PTGES3	Late			regulation of neuronal synaptic plasticity (GO:0048168)	4.32	0.000211	15
EBAG9	Late			protein localization to postsynaptic membrane (GO:1903539)	4.29	0.012	9
CDV3	Late			regulation of establishment of protein localization to mitochondrion (GO:1903747)	4.26	0.00176	12
KIF5C	Late			protein localization to synapse (GO:0035418)	4.24	0.000259	15
TMEM106B	Late			translational initiation (GO:0006413)	4.21	0.000157	16
LANCL1	Late			regulation of protein targeting to mitochondrion (GO:1903214)	4.2	0.00374	11
SGTB	Late			synaptic vesicle localization (GO:0097479)	4.2	0.00371	11
CPSF6	Late			protein localization to postsynapse (GO:0062237)	4.16	0.0146	9
EFR3A	Late			calcium-ion regulated exocytosis (GO:0017156)	4.1	0.00446	11
GABRG1	Late			positive regulation of protein targeting to mitochondrion (GO:1903955)	4.07	0.0303	8
PRKAR1A	Late			positive regulation of establishment of protein localization to mitochondrion (GO:1903749)	3.94	0.0363	8
TM9SF3	Late			regulation of neurotransmitter receptor activity (GO:0099601)	3.93	0.0207	9
CALM1	Late			regulation of neurotransmitter secretion (GO:0046928)	3.92	6.36e-05	19
SPARC	Late			regulation of sodium ion transmembrane transport (GO:1902305)	3.91	0.012	10
PPP6C	Late			negative regulation of calcium ion transport (GO:0051926)	3.91	0.0119	10
OAZ1	Late			regulation of neurotransmitter transport (GO:0051588)	3.9	5.64e-06	23
CLSTN1	Late			cytoplasmic translation (GO:0002181)	3.86	2.36e-05	21
RAB3C	Late			protein depolymerization (GO:0051261)	3.71	0.0292	9
PCDH9	Late			neuron cellular homeostasis (GO:0070050)	3.69	0.0021	14
MTURN	Late			regulation of alternative mRNA splicing, via spliceosome (GO:0000381)	3.66	0.00639	12
PGAP1	Late			receptor internalization (GO:0031623)	3.64	0.00133	15
OGA	Late			positive regulation of protein localization to plasma membrane (GO:1903078)	3.61	0.00416	13
GLO1	Late			negative regulation of cation transmembrane transport (GO:1904063)	3.61	0.00413	13
SLC7A11	Late			protein localization to cell junction (GO:1902414)	3.58	0.000197	19
HNRNPA1	Late			synaptic vesicle cycle (GO:0099504)	3.52	7.69e-07	30
RTN1	Late			regulation of protein targeting (GO:1903533)	3.52	0.00191	15
PTPN11	Late			vesicle-mediated transport in synapse (GO:0099003)	3.51	2.74e-07	32
SUGT1	Late			negative regulation of transporter activity (GO:0032410)	3.5	0.0156	11
RFTN2	Late			positive regulation of protein localization to cell periphery (GO:1904377)	3.47	0.00221	15
DR1	Late			regulation of postsynaptic membrane neurotransmitter receptor levels (GO:0099072)	3.45	0.00378	14
PLEKHB2	Late			negative regulation of monoatomic ion transmembrane transport (GO:0034766)	3.45	0.00375	14
FEM1B	Late			viral gene expression (GO:0019080)	3.43	0.0175	11
GNA13	Late			cytoplasmic microtubule organization (GO:0031122)	3.39	0.012	12
CHGB	Late			regulation of filopodium assembly (GO:0051489)	3.32	0.0356	10
SERINC1	Late			synaptic vesicle recycling (GO:0036465)	3.27	0.0158	12
KIF5A	Late			G1/S transition of mitotic cell cycle (GO:0000082)	3.27	0.0157	12
CPEB4	Late			synaptic vesicle exocytosis (GO:0016079)	3.27	0.0156	12
VKORC1L1	Late			positive regulation of protein localization to membrane (GO:1905477)	3.26	0.000637	19
KRAS	Late			establishment or maintenance of apical/basal cell polarity (GO:0035088)	3.23	0.0275	11
TUBA1B	Late			establishment or maintenance of bipolar cell polarity (GO:0061245)	3.23	0.0274	11
GNB4	Late			neural nucleus development (GO:0048857)	3.21	0.0176	12
DOK6	Late			cell cycle G1/S phase transition (GO:0044843)	3.16	0.0204	12
RAB1A	Late			dendrite morphogenesis (GO:0048813)	3.16	0.0203	12
UHMK1	Late			regulation of postsynapse organization (GO:0099175)	3.12	0.00111	19
RPS18	Late			regulation of sodium ion transport (GO:0002028)	3.11	0.0234	12
HNRNPDL	Late			axonal transport (GO:0098930)	3	0.0455	11
CGGBP1	Late			regulation of protein localization to plasma membrane (GO:1903076)	2.99	0.0028	18
FGL2	Late			modulation of chemical synaptic transmission (GO:0050804)	2.89	2.08e-14	81
NR1D2	Late			regulation of trans-synaptic signaling (GO:0099177)	2.88	1.2e-14	81
HNRNPD	Late			negative regulation of monoatomic ion transport (GO:0043271)	2.87	0.0092	16
PDCD5	Late			RNA export from nucleus (GO:0006405)	2.86	0.0422	12
GABRA3	Late			myotube differentiation (GO:0014902)	2.86	0.042	12
ACTR2	Late			regulation of synaptic plasticity (GO:0048167)	2.86	7.11e-06	35
PANK3	Late			synapse assembly (GO:0007416)	2.85	0.00672	17
RGS5	Late			neurotransmitter secretion (GO:0007269)	2.83	0.0156	15
RPL37	Late			signal release from synapse (GO:0099643)	2.83	0.0155	15
TRAK2	Late			regulation of protein localization to membrane (GO:1905475)	2.81	0.000148	28
TMBIM4	Late			negative regulation of transmembrane transport (GO:0034763)	2.81	0.0116	16
HSPA13	Late			regulation of mRNA processing (GO:0050684)	2.8	0.00275	20
FMR1	Late			midbrain development (GO:0030901)	2.8	0.0347	13
SNRPN	Late			protein-containing complex disassembly (GO:0032984)	2.79	0.001	23
STXBP5	Late			positive regulation of synaptic transmission (GO:0050806)	2.77	0.00109	23
ARPC5	Late			positive regulation of protein ubiquitination (GO:0031398)	2.71	0.0157	16
NDUFA5	Late			regulation of mRNA splicing, via spliceosome (GO:0048024)	2.68	0.0169	16
CCPG1	Late			regulation of monoatomic ion transmembrane transporter activity (GO:0032412)	2.68	0.000412	27
GABRA2	Late			regulation of transmembrane transporter activity (GO:0022898)	2.67	0.000322	28
KIF3A	Late			dendrite development (GO:0016358)	2.67	0.00948	18
ITM2C	Late			regulation of cytoplasmic pattern recognition receptor signaling pathway (GO:0039531)	2.66	0.0263	15
FAM199X	Late			regulation of postsynaptic membrane potential (GO:0060078)	2.66	0.0188	16
TTYH1	Late			regulation of protein localization to cell periphery (GO:1904375)	2.65	0.00376	21
PAFAH1B1	Late			vesicle localization (GO:0051648)	2.64	0.000369	28
AKTIP	Late			positive regulation of protein modification by small protein conjugation or removal (GO:1903322)	2.64	0.00776	19
SLC1A3	Late			regulation of transporter activity (GO:0032409)	2.63	0.000208	30
EIF1AX	Late			regulation of RNA splicing (GO:0043484)	2.63	0.000582	27
EIF3J	Late			RNA transport (GO:0050658)	2.62	0.00306	22
MAP4K4	Late			nucleic acid transport (GO:0050657)	2.62	0.00304	22
SYT11	Late			positive regulation of post-translational protein modification (GO:1901875)	2.61	0.00859	19
ARL14EP	Late			learning (GO:0007612)	2.6	0.00341	22
SLC30A1	Late			negative regulation of translation (GO:0017148)	2.59	0.0127	18
DCLK1	Late			establishment of RNA localization (GO:0051236)	2.58	0.00372	22
UNC13C	Late			regulation of dendrite development (GO:0050773)	2.58	0.0475	14
TSPYL1	Late			negative regulation of amide metabolic process (GO:0034249)	2.57	0.00553	21
RUNDC3A	Late			regulation of synapse structure or activity (GO:0050803)	2.52	5.93e-05	37
PPM1B	Late			regulation of synapse organization (GO:0050807)	2.52	7.96e-05	36
SUMO3	Late			chloride transmembrane transport (GO:1902476)	2.52	0.0416	15
ZC2HC1A	Late			chloride transport (GO:0006821)	2.49	0.0331	16
GABRB3	Late			positive regulation of neuron projection development (GO:0010976)	2.49	0.0042	23
PSAT1	Late			synaptic signaling (GO:0099536)	2.48	2.33e-08	64
INA	Late			trans-synaptic signaling (GO:0099537)	2.48	1.02e-07	60
PPP2CB	Late			establishment of vesicle localization (GO:0051650)	2.48	0.00352	24
TERF2IP	Late			protein-containing complex localization (GO:0031503)	2.44	0.00563	23
NSF	Late			chemical synaptic transmission (GO:0007268)	2.42	5.1e-07	56
FBXL16	Late			anterograde trans-synaptic signaling (GO:0098916)	2.42	4.78e-07	56
STMN4	Late			learning or memory (GO:0007611)	2.41	0.000131	38
ARAP2	Late			regulated exocytosis (GO:0045055)	2.39	0.0277	18
SNAP25	Late			protein dephosphorylation (GO:0006470)	2.38	0.0226	19
TMEM59L	Late			RNA localization (GO:0006403)	2.37	0.0108	23
DDN	Late			positive regulation of intracellular transport (GO:0032388)	2.36	0.0346	19
LMBRD2	Late			regulation of exocytosis (GO:0017157)	2.35	0.0086	24
ST8SIA3	Late			positive regulation of transmembrane transport (GO:0034764)	2.32	0.00949	24
TOMM20	Late			neurotransmitter transport (GO:0006836)	2.31	0.0286	20
KERA	Late			synapse organization (GO:0050808)	2.3	0.000103	43
SOCS4	Late			regulation of microtubule cytoskeleton organization (GO:0070507)	2.24	0.0276	21
SERBP1	Late			cognition (GO:0050890)	2.22	0.000338	40
METAP2	Late			regulation of transmembrane transport (GO:0034762)	2.21	2.32e-05	52
DYNC1LI1	Late			proteasome-mediated ubiquitin-dependent protein catabolic process (GO:0043161)	2.2	0.0011	36
SEC63	Late			positive regulation of monoatomic ion transport (GO:0043270)	2.2	0.0266	22
APPL1	Late			actin filament organization (GO:0007015)	2.19	0.00236	33
ELMOD1	Late			peptidyl-serine phosphorylation (GO:0018105)	2.17	0.0371	21
TSPAN3	Late			regulation of monoatomic cation transmembrane transport (GO:1904062)	2.11	0.0081	31
PSMD12	Late			signal release (GO:0023061)	2.11	0.0477	22
RAC1	Late			regulation of protein-containing complex assembly (GO:0043254)	2.11	0.000185	48
TLE5	Late			peptidyl-serine modification (GO:0018209)	2.1	0.0497	22
ATP8A1	Late			regulation of intracellular transport (GO:0032386)	2.04	0.011	31
TMEM33	Late			proteasomal protein catabolic process (GO:0010498)	2.04	0.00111	44
ATP2C1	Late			modification-dependent protein catabolic process (GO:0019941)	2.01	0.00015	55
SYNGR1	Late			regulation of cellular localization (GO:0060341)	2.01	2.21e-09	110
AKAP5	Late			ubiquitin-dependent protein catabolic process (GO:0006511)	2.01	0.000183	54
CAMK2D	Late			regulation of post-translational protein modification (GO:1901873)	2.01	0.0292	27
NDRG2	Late			intracellular monoatomic cation homeostasis (GO:0030003)	2	0.00133	44
FBXO11	Late			regulation of vesicle-mediated transport (GO:0060627)	2	0.000122	58
CAB39	Late			positive regulation of cell projection organization (GO:0031346)	2	0.00213	42
TAF15	Late			intracellular monoatomic ion homeostasis (GO:0006873)	2	0.0011	45
DLG1	Late			positive regulation of protein localization (GO:1903829)	1.99	0.000218	55
AEBP2	Late			regulation of establishment of protein localization (GO:0070201)	1.99	0.000132	58
RPRML	Late			regulation of monoatomic ion transmembrane transport (GO:0034765)	1.98	0.0122	33
NUDT3	Late			regulation of membrane potential (GO:0042391)	1.98	0.000856	48
PPIG	Late			modification-dependent macromolecule catabolic process (GO:0043632)	1.98	0.000249	55
TSPYL4	Late			regulation of protein modification by small protein conjugation or removal (GO:1903320)	1.97	0.0421	26
CACNA2D1	Late			negative regulation of transport (GO:0051051)	1.97	0.00247	42
TM6SF1	Late			regulation of protein localization (GO:0032880)	1.96	1.45e-07	96
CALD1	Late			viral process (GO:0016032)	1.96	0.0463	26
HNRNPH1	Late			regulation of protein catabolic process (GO:0042176)	1.93	0.00641	40
SPIN1	Late			organelle localization (GO:0051640)	1.93	0.000279	59
AKIRIN1	Late			neuron projection development (GO:0031175)	1.91	1.79e-05	75
XIAP	Late			translation (GO:0006412)	1.88	0.0149	37
TARDBP	Late			neuron development (GO:0048666)	1.88	2.08e-06	91
ACSL4	Late			regulation of metal ion transport (GO:0010959)	1.88	0.0225	35
RPL38	Late			regulation of translation (GO:0006417)	1.88	0.0104	39
NDFIP1	Late			RNA splicing (GO:0008380)	1.87	0.0147	39
TRA2B	Late			behavior (GO:0007610)	1.86	0.000335	63
FAM169A	Late			proteolysis involved in protein catabolic process (GO:0051603)	1.86	0.000416	62
FAIM2	Late			neuron differentiation (GO:0030182)	1.86	1.21e-07	111
PTMA	Late			supramolecular fiber organization (GO:0097435)	1.86	0.000596	59
DZANK1	Late			intracellular chemical homeostasis (GO:0055082)	1.85	0.00117	56
UBC	Late			regulation of cytoskeleton organization (GO:0051493)	1.84	0.00235	53
EEF1B2	Late			regulation of neuron projection development (GO:0010975)	1.84	0.00377	49
CCDC85B	Late			positive regulation of establishment of protein localization (GO:1904951)	1.83	0.0401	33
SH3GL2	Late			generation of neurons (GO:0048699)	1.83	1.14e-07	117
ANKRD17	Late			regulation of amide metabolic process (GO:0034248)	1.83	0.00689	45
ZNF664	Late			cellular homeostasis (GO:0019725)	1.82	0.000332	66
GABRA4	Late			establishment of organelle localization (GO:0051656)	1.81	0.0159	41
MYEF2	Late			peptide biosynthetic process (GO:0043043)	1.81	0.0226	38
IL6ST	Late			actin filament-based process (GO:0030029)	1.81	0.00121	60
PPP2R5E	Late			regulation of transport (GO:0051049)	1.81	3.38e-10	153
SLC25A36	Late			regulation of secretion by cell (GO:1903530)	1.81	0.00283	53
TMBIM6	Late			regulation of cell projection organization (GO:0031344)	1.8	0.000309	70
ARPP21	Late			regulation of secretion (GO:0051046)	1.8	0.00144	58
SLC30A9	Late			protein ubiquitination (GO:0016567)	1.8	0.00126	60
ATL1	Late			protein modification by small protein conjugation or removal (GO:0070647)	1.8	0.000135	76
ARL8B	Late			protein modification by small protein conjugation (GO:0032446)	1.8	0.000407	67
KIF1B	Late			regulation of plasma membrane bounded cell projection organization (GO:0120035)	1.79	0.000466	68
FGF2	Late			monoatomic cation homeostasis (GO:0055080)	1.79	0.00909	46
CCDC39	Late			actin cytoskeleton organization (GO:0030036)	1.79	0.00406	53
TCAF1	Late			positive regulation of transport (GO:0051050)	1.79	0.000136	78
PPP3CA	Late			negative regulation of molecular function (GO:0044092)	1.77	0.00107	65
SLC17A7	Late			cell-cell signaling (GO:0007267)	1.77	1.08e-05	98
SEPTIN7	Late			regulation of localization (GO:0032879)	1.77	2.98e-12	190
PREPL	Late			neurogenesis (GO:0022008)	1.76	1.08e-07	130
RPL36AL	Late			regulation of protein transport (GO:0051223)	1.76	0.0218	42
WASL	Late			positive regulation of cellular component biogenesis (GO:0044089)	1.76	0.00858	50
HSPE1	Late			regulation of monoatomic ion transport (GO:0043269)	1.75	0.0322	40
LENG8	Late			intracellular protein transport (GO:0006886)	1.75	0.00373	56
HTATSF1	Late			monoatomic ion homeostasis (GO:0050801)	1.75	0.0147	46
ATP5MK	Late			post-translational protein modification (GO:0043687)	1.73	0.000335	78
TMEM65	Late			cell junction organization (GO:0034330)	1.72	0.00926	52
TCEAL8	Late			protein catabolic process (GO:0030163)	1.72	0.00112	69
ERH	Late			negative regulation of protein metabolic process (GO:0051248)	1.71	0.000748	73
HAPSTR1	Late			nervous system development (GO:0007399)	1.71	6.17e-12	202
SV2B	Late			export from cell (GO:0140352)	1.71	0.0302	43
CHPT1	Late			regulation of cellular response to stress (GO:0080135)	1.7	0.0168	49
NRXN1	Late			central nervous system development (GO:0007417)	1.68	0.000163	91
HCFC2	Late			regulation of cellular component biogenesis (GO:0044087)	1.68	0.000165	91
ARF1	Late			peptide metabolic process (GO:0006518)	1.68	0.0319	46
PIAS1	Late			amide biosynthetic process (GO:0043604)	1.68	0.0276	47
TRIM37	Late			regulation of organelle organization (GO:0033043)	1.67	4.09e-05	108
SYT4	Late			positive regulation of cellular component organization (GO:0051130)	1.64	0.000162	100
ATP1B1	Late			brain development (GO:0007420)	1.63	0.00804	64
PURB	Late			establishment of localization in cell (GO:0051649)	1.62	1.27e-06	147
SCOC	Late			intracellular transport (GO:0046907)	1.62	0.000118	109
KMT2E	Late			positive regulation of protein modification process (GO:0031401)	1.62	0.011	64
FAM13B	Late			positive regulation of protein metabolic process (GO:0051247)	1.6	0.000334	103
LSAMP	Late			regulation of hydrolase activity (GO:0051336)	1.59	0.0302	57
DKK3	Late			nervous system process (GO:0050877)	1.57	0.00355	82
ETNK1	Late			head development (GO:0060322)	1.56	0.0196	66
SSB	Late			protein localization to organelle (GO:0033365)	1.55	0.0279	63
SBDS	Late			membrane organization (GO:0061024)	1.54	0.0347	63
CAP2	Late			regulation of protein metabolic process (GO:0051246)	1.54	1.36e-06	173
APLP1	Late			vesicle-mediated transport (GO:0016192)	1.52	0.000984	111
MARCHF6	Late			amide metabolic process (GO:0043603)	1.51	0.0492	63
KLHL24	Late			chemical homeostasis (GO:0048878)	1.5	0.033	70
GPBP1	Late			regulation of protein modification process (GO:0031399)	1.5	0.00432	97
PAFAH1B2	Late			regulation of cellular component organization (GO:0051128)	1.49	8.23e-07	200
R3HDM1	Late			regulation of biological quality (GO:0065008)	1.49	1.06e-07	225
TMOD2	Late			regulation of molecular function (GO:0065009)	1.49	9.06e-05	152
RPS17	Late			cytoskeleton organization (GO:0007010)	1.48	0.00662	99
DPY19L3	Late			protein modification process (GO:0036211)	1.47	6.44e-05	164
PDHA1	Late			negative regulation of gene expression (GO:0010629)	1.45	0.0499	74
VEZT	Late			cellular localization (GO:0051641)	1.45	2.9e-06	211
GTF2A1	Late			regulation of catabolic process (GO:0009894)	1.44	0.0417	81
NUCKS1	Late			positive regulation of signaling (GO:0023056)	1.44	0.00133	135
CST3	Late			positive regulation of cell communication (GO:0010647)	1.42	0.00249	133
NR2F2	Late			intracellular signal transduction (GO:0035556)	1.41	0.00911	118
PPP3R1	Late			regulation of response to stress (GO:0080134)	1.41	0.0278	98
TMEM130	Late			establishment of protein localization (GO:0045184)	1.4	0.0265	100
FAM204A	Late			regulation of signaling (GO:0023051)	1.4	8.61e-07	259
DYNC1H1	Late			regulation of catalytic activity (GO:0050790)	1.39	0.0316	100
RHOA	Late			macromolecule modification (GO:0043412)	1.39	0.000738	171
RAB9B	Late			regulation of cell communication (GO:0010646)	1.39	1.94e-06	257
PEA15	Late			nitrogen compound transport (GO:0071705)	1.38	0.0161	117
MIB1	Late			cellular macromolecule localization (GO:0070727)	1.38	0.00289	149
CMPK1	Late			protein localization (GO:0008104)	1.38	0.00344	148
SRSF3	Late			protein-containing complex organization (GO:0043933)	1.38	0.00439	146
RUFY3	Late			system process (GO:0003008)	1.37	0.0233	116
STT3B	Late			protein metabolic process (GO:0019538)	1.36	1.4e-05	252
ZYG11B	Late			system development (GO:0048731)	1.36	1.1e-05	256
ZDHHC21	Late			cell development (GO:0048468)	1.34	0.00681	158
ZNF207	Late			transport (GO:0006810)	1.31	0.000197	256
ZC3H13	Late			macromolecule localization (GO:0033036)	1.31	0.0129	168
RAB3A	Late			establishment of localization (GO:0051234)	1.29	0.000356	269
CLIC4	Late			cellular component assembly (GO:0022607)	1.28	0.0273	165
TMEM59	Late			multicellular organism development (GO:0007275)	1.28	0.000367	270
PGK1	Late			organonitrogen compound metabolic process (GO:1901564)	1.28	5.81e-05	311
GPRASP2	Late			cellular component organization (GO:0016043)	1.28	9.39e-07	380
TLK1	Late			organelle organization (GO:0006996)	1.27	0.0103	206
AKT3	Late			localization (GO:0051179)	1.27	0.000165	306
PAK2	Late			cellular component organization or biogenesis (GO:0071840)	1.27	1.83e-06	391
RAP2A	Late			cellular component biogenesis (GO:0044085)	1.26	0.0406	179
RNF10	Late			negative regulation of cellular process (GO:0048523)	1.24	0.0011	311
PINK1	Late			negative regulation of biological process (GO:0048519)	1.22	0.0011	328
GPR75	Late			cellular developmental process (GO:0048869)	1.22	0.0389	226
PPP4R3B	Late			regulation of nitrogen compound metabolic process (GO:0051171)	1.22	0.00215	323
ABAT	Late			cell differentiation (GO:0030154)	1.21	0.0441	225
NDFIP2	Late			developmental process (GO:0032502)	1.19	0.00576	346
RPS3	Late			macromolecule metabolic process (GO:0043170)	1.19	0.00653	345
RAB11FIP4	Late			regulation of primary metabolic process (GO:0080090)	1.19	0.0123	324
ABI2	Late			nitrogen compound metabolic process (GO:0006807)	1.18	0.00231	395
PHAX	Late			positive regulation of cellular process (GO:0048522)	1.18	0.0122	345
NCAN	Late			positive regulation of biological process (GO:0048518)	1.17	0.0067	372
OLIG1	Late			anatomical structure development (GO:0048856)	1.17	0.0315	314
PUM2	Late			regulation of macromolecule metabolic process (GO:0060255)	1.16	0.0395	337
NARS1	Late			regulation of cellular process (GO:0050794)	1.14	4.45e-05	596
TRIM2	Late			regulation of biological process (GO:0050789)	1.14	7.51e-06	626
FAR1	Late			primary metabolic process (GO:0044238)	1.14	0.0271	409
TOLLIP	Late			biological regulation (GO:0065007)	1.13	3.92e-05	640
TSPYL2	Late			cellular process (GO:0009987)	1.07	0.00275	759
STAU2	Late			biological_process (GO:0008150)	1.03	0.0274	839
CLVS2	Late
RPS3A	Late
RAB6A	Late
SLC4A10	Late
ZNF483	Late
RAB18	Late
SCD	Late
SCARB2	Late
TAB2	Late
HNRNPM	Late
NCAM1	Late
PEX5L	Late
SDHD	Late
NAP1L3	Late
PAICS	Late
SPCS2	Late
TMEM30A	Late
PPP1R12A	Late
CTNND2	Late
DYNC1LI2	Late
NDRG4	Late
OCIAD2	Late
DPP6	Late
PHC3	Late
CCSER2	Late
PPP1R9A	Late
RABEP1	Late
RCN2	Late
RPS6KA3	Late
KLHL15	Late
PSMA3	Late
EDEM3	Late
ACSL3	Late
GDA	Late
TIMM8B	Late
TMEM263	Late
PPP2R2C	Late
ZNF25	Late
SNCA	Late
ARMCX3	Late
ZNF24	Late
UBE2D3	Late
ATP6V1A	Late
G3BP2	Late
SPCS3	Late
KIAA2026	Late
NOL7	Late
STMN3	Late
GMFB	Late
CAP1	Late
CAND1	Late
SNX13	Late
DHX9	Late
UCHL5	Late
DDX6	Late
ADGRB3	Late
ZNF326	Late
GRIA3	Late
TMEM178A	Late
TNPO1	Late
CHD9	Late
PPP2CA	Late
RPS23	Late
SERINC3	Late
YWHAQ	Late
CLK1	Late
RAB11A	Late
DLG4	Late
SRPK2	Late
ATP6V1B2	Late
TPR	Late
PPP1R9B	Late
EDIL3	Late
MTCH1	Late
ATRNL1	Late
SAR1A	Late
UBE2K	Late
HNRNPH3	Late
RGS7	Late
C6orf62	Late
EIF3A	Late
EIF4E	Late
ITGB8	Late
RAB11FIP2	Late
CD81	Late
TMX3	Late
UBE2E2	Late
DNAJC8	Late
SYNJ1	Late
AP2M1	Late
ELOVL4	Late
BCL2L2	Late
UBE2D2	Late
TTC9	Late
DDX39B	Late
COX4I1	Late
PHF24	Late
UBXN4	Late
RC3H2	Late
CNR1	Late
RPL4	Late
EIF3H	Late
NCEH1	Late
AMPH	Late
PJA1	Late
RBM26	Late
ATP1A2	Late
ATP2A2	Late
ENAH	Late
NOP14	Late
RPRD1A	Late
RPL35	Late
CDC42BPA	Late
BLTP3B	Late
GSK3B	Late
HOMER1	Late
KPNA3	Late
FTL	Late
AHCYL1	Late
RHOQ	Late
ETNPPL	Late
SUCLA2	Late
MED13	Late
CSNK1A1	Late
AKIRIN2	Late
SLC26A11	Late
KLHL9	Late
PHF3	Late
PGM2L1	Late
CPLX2	Late
CDKL5	Late
FAM172A	Late
OSBPL8	Late
CELF4	Late
LAMP2	Late
MOG	Late
HLTF	Late
GNB5	Late
MAPK1	Late
COPG2	Late
NPTXR	Late
LINGO1	Late
CYFIP2	Late
PRPF40A	Late
IPO7	Late
APPBP2	Late
CACNG8	Late
HIPK1	Late
BMERB1	Late
NSG2	Late
CAMK2A	Late
LUC7L2	Late
TPM4	Late
SLC25A27	Late
PTAR1	Late
NCS1	Late
RSF1	Late
PSPC1	Late
EPC2	Late
C1orf35	Late
WSB2	Late
NETO2	Late
MAPK6	Late
CCNG1	Late
PSMD1	Late
USP47	Late
WNK1	Late
PHF14	Late
RELCH	Late
DNAJB4	Late
NAA15	Late
RPL3	Late
HUWE1	Late
CDC42	Late
PELI1	Late
MAP7D2	Late
GATD1	Late
DNM1	Late
ACVR2A	Late
CDK9	Late
UBE2M	Late
EHBP1	Late
SYNCRIP	Late
TJP1	Late
HSPA5	Late
CRK	Late
EIF2AK2	Late
BCAP31	Late
PRKCI	Late
DHX36	Late
CCDC186	Late
PDE4DIP	Late
MAPT	Late
CYCS	Late
SELENOW	Late
SPOCK2	Late
MRPL57	Late
HACD3	Late
PPP3CB	Late
KIAA1328	Late
FUS	Late
NPEPPS	Late
MOBKL3	Late
GGNBP2	Late
NAPB	Late
YIPF4	Late
SGIP1	Late
MYCBP2	Late
WDR7	Late
SEPTIN11	Late
PCNP	Late
MLLT11	Late
RPS12	Late
FOXN2	Late
PALM	Late
AMFR	Late
GDI1	Late
ZBTB44	Late
YTHDC1	Late
ADNP	Late
DDX3X	Late
FAM32A	Late
ATG12	Late
FMNL2	Late
MAPK9	Late
ZFP91	Late
VCP	Late
GRIA1	Late
HNRNPL	Late
ASH1L	Late
RNF13	Late
CAPS2	Late
CLOCK	Late
CXCL14	Late
TAGLN3	Late
GSPT1	Late
CCND2	Late
PPM1E	Late
LYNX1	Late
ATP2B4	Late
TRIM33	Late
SORT1	Late
PPP2R2A	Late
EPHA6	Late
MAP1LC3B	Late
NPTN	Late
SULT4A1	Late
GNAZ	Late
USP14	Late
REEP5	Late
STRBP	Late
PDZD4	Late
AIMP1	Late
RFX3	Late
IREB2	Late
AASDHPPT	Late
PDCD4	Late
PTPN4	Late
MAP2K4	Late
DCAF6	Late
CSPG5	Late
PBDC1	Late
RNF7	Late
ZFR	Late
PIAS2	Late
UBE2V1	Late
MAL2	Late
SYN2	Late
CSPP1	Late
GNAQ	Late
SCRN1	Late
MMP16	Late
MTPN	Late
ITCH	Late
ADD1	Late
CACNB4	Late
MAPK8IP1	Late
ZNF667	Late
HCN1	Late
SERPINI1	Late
GABARAPL1	Late
SCN3A	Late
NCDN	Late
KPNA1	Late
TSPAN7	Late
CD200	Late
PRICKLE2	Late
CALM3	Late
AP1AR	Late
NCOA7	Late
CDH8	Late
GABRB1	Late
GAS7	Late
USP33	Late
CRYM	Late
DENR	Late
TRIT1	Late
DGKB	Late
UFL1	Late
IL1RAPL1	Late
ERP44	Late
ARF4	Late
SOX9	Late
TUSC3	Late
ATP2B1	Late
WAC	Late
C14orf132	Late
SIRT1	Late
THAP5	Late
ITGB1	Late
DIAPH2	Late
ATP6V1D	Late
BNIP3L	Late
CFDP1	Late
EMC7	Late
VAPA	Late
NTRK2	Late
RAP1GDS1	Late
FBXL5	Late
GOLM2	Late
COX8A	Late
BTBD10	Late
IFITM5	Late
RPS20	Late
UBE2QL1	Late
EPN1	Late
RAB6B	Late
SUPT16H	Late
NRN1	Late
TAOK1	Late
TPPP	Late
BPNT2	Late
ERO1A	Late
EPDR1	Late
FKBP3	Late
SLC6A1	Late
EIF5	Late
USP1	Late
BMI1	Late
CASK	Late
ARHGAP35	Late
ADGRL3	Late
RHOU	Late
CAMK2B	Late
CDK14	Late
CLINT1	Late
EIF4B	Late
HYCC2	Late
ZZZ3	Late
COX6A1	Late
VCPIP1	Late
CNBP	Late
LIMCH1	Late
MDM4	Late
MEST	Late
BRK1	Late
AP1G1	Late
ATP5IF1	Late
RBMX	Late
CHIC1	Late
USP8	Late
RICTOR	Late
WDR26	Late
RBM25	Late
KLHL7	Late
PSMC6	Late
IDS	Late
MARCHF7	Late
CACNG3	Late
DCTN1	Late
CCNI	Late
FBXW7	Late
TAOK3	Late
HERC1	Late
TNKS2	Late
DAAM2	Late
TIAL1	Late
INPP4A	Late
CCNH	Late
FXR1	Late
TPD52	Late
NDST3	Late
PTP4A2	Late
CELF2	Late
CEP97	Late
FRA10AC1	Late
CEP170	Late
PCSK2	Late
AGAP2	Late
SCCPDH	Late
PACSIN1	Late
DYNC1I1	Late
PCBP2	Late
SYN1	Late
SMARCC2	Late
TMPO	Late
MINDY2	Late
TBC1D32	Late
PDAP1	Late
RABGAP1	Late
CHST2	Late
CDK2AP1	Late
PGRMC2	Late
CADM3	Late
TRPC1	Late
MFN1	Late
CS	Late
PIK3R1	Late
SCN1A	Late
DPM1	Late
PLEC	Late
MIF	Late
BPTF	Late
WDR47	Late
MBNL1	Late
BAP1	Late
MDGA2	Late
GALNT13	Late
CKB	Late
ORMDL1	Late
CHD5	Late
GRINA	Late
TP53BP1	Late
HP1BP3	Late
LMAN1	Late
STRN3	Late
EPS15	Late
SV2A	Late
CREB1	Late
TRIP12	Late
XKR4	Late
PTBP2	Late
FAM81A	Late
POLR1D	Late
SDC3	Late
SFRP2	Late
KPNB1	Late
RUFY2	Late
PLS3	Late
SNU13	Late
PRRT1	Late
TFRC	Late
SLMAP	Late
MSL1	Late
UBE2B	Late
SYT13	Late
GRK3	Late
GNB1	Late
LRRTM2	Late
CCDC85A	Late
MED4	Late
CSRNP3	Late
DZIP3	Late
ZNF292	Late
CAMSAP2	Late
DAAM1	Late
RNF141	Late
LRP11	Late
CUL5	Late
C2CD5	Late
MYO6	Late
ATXN2	Late
PRKCE	Late
MYO9A	Late
DRAM2	Late
PLD3	Late
XPO1	Late
PTPRS	Late
ZNF644	Late
EPHA5	Late
ERC2	Late
HPRT1	Late
VPS8	Late
TRIM9	Late
CCDC6	Late
TMF1	Late
NUFIP2	Late
CDH2	Late
CFL1	Late
TCF4	Late
CCDC175	Late
SON	Late
HSD17B4	Late
HABP4	Late
USF2	Late
GRIN2B	Late
SCG5	Late
LEMD3	Late
GPR155	Late
CUL4B	Late
RIOK3	Late
FYTTD1	Late
APLP2	Late
MTSS2	Late
PPP2R2B	Late
ATF7IP	Late
FANCG	Late
OPCML	Late
SLC24A2	Late
DLGAP1	Late
FNDC3A	Late
SEC22B	Late
CRMP1	Late
CERS1	Late
ATP9A	Late
SLC12A5	Late
NFE2L1	Late
NSD1	Late
CPEB2	Late
ATP1B2	Late
ADAM22	Late
PPP1CC	Late
DNAJA2	Late
CLIP3	Late
FAM168A	Late
NEXMIF	Late
CSTF3	Late
GMPS	Late
PKM	Late
WDR82	Late
SLC25A40	Late
KLHDC10	Late
RIMS2	Late
PHYHIP	Late
ABCE1	Late
COX5B	Late
PPP4R3A	Late
SRRM2	Late
ABR	Late
RPL27	Late
SPTBN2	Late
OTULINL	Late
ZNF484	Late
LRRC4B	Late
RBFOX2	Late
GRM7	Late
CACUL1	Late
ADCY1	Late
PTPRG	Late
PTS	Late
SLC4A7	Late
MAPK8IP2	Late
SUZ12	Late
SEZ6L	Late
TRIP11	Late
MSN	Late
SBNO1	Late
TRIM8	Late
RGMA	Late
NFASC	Late
CTSD	Late
OGFRL1	Late
ERBB4	Late
STAG2	Late
ATP6V0A1	Late
RPS16	Late
NEDD8	Late
KHDRBS3	Late
TMEM179	Late
UGCG	Late
EIF3E	Late
XPOT	Late
SENP7	Late
DLG2	Late
GALNT17	Late
PIK3C2A	Late
ARRB1	Late
HIF1AN	Late
SLC14A1	Late
ZNF248	Late
FADS2	Late
DDX24	Late
DMD	Late
TAFA5	Late
