# Supplementary material for: Cyclosporine A Accelerates Neurorecovery Transcriptional Trajectory in a Swine Model of Diffuse Traumatic Brain Injury
Source: Int J Mol Sci. 2025 Apr 9;26(8):3531. doi: 10.3390/ijms26083531 (PMC12026708; doi:10.3390/ijms26083531)
Supplement: Supplementary file 1 [file ijms-26-03531-s001.zip › Supplementary Materials/Supplementary Table S7.xlsx]

## Sheet: Description of Each Tab
Tab Number	Tab Description	Total Number of Genes
Tab 1	Module 1 (ME1)	5942
Tab 2	Module 2 (ME2)	4277
Tab 3	Module 3 (ME3)	538
Tab 4	Module 4 (ME4)	210
Tab 5	Module 5 (ME5)	148
Tab 6	Module 6 (ME6)	145
Tab 7	Module 7 (ME7)	133
Tab 8	Module 8 (ME8)	127
Tab 9	Module 9 (ME9)	119
Tab 10	Module 10 (ME10)	98
Tab 11	Module 11 (ME11)	86
Tab 12	Module 12 (ME12)	72
Tab 13	Module 13 (ME13)	32
Tab 14	Astrocyte-specific MEs	-
Tab 15	Endothelial-specific MEs	-
Tab 16	Microglia-specific MEs	-
Tab 17	Neuron-specific MEs	-
Tab 18	Oligodendrocyte-specific MEs	-

## Sheet: Tab 1
ME1 turquoise
GTSE1
TTC38
PPARA
FBLN1
PHF21B
ARHGAP8
PARVB
PARVG
SCUBE1
MCAT
ARFGAP3
CYP2D6
XRCC6
PMM1
POLR3H
L3MBTL2
CHADL
SLC25A17
SGSM3
ADSL
FAM83F
GRAP2
TAB1
DNAL4
SUN2
GTPBP1
KDELR3
CSNK1E
PLA2G6
BAIAP2L2
C22orf23
ANKRD54
GALR3
CYTH4
TEX33
CSF2RB
NCF4
IFT27
FOXRED2
MYH11
PRDM4
ABTB3
CKAP4
TEX49
CCDC65
WNT10B
RHEBL1
LMBR1L
PRPH
DNAJC22
SPATS2
MCRS1
FAM186B
AQP5
AQP6
GPD1
RACGAP1
BIN2
ACVRL1
ACVR1B
KRT82
KRT75
KRT85
KRT84
KRT71
KRT72
KRT73
KRT1
KRT8
KRT18
ITGB7
RARG
CSAD
SOAT2
IGFBP6
TNS2
MFSD5
ESPL1
AAAS
AMHR2
TARBP2
NFE2
COPZ1
GPR84
ITGA5
NCKAP1L
TESPA1
RDH5
MMP19
DGKA
PMEL
SUOX
ESYT1
NABP2
SLC39A5
PAN2
TIMELESS
MIP
GLS2
RBMS2
NAB2
MYO1A
B4GALNT1
ARHGAP9
GLI1
LRIG3
IRAK3
BEST3
PTPRB
MRPS35
ABCC9
KCNJ8
GYS2
CAPZA3
PIK3C2G
DERA
RERG
ART4
BCL2L14
YBX3
STYK1
CLEC7A
A2M
PHC1
A2ML1
AICDA
P3H3
GNB3
CDCA3
CD4
LAG3
NCAPD2
NOP2
ACRBP
LTBR
SCNN1A
PLEKHG6
VWF
GALNT8
AKAP3
DYRK4
PARP11
CRACR2A
TSPAN11
TSPAN9
TEAD4
TULP3
RHNO1
FOXM1
TEX52
NRIP2
ITFG2
DDX11
WASHC1
SLC6A12
CCDC77
RAD52
WNT5B
LRTM2
HDHD5
IL17RA
CECR2
BID
USP18
CPNE8
PDZRN4
IRAK4
PUS7L
ANO6
PCED1B
SENP1
GLT8D2
PAH
IGF1
PARPBP
NUP37
MYBPC1
UTP20
SLC5A8
GAS2L3
NR1H4
LTA4H
HAL
AMDHD1
CCDC38
NTN4
FGD6
TMCC3
CRADD
EPYC
POC1B
C12orf50
OTOGL
E2F7
LMF2
NCAPH2
ODF3B
HDAC10
SELENOO
TRABD
CRELD2
TTLL8
GMDS
RPP40
CDYL
ECI2
BPHL
RIPK1
SERPINB1
DSP
BMP6
TFAP2A
MAK
ADTRP
TBC1D7
KDM1B
RNF144B
MBOAT1
CDKAL1
GPLD1
GMNN
CMAH
SCGN
SLC17A1
BTN1A1
ZKSCAN4
TRIM10
TRIM15
TRIM40
POLR1H
TRIM39
DHX16
VARS2
TCF19
LTA
APOM
GPANK1
CSNK2B
NEU1
SLC44A4
NELFE
SKIC2
DXO
STK19
C4A
CYP21A2
ATF6B
FKBPL
EGFL8
AGER
GPSM3
NOTCH4
HLA.DRA
SLA.DQB1
HLA.DOB
PSMB9
SLA.DMB
SLA.DMA
SLA.DOA
COL11A2
HSD17B8
BMP5
HCRTR2
FAM83B
TINAG
LRRC1
KLHL31
PRIM2
COL21A1
B3GALT4
PHF1
ITPR3
MLN
GRM4
BLTP3A
ANKS1A
TCP11
ZNF76
RPL10A
TEAD3
ARMC12
LHFPL5
SLC26A8
PNPLA1
BNIP5
ETV7
CDKN1A
RAB44
PI16
FGD2
PIM1
TBC1D22B
MDGA1
GLP1R
MOCS1
TREML1
FOXP4
MDFI
FRS3
PGC
USP49
GUCA1A
GUCA1B
TRERF1
PPP2R5D
MEA1
RRP36
CUL7
MRPL2
KLC4
PTK7
SRF
CRIP3
ABCC10
DLK2
POLH
GTPBP2
RSPH9
MRPS18A
CAPN11
SLC29A1
NFKBIE
AARS2
RUNX2
CYP39A1
PLA2G7
ADGRF5
ADGRF1
PTCHD4
RHAG
TFAP2D
PKHD1
CHRNA5
CHRNA3
HYKK
SH2D7
ADAMTS7
CTSH
TMED3
MINAR1
FAH
CFAP161
IL16
TMC3
EFL1
ADAMTSL3
BNC1
FSD2
IQGAP1
BLM
FES
UNC45A
UROC1
ZXDC
SLC41A3
ACAN
FANCI
KIF7
RHCG
PLIN1
WDR93
MESP1
MESP2
ANPEP
CIB1
TMEM266
PSTPIP1
CSPG4
SNX33
SNUPN
MAN2C1
NEIL1
C15orf39
RPP25
SCAMP2
CPLX3
ULK3
LMAN1L
CYP1A2
CLK3
ARID3B
CYP1A1
CCDC33
STRA6
ISLR
PML
STOML1
LOXL1
TBC1D21
HCN4
ADPGK
TMEM202
CELF6
TTC6
PAX9
NKX2.1
PRORP
BAZ1A
GZMH
CBLN3
NFATC4
ADCY4
CIDEB
NOP9
DHRS1
TGM1
IPO4
REC8
IRF9
RNF31
DCAF11
PCK2
CARMIL3
DHRS4
EFS
CMTM5
MYH6
CEBPE
C14orf119
CDH24
MMP14
MRPL52
SLC7A7
ABHD4
RPGRIP1
RNASE10
PNP
OSGEP
KLHL33
TEP1
NUTM1
MCTP2
PPP1R36
GPX2
FNTB
CCDC196
GARIN2
PLEK2
RDH12
ZFYVE26
EXD2
PLEKHD1
DPF3
PAPLN
RIOX1
ACOT6
MIDEAS
ZNF410
FAM161B
BBOF1
VRTN
ISCA2
LTBP2
PROX2
ZC2HC1C
FOS
TGFB3
IFT43
ESRRB
ANGEL1
LRRC74A
GSTZ1
POMT2
NGB
ADCK1
KCNK10
PTPN21
EFCAB11
TDP1
KCNK13
NRDE2
CCDC88C
CATSPERB
TC2N
FBLN5
RIN3
LGMN
PRIMA1
ASB2
OTUB2
SERPINA6
SERPINA12
SERPINA11
SERPINA5
SYNE3
AK7
VRK1
DEGS2
SLC25A47
WDR25
AMN
TECPR2
CINP
MOK
WDR20
XRCC3
TDRD9
PLD4
JAG2
CDCA4
RTL1
EFHC1
CILK1
SLC28A1
GAS8
DBNDD1
CDH15
GALNS
CBFA2T3
CDT1
KLHDC4
MTHFSD
CIBAR2
CRISPLD2
ATP2C2
MEAK7
DNAAF1
TAF1C
PLCG2
NUDT7
ADAT1
TMEM231
LDHD
WDR59
RFWD3
MLKL
VAC14
MARVELD3
TAT
CHST4
DHODH
PMFBP1
DHX38
ZFHX3
COG8
TSNAXIP1
CENPT
HSD11B2
LRRC36
KCTD19
PLEKHG4
SLC9A5
ELMO3
GINS3
CCDC113
CFAP20
USB1
ZNF319
TEPP
KIFC3
KATNB1
ADGRG3
DRC7
SLC6A2
LPCAT2
MMP2
IRX6
IRX3
C16orf78
SHCBP1
PLEKHF1
POP4
TDRD12
WDR88
SLC7A10
GPATCH1
CEBPA
PEPD
PDCD2L
GAPDHS
CD22
KMT2B
LIN37
UPK1A
HAUS5
ZBTB32
PRODH2
KIRREL2
NFKBID
TYROBP
WDR62
LRFN3
SYNE4
SIPA1L3
YIF1B
SPINT2
CATSPERG
GGN
FAM98C
RASGRP4
MAP4K1
CAPN12
ACP7
PSP.I
DLL3
CYP2A19
CYP2F1
SNRPA
ITPKC
B9D2
EXOSC5
CCDC97
LIPE
PRR19
ZNF574
ARHGEF1
DMRTC2
ERFL
CD177
ZNF575
XRCC1
LYPD3
PHLDB3
ETHE1
SMG9
KCNN4
ZNF112
CEACAM19
CEACAM16
CBLC
FOXA3
SYMPK
FKRP
SLC1A5
NPAS1
BBC3
C5AR2
DHX34
MEIS3
ZNF541
CRX
CABP5
LIG1
SYNGR4
GRIN2D
GRWD1
KCNJ14
PLEKHA4
BCAT2
FGF21
FUT2
NTN5
TULP2
NUCB1
RUVBL2
GYS1
PPP1R15A
HRC
KCNA7
NTF4
PRRG2
ALDH16A1
PIH1D1
KASH5
RRAS
FCGRT
TSKS
TBC1D17
PNKP
MED25
FUZ
VRK3
IZUMO2
NAPSA
POLD1
MYBPC2
GARIN5A
VSIG10L
CLDND2
LIM2
ZNF614
NLRP12
TMC4
TSEN34
LENG9
HSPBP1
ISOC2
HELZ2
NLRP9
NLRP8
ZNF471
TTLL10
PUSL1
INTS11
TAS1R3
ATAD3A
MMEL1
WRAP73
CEP104
RNF207
GPR153
ESPN
KLHL21
TAS1R1
ZBTB48
DNAJC11
TNFRSF9
SLC2A7
CA6
TMEM201
PIK3CD
RBP7
NMNAT1
CENPS
CASZ1
EXOSC10
ANGPTL7
DISP3
MTHFR
NPPB
KIAA2013
PLOD1
MIIP
AADACL3
FHAD1
CASP9
AGMAT
FBLIM1
EPHA2
ARHGEF19
CPLANE2
NECAP2
CROCC
MFAP2
PADI1
PADI3
PADI4
PADI6
SLC66A1
UBXN10
VWA5B1
KIF17
SH2D5
ECE1
HSPG2
EPHA8
C1QA
EPHB2
LACTBL1
GRHL3
STPG1
LDLRAP1
RPS6KA1
ZDHHC18
GPATCH3
KDF1
SLC9A1
WDTC1
SYTL1
MAP3K6
GPR3
FGR
SMPDL3B
THEMIS2
EPB41
PTPRU
TINAGL1
HCRTR1
COL16A1
SPOCD1
LCK
IQCC
EIF3I
HDAC1
AZIN2
TRIM62
ZSCAN20
C1orf94
CLSPN
TEKT2
ADPRS
INPP5B
FHL3
GJA9
NT5C1A
MFSD2A
PPP4R1
MYOM1
EMILIN2
NDC80
GREB1L
GATA6
ANKRD29
LAMA3
ZNF521
TAF4B
DSC1
RNF125
MEP1B
KLHL14
ASXL3
ZSCAN30
MOCOS
MCOLN2
LHX8
LRRIQ3
PTGER3
IL12RB2
IL23R
ROR1
EFCAB7
KANK4
C1orf87
FGGY
OMA1
C8B
C8A
PARS2
TTC4
MROH7
GLIS1
MAGOH
CPT2
SLC1A7
ECHDC2
ORC1
TTC39A
CDKN2C
SLC5A9
STIL
CYP4B1
MOB3C
MKNK1
FAAH
RAD54L
TSPAN1
PRDX1
TESK2
TOE1
MUTYH
HPDL
UROD
BTBD19
PLK3
BEST4
KIF2C
SZT2
MED8
CDC20
TIE1
C1orf210
CFAP144
PPIH
ZMYND12
SCMH1
CTPS1
KCNQ4
ZNF684
ZNF274
ZNF584
WDR27
THBS2
SMOC2
FRMD1
CEP43
PRKN
AGPAT4
PLG
SLC22A3
SLC22A2
SLC22A1
IGF2R
PNLDC1
FNDC1
TAGAP
RSPH3
SYTL3
NOX3
CNKSR3
OPRM1
FBXO5
ARMT1
RMND1
ZBTB2
IYD
KATNA1
NUP43
ZC3H12D
PLAGL1
ADGRG6
TXLNB
ABRACL
ECT2L
TNFAIP3
IL20RA
PEX7
MTFR2
MYB
SLC2A12
SLC18B1
MOXD1
ENPP1
ARG1
SAMD3
ARHGAP18
HEY2
HDDC2
SMPDL3A
DCBLD1
VGLL2
ZUP1
COL9A1
TBX18
NT5E
BACH2
MMS22L
SIM1
BVES
PREP
PRDM1
CRYBG1
RTN4IP1
ARMC2
CEP57L1
SLC22A16
DDO
METTL24
SMPD2
ZBTB24
MICAL1
PPIL6
SLC16A10
TRAF3IP2
LAMA4
FRK
DSE
LGSN
TPBG
TENT5A
TTK
HTR1B
IMPG1
COL12A1
CD109
SIGLEC15
HAUS1
LOXHD1
SMAD7
LIPG
ACAA2
MYO5B
CXXC1
MRO
ONECUT2
FECH
ANKDD1A
PLEKHO2
PIF1
RBPMS2
TRIP4
PCLAF
CA12
LACTB
ANXA2
GCNT3
MYO1E
CCNB2
LIPC
AQP9
MYZAP
TEX9
DNAAF4
RAB27A
WDR72
ONECUT1
MYO5C
GLDN
SLC27A2
HDC
GABPB1
ATP8B4
FAM227B
CEP152
FBN1
SLC12A1
C15orf48
SLC28A2
DUOX2
SORD
TERB2
ELL3
STRC
TGM7
TGM5
EPB42
CDAN1
CAPN3
PLA2G4F
PLA2G4D
SPTBN5
PLA2G4B
RPAP1
EXD1
DLL4
VPS18
RHOV
SPINT1
ZFYVE19
RMDN3
RAD51
DISP2
PLCB2
BUB1B
THBS1
ACTC1
TTC23
CERS3
LINS1
ALDH1A3
LRRK1
TRPM1
NFATC1
ZNF516
TSHZ1
CNDP1
FBXO15
SERPINB8
TNFRSF11A
RNF152
CCBE1
ALPK2
ATP8B1
CILP
PARP16
IGDCC4
SLC24A1
MEGF11
ZWILCH
LCTL
SMAD6
MAP2K5
SKOR1
CLN6
ITGA11
NOX5
PAQR5
KIF23
NR2E3
THSD4
FANCM
LRR1
POLE2
NID2
BMP4
WDHD1
LGALS3
DLGAP5
TMEM260
OTX2
CCDC198
SLC35F4
SIX6
SIX1
SIX4
SLC38A6
PRKCH
AEN
DET1
ESR2
SYNE2
WDR89
TEK
DMRTA1
CDKN2A
MTAP
IFNE
HACD4
BNC2
CCDC171
GLDC
CD274
SPATA6L
GLIS3
KCNV2
DMRT2
DMRT1
DOCK8
PGM5
TJP2
ENTREP1
TMC1
TRPM6
NMRK1
GCNT1
GNA14
C9orf131
UNC13B
CD72
CCDC107
ARHGEF39
RGP1
NPR2
FAM221B
RECK
CCIN
MELK
GRHPR
FRMPD1
TRMT10B
SHB
IGFBPL1
ALDH1B1
TRMO
CORO2A
TBC1D2
ANKS6
GALNT12
COL15A1
INVS
TEX10
KLF4
ACTL7B
PTPN3
C9orf152
SVEP1
MUSK
SHOC1
SUSD1
HSDL2
KIAA1958
SLC46A2
SAL1
ZNF618
AMBP
KIF12
COL27A1
WHRN
TNC
PAPPA
TLR4
PHF19
C5
MORN5
MRRF
PTGS1
CRB2
NEK6
NR5A1
NR6A1
ADGRD2
OLFML2A
GOLGA1
RABEPK
SLC2A8
ZNF79
LRSAM1
NIBAN2
TTC16
TOR2A
SH2D3C
ENG
FPGS
ST6GALNAC4
PIP5KL1
TRUB2
SLC27A4
CERCAM
ODF2
GLE1
DYNC2I2
PKN3
TBC1D13
SPOUT1
KYAT1
PHYHD1
DOLK
NUP188
MIGA2
CRAT
NTMT1
ASB6
TOR1B
PTGES
HMCN2
ASS1
EXOSC2
LAMC3
NUP214
PLPP7
POMT1
MED27
TTF1
CFAP77
DDX31
GFI1B
SARDH
DBH
COL5A1
SKOR2
HSBP1L1
TM2D3
PCSK6
SNRPA1
CTDP1
TRAF2
C8G
ENTPD8
EXD3
NDOR1
ZNF7
ZNF34
ARHGAP39
FOXH1
SLC39A4
FBXL6
TMEM249
OPLAH
SHARPIN
DGAT1
BOP1
SPATC1
MROH5
SLC45A4
TRAPPC9
COL22A1
ST3GAL1
CCN4
TG
SLA
TMEM71
DNAAF11
OC90
MYC
ANXA13
ATAD2
FAM83A
TBC1D31
HAS2
SNTB1
MTBP
MRPL13
COL14A1
CCN3
DPYS
SLC25A32
GRHL2
OSR2
POP1
CPQ
CCNE2
ESRP1
GEM
CDH17
CALB1
CNGB3
CA3
CA13
IL7
WNT8B
SEC31B
PEX2
ZFHX4
CRISPLD1
PI15
SBSPON
TRPA1
MSC
PRDM14
SLCO5A1
CPA6
ADHFE1
CRH
TRIM55
CA8
TOX
NSMAF
CYP7A1
PLAG1
MOS
LYN
RGS20
OPRK1
ST18
MCM4
PRKDC
SPIDR
NTMT2
C1orf112
METTL18
SELL
SELP
SLC19A2
TBX19
GPR161
ADCY10
RCSD1
POU2F1
STYXL2
GPA33
MAEL
RXRG
LMX1A
NUF2
CCDC190
DDR2
MPZ
NR1I3
APOA2
PPOX
F11R
ARHGAP30
CD244
LY9
SLAMF7
CD48
SLAMF1
CD84
SLAMF6
VANGL2
CASQ1
CFAP45
IGSF9
FCRL6
SLAMF8
VSIG8
CRP
SPTA1
CD1E
CD1B
KIRREL1
FCRL1
FCRL3
FCRL4
PEAR1
NTRK1
INSRR
SH2D2A
METTL25B
ISG20L2
CRABP2
NES
IQGAP3
HAPLN2
TTC24
NAXE
GPATCH4
GLMP
TMEM79
SEMA4A
LMNA
MEX3A
LAMTOR2
RXFP4
FDPS
ENTREP3
MTX1
THBS3
KRTCAP2
SLC50A1
EFNA1
ADAM15
FLAD1
SHC1
TDRD10
SHE
AQP10
HAX1
CREB3L4
SLC39A1
CRTC2
NPR1
S100A5
PGLYRP4
CRNN
S100A10
TUFT1
SELENBP1
RFX5
PI4KB
ZNF687
TMOD4
SCNM1
SEMA6C
MINDY1
ANXA9
ADAMTSL4
MTMR11
BOLA1
ITGA10
ANKRD35
PIAS3
POLR3C
PDZK1
GJA5
ACP6
CHD1L
HAO2
SPAG17
TENT5C
TRIM45
TTF2
CD101
CD2
IGSF3
CD58
MAB21L3
SLC22A15
VANGL1
TSPAN2
AMPD1
DENND2C
SYT6
DCLRE1B
AP4B1
PTPN22
PPM1J
MOV10
ST7L
DDX20
ADORA3
PGB
CHI3L2
KCNA10
RBM15
ALX3
EPS8L3
GSTM3
GNAT2
GPR61
CYB561D1
ATXN7L2
SYPL2
MYBPHL
ELAPOR1
CDC14A
DBT
LRRC39
TRMT13
FRRS1
ALG14
SLC44A3
ABCA4
BCAR3
GFI1
BARHL2
LRRC8C
CLCA1
CLCA2
CCN1
SYDE2
MROH6
DNAI3
GSDMD
ZC3H3
RHPN1
TOP1MT
ZNF696
MSR1
SLC7A2
PDGFRL
ADAM18
ADAM3A
ANK1
IKBKB
PLAT
MCM8
FERMT1
ANKEF1
JAG1
SPTLC3
ISM1
SEL1L2
KIF16B
BFSP1
ZNF133
DTD1
SCP2D1
PAX1
FOXA2
CD93
GZF1
NXT1
ACSS1
ADRA1D
ADAM33
SIGLEC1
HSPA12B
SPEF1
CDC25B
SLC4A11
UBOX5
AVP
VPS16
CPXM1
EBF4
TMC2
SIRPB2
SDCBP2
ANGPT4
SLC52A3
FAM110A
RBCK1
C20orf96
MYLK2
TPX2
TTLL9
XKR7
CCM2L
HCK
PLAGL2
POFUT1
ASXL1
DNMT3B
SUN5
BPIFA2
BPIFA1
BPIFB1
E2F1
AHCY
PIGU
ACSS2
GSS
MYH7B
EDEM2
SPAG4
CNBD2
AAR2
DSN1
RBL1
TTI1
KIAA1755
ACTR5
FAM83D
DHX35
EMILIN3
LPIN3
IFT52
MYBL2
R3HDML
HNF4A
GDAP1L1
PABPC1L
TOMM34
KCNS1
MATN4
DNTTIP1
UBE2C
TNNC2
ACOT8
ZSWIM3
ZSWIM1
NEURL2
ZNF335
PCIF1
MMP9
CDH22
SLC2A10
TP53RK
EYA2
PTGIS
RIPOR3
NFATC2
TSHZ2
ZNF217
CYP24A1
DOK5
FAM210B
CSTF1
CASS4
GCNT7
TFAP2C
BMP7
RBM38
CTCFL
PCK1
ZBP1
APCDD1L
TUBB1
ZNF831
PPP1R3D
FAM217B
GATA5
RBBP8NL
CABLES2
DNAAF5
CYP2W1
MICALL2
TMEM184A
BRAT1
AMZ1
SDK1
RADIL
ANKRD61
BAIAP2L1
KPNA7
ZNF655
ZNF789
PTCD1
ARPC1B
GJC3
GPC2
STAG3
ZCWPW1
AGFG2
TFR2
POP7
ZAN
EPHB4
MYL10
SH2B2
LRWD1
ZP3
FKBP6
TRIM50
NSUN5
TBL2
MLXIPL
BUD23
ABHD11
TMEM270
METTL27
CLDN4
GTF2IRD1
NCF1
RCC1L
TPST1
ASL
GUSB
PHKG1
SUMF2
PSPH
RUSF1
ITGAM
TRIM72
PRSS36
BCKDK
ZNF668
STX4
ORAI3
CTF1
BCL7C
SETD1A
PRR14
CD2BP2
ITGAL
MYL11
SEPTIN1
ZNF48
ATP2A1
RABEP2
CD19
NFATC2IP
SPNS1
KATNIP
IL21R
IL4R
KDM8
ZKSCAN2
SCNN1G
OTOA
SDR42E2
ANKS4B
ZP2
ACSM3
UMOD
PDILT
GP2
GPR139
TMC5
ABCC6
ABCC1
TXNDC11
CIITA
TEKT5
NAGPA
SEC14L5
PPL
DNAAF8
ANKS3
NMRAL1
CORO7
SRL
TRAP1
SLX4
NLRC3
ZNF174
ZNF200
ZNF213
RHBDF1
IL9R
FAM234A
NPRL3
PDIA2
MRPL28
DECR2
WDR90
PIGQ
MCRIP2
CIAO3
WDR24
CHTF18
NUBP2
JPT2
IFT140
TMEM204
TELO2
CRAMP1
NOXO1
NTHL1
MLST8
NTN3
TEDC2
KCTD5
CKAP2L
NT5DC4
POLR1B
ZC3H8
FBLN7
MERTK
PROM2
ADRA2B
ARID5A
NCAPH
ASTL
EDAR
SLC5A7
TMEM182
SLC9A2
SLC9A4
IL18RAP
IL1R1
RFX8
CNOT11
TBC1D8
TSGA10
FAM178B
CNNM4
RPIA
CD8B
SMYD1
CD8A
POLR1A
GNLY
ATOH8
RNF181
TMEM150A
ELMOD3
CAPG
HK2
DOK1
LOXL3
TTC31
WDR54
INO80B
MTHFD2
ACTG2
STAMBP
PRADC1
SMYD5
SPR
DYSF
ATP6V1B1
CD207
TGFA
C2orf42
ANXA4
ARHGAP25
PLEK
DNAAF10
C2orf73
ASB3
LHCGR
MSH2
EPCAM
TTC7A
ATP6V1E2
SIX2
CAMKMT
SLC3A1
ABCG8
PLEKHH2
PKDCC
QPCT
VIT
RASGRP3
LTBP1
TTC27
XDH
GALNT14
GPN1
SUPT7L
SLC5A6
PREB
EMILIN1
AGBL5
TMEM214
CIB4
DRC1
ADGRF3
GAREM2
ADCY3
TP53I3
WDCP
MFSD2B
KLHL29
APOB
SDC1
NT5C1B
GEN1
MYCN
LPIN1
NTSR2
SLC66A3
ATP6V1C2
NOL10
CMPK2
RSAD2
DCDC2C
ZFYVE28
MFSD10
RGS12
HGFAC
SH3TC1
HTRA3
ACOX3
ZBTB49
LYAR
OTOP1
C1QTNF7
PROM1
NCAPG
PACRGL
GBA3
SLC34A2
RELL1
PGM2
FAM114A1
RHOH
RBM47
BEND4
ATP10D
CORIN
NFXL1
TXK
TEC
SLC10A4
CWH43
SPATA18
KDR
CTSO
TDO2
GASK1B
TMPRSS11F
TMPRSS11B
AMBN
ENAM
NPFFR2
ALB
CXCL2
BTC
PPEF2
NAAA
NUP54
CCDC158
SOWAHB
RBM46
LRAT
FGB
TLR2
TMEM131L
MND1
FHDC1
TMEM154
ARHGAP10
EDNRA
SLC10A7
ZNF827
SMAD1
MAML3
JADE1
ABHD18
INTU
SPRY1
TRPC3
QRFPR
TNIP3
PRDM5
SEC24D
ZGRF1
ARSJ
TIFA
ENPEP
EGF
LRIT3
CASP6
HADH
CYP2U1
SGMS2
TACR3
MANBA
SLC39A8
MTTP
C4orf17
ADH4
MMRN1
ABCG2
IBSP
DMP1
ARHGAP24
NKX6.1
GPAT3
HPSE
THAP9
PRKG2
CRYL1
TNFRSF19
MIPEP
GTF3A
LNX2
FLT3
CDX2
SLC46A3
RXFP2
MAB21L1
CCNA1
SMAD9
FREM2
SLC25A15
THSD1
CKAP2
NEK3
EBPL
CYSLTR2
RUBCNL
LRRC63
LCP1
CPB2
CBY2
NUFIP1
FAM216B
MTRF1
ELF1
CNMD
OLFM4
DIAPH3
SCEL
SLITRK6
GPC6
DCT
UGGT2
SLC15A1
GPR183
ZIC5
ITGBL1
TEX30
POGLUT2
BIVM
LIG4
TNFSF13B
PCID2
F10
TMEM255B
C13orf46
RASA3
RNF17
S1PR3
SYK
NFIL3
ROR2
SLC18A1
NPM2
DOK2
FHIP2B
NUDT18
HR
REEP4
SFTPC
BMP1
PDLIM2
SORBS3
C8orf58
BIN3
STC1
ADAM28
DOCK5
CDCA2
EBF2
CHRNA2
NUGGC
ZNF395
INTS9
C8orf74
HPGD
HMGB2
AADAT
DDX60
NOC4L
ADGRD1
PIWIL1
TMEM132C
AACS
DHX37
DNAH10
TCTN2
DDX55
MTRFR
RILPL2
ARL6IP4
ABCB9
[truncated: 3,943 more rows]

## Sheet: Tab 2
ME2 blue
KIAA0930
NUP50
RTL6
SULT4A1
TTLL12
TTLL1
SEPTIN3
NDUFA6
SNU13
CSDC2
EP300
ST13
TNRC6B
NPTXR
TOMM22
TMEM184B
RBFOX2
PWP1
RIC8B
DDN
PRKAG1
TUBA1B
FAIM2
SMARCD1
SCN8A
SPRYD3
PRR13
PCBP2
ATF7
HNRNPA1
CD63
SMARCC2
RNF41
CNPY2
STAT2
BAZ2A
PTGES3
KIF5A
DCTN2
USP15
MON2
RXYLT1
XPOT
LEMD3
TMBIM4
GRIP1
SLC35E3
MDM2
FRS2
CNOT2
ZFC3H1
TMEM19
TBC1D15
KCNC2
CAPS2
NAP1L1
FGD4
BICD1
IPO8
ERGIC2
KLHL42
PPFIBP1
TM7SF3
FGFR1OP2
ITPR2
RASSF8
SOX5
C2CD5
GOLT1B
SLCO1A2
SLCO1C1
AEBP2
PLEKHA5
ATF7IP
FAM234B
LRP6
GABARAPL1
RIMKLB
CLSTN3
TPI1
MLF2
GAPDH
IFFO1
CHD4
C12orf4
FKBP4
IQSEC3
WNK1
ERC1
KIF21A
ABCD2
SLC2A13
LRRK2
CNTN1
PPHLN1
ADAMTS20
TWF1
NELL2
SCAF11
SLC38A1
SLC38A2
SLC41A2
ALDH1L2
WASHC4
KANSL2
TXNRD1
NFYB
HCFC2
TDG
HSP90B1
GNPTAB
CHPT1
ARL1
SCYL2
APAF1
SLC25A3
VEZT
DCN
LUM
KERA
C12orf29
CEP290
TMTC3
SLC6A15
ACSS3
PPFIA2
METTL25
SYT1
ZDHHC17
DYRK2
PANX2
PRPF4B
SSR1
ELOVL2
PHACTR1
RANBP9
ATXN1
CAP2
FAM8A1
MRS2
ALDH5A1
TDP2
CARMIL1
ZNF322
PGBD1
ZSCAN12
GABBR1
ZFP57
MOG
MDC1
GNL1
TUBB
DDR1
DDX39B
ATP6V1G2
EHMT2
AGPAT1
PBX2
BRD2
SLC39A7
HMGCLL1
GCLC
KHDRBS2
ZNF451
BEND6
DST
RPS18
SYNGAP1
ILRUN
TAF11
SRPK1
KCTD20
STK38
SRSF3
MTCH1
RNF8
DAAM2
MRPS10
UBR2
BICRAL
TTBK1
ZNF318
HSP90AB1
TCTE1
CDC5L
ENPP5
SLC25A27
MMUT
PAQR8
IREB2
SKIC8
MORF4L1
ZFAND6
ABHD17C
SH3GL3
TM6SF1
HOMER2
MFGE8
RLBP1
SCAPER
RCN2
TSPAN3
PEAK1
HMG20A
LINGO1
SIN3A
COMMD4
SCAMP5
NPTN
NEO1
BBS4
HEXA
PKM
SSTR1
MBIP
BRMS1L
SRP54
CFL2
EAPP
ARHGAP5
NUBPL
HECTD1
AP4S1
G2E3
JPH4
BCL2L2
SLC22A17
OXA1L
CHD8
LPCAT4
SLC12A6
KATNBL1
SV2B
CHD2
RGMA
AKAP5
MTHFD1
RAB15
FUT8
GPHN
PALS1
ARG2
VTI1B
RDH11
ERH
PCNX1
ALDH6A1
NPC2
AREL1
YLPM1
DLST
MLH3
NEK9
GPATCH2L
SPTLC2
AHSA1
GTF2A1
SEL1L
ZC3H14
FOXN3
TTC7B
PPP4R3A
TRIP11
ATXN3
CPSF2
GOLGA5
ITPK1
UBR7
BTBD7
DDX24
ATG2B
PAPOLA
SETD3
CYP46A1
HSP90AA1
PPP2R5C
KLC1
CEP170B
GSTA4
FBXO9
DEF8
MAP1LC3B
KIAA0513
CDH13
MON1B
TERF2IP
GABARAPL2
DDX19B
AARS1
ZNF23
PHLPP2
AP1G1
IST1
NFAT5
TERF2
THAP11
CDH11
CNOT1
CSNK2A2
PLLP
AMFR
N4BP1
PHKB
DNAJA2
GPT2
PDCD5
CEBPG
LSM14A
GPI
USF2
APLP1
CLIP3
ZNF260
ZNF567
ZNF382
ZNF546
TMEM145
GSK3A
GRIK5
RPS19
ATP1A3
ZNF428
CADM4
APOE
TOMM40
STRN4
ARHGAP35
TMEM160
NAPA
DHDH
FTL
SLC17A7
KCNC3
JOSD2
ETFB
SPACA6
CACNG8
TFPT
MBOAT7
TTYH1
PPP6R1
VWA1
SLC35E2B
CCNL2
TPRG1L
CHD5
ICMT
PARK7
CLSTN1
UBE4B
KIF1B
MFN2
RSC1A1
RCC2
EMC1
PINK1
HP1BP3
EIF4G3
CDC42
KDM1A
LUZP1
NIPAL3
MTFR1L
ARID1A
NUDC
WASF2
EYA3
MECR
PUM1
SDC3
ZMYM4
AGO3
UTP11
RRAGC
AKIRIN1
NDUFS5
MACF1
TRIT1
RLF
CAP1
RALBP1
ANKRD12
EPB41L3
DLGAP1
ESCO1
SNRPD1
SS18
CDH2
TRAPPC8
RNF138
GAREM1
NOL4
MAPRE2
GALNT1
KIAA1328
CELF4
PIK3C3
TTLL7
ADGRL2
DNAJB4
MIGA1
FUBP1
ZZZ3
MSH4
ACADM
SLC44A5
TYW3
CRYZ
ZRANB2
ANKRD13C
SRSF11
LRRC7
WLS
DIRAS3
SERBP1
LEPROT
DNAJC6
ATG4C
DOCK7
USP1
MYSM1
PLPP3
LRP8
ZYG11B
TUT4
ZFYVE9
NRDC
EPS15
FAF1
CMPK1
EFCAB14
PIK3R3
RPS8
NFYC
EXO5
ZFP69B
SMAP2
ZNF606
QKI
MRPL18
TCP1
WTAP
ARID1B
SCAF8
RGS17
LRP11
PCMT1
LATS1
TAB2
STXBP5
SHPRH
FBXO30
UTRN
FUCA2
PEX3
AIG1
VTA1
CITED2
HECA
REPS1
IFNGR1
BCLAF1
AHI1
HBS1L
RPS12
MED23
EPB41L2
PTPRK
ECHDC1
RNF146
TRMT11
HINT3
NCOA7
CLVS2
FABP7
PKIB
SERINC1
HSF2
GJA1
TBC1D32
MAN1A1
FAM184A
ASF1A
CEP85L
SLC35F1
GOPC
KPNA5
ADGRB3
LMBRD1
FAM135A
SMAP1
OGFRL1
RIMS1
SNX14
SYNCRIP
SLC35A1
AKIRIN2
RNGTT
PM20D2
UBE2J1
RRAGD
CASP8AP2
MAP3K7
EPHA7
FUT9
UFL1
COQ3
USP45
CCNC
ASCC3
HACE1
SOBP
SEC63
OSTM1
SNX3
SESN1
GTF3C6
CDC40
CD164
FYN
HDAC2
TSPYL1
SNAP91
ME1
DOP1A
IBTK
HMGN3
IRAK1BP1
PHIP
MYO6
COX7A2
SETBP1
ATP5F1A
C18orf25
SMAD2
CTIF
DYM
MBD1
ME2
SMAD4
MBD2
TCF4
TXNL1
WDR7
NARS1
OAZ2
ZNF609
HERC1
TPM1
RORA
BNIP2
FAM81A
RNF111
SLTM
ADAM10
TCF12
MNS1
RFX7
PYGO1
CCPG1
UNC13C
ATOSA
MYO5A
GNB5
MAPK6
LEO1
TMOD3
TMOD2
LYSMD2
SCG3
SPPL2A
TRPM7
USP8
GALK2
COPS2
SECISBP2L
MYEF2
SLC24A5
SEMA6D
SQOR
SLC30A4
GATM
EIF3J
SERINC4
PDIA3
MAP1A
TUBGCP4
ADAL
UBR1
TTBK2
ZNF106
LRRC57
TMEM87A
MGA
RTF1
NDUFAF1
CHP1
SRP14
FAM98B
ZNF770
AQR
SCG5
GABRA5
UBE3A
NDN
OTUD7A
MTMR10
ENTREP2
TJP1
ATP9B
CNDP2
CYB5A
TMX3
CDH7
VPS4B
PHLPP1
ZCCHC2
RELCH
CDH20
LMAN1
SEC11C
MALT1
NEDD4L
PDCD7
CLPX
DPP8
HACD3
DENND4A
TIPIN
MAP2K1
RPL4
AAGAB
PIAS1
CORO2B
RPLP1
UACA
LRRC49
MYO9A
GEMIN2
TRAPPC6B
FBXO33
LRFN5
KLHL28
PRPF39
MDGA2
RPL36AL
KLHDC2
NEMF
ARF6
L2HGDH
ATL1
SAV1
NIN
TRIM9
RTRAF
GPR137C
ERO1A
PSMC6
STYX
GNPNAT1
FERMT2
DDHD1
MAPK1IP1L
FBXO34
KTN1
AP5M1
EXOC5
ARMH4
PSMA3
ARID4A
DAAM1
PCNX4
PPM1A
MNAT1
HIF1A
SNAPC1
SYT16
IFT74
LRRC19
PLAA
ELAVL2
KLHL9
MLLT3
RPS6
DENND4C
HAUS6
RRAGA
SH3GL2
PSIP1
SNAPC3
NFIB
MPDZ
PTPRD
KDM4C
UHRF2
IL33
RANBP6
KIAA2026
ERMP1
JAK2
CDC37L1
SLC1A1
RFX3
PUM3
KANK1
APBA1
PTAR1
ANXA1
CARNMT1
VPS13A
PSAT1
PHF24
DNAJB5
VCP
CREB3
RNF38
DCAF10
NCBP1
XPA
NANS
TGFBR1
ALG2
STX17
TMEFF1
RNF20
NIPSNAP3B
SLC44A1
FKTN
RAD23B
ELP1
TMEM245
ECPAS
DNAJC25
PTBP3
POLE3
TRIM32
BRINP1
MEGF9
PSMD5
RAB14
RC3H2
STRBP
DENND1A
LHX2
ARPC5L
SCAI
PPP6C
HSPA5
GAPVD1
ANGPTL2
STXBP1
CDK9
EEIG1
DNM1
COQ4
SPTAN1
FNBP1
PRRC2B
SETX
CAMSAP1
HDHD2
TXNL4A
EGFL7
RABL6
AGO2
KHDRBS3
NDRG1
PHF20L1
EFR3A
LRATD2
SQLE
NDUFB9
NTAQ1
ZHX1
ENPP2
MAL2
RAD21
EIF3H
KCNV1
SYBU
EBAG9
NUDCD1
EIF3E
OXR1
LRP12
ATP6V1C1
NCALD
PABPC1
ANKRD46
RNF19A
VPS13B
RIDA
LAPTM4B
MTDH
PTDSS1
MTERF3
INTS8
DPY19L4
VIRMA
TMEM67
RBM12B
RUNX1T1
OTUD6B
PIP4P2
DECR1
NBN
MMP16
CPNE3
RMDN1
WWP1
CA2
LRRCC1
RALYL
SNX16
ZBTB10
TPD52
STMN2
ZC2HC1A
PKIA
GDAP1
UBE2W
STAU2
TERF1
LACTB2
TRAM1
NCOA2
PREX2
ARFGEF1
CSPP1
COPS5
VCPIP1
RRS1
PDE7A
MTFR1
ARMC1
RAB2A
SDCBP
UBXN2B
PENK
TMEM68
LYPLA1
TCEA1
PCMTD1
GORAB
KIFAP3
F5
ATP1B1
TIPRL
DCAF6
MPC2
MPZL1
CREG1
CD247
TADA1
POGK
RGS4
UAP1
UHMK1
ATF6
TOMM40L
NDUFS2
B4GALT3
UFC1
DEDD
COPA
DCAF8
ATP1A2
IGSF8
KCNJ9
CADM3
LRRC71
HDGF
BCAN
MEF2D
CCT3
PAQR6
UBQLN4
ARHGEF2
SYT11
DAP3
ASH1L
PBXIP1
ADAR
CHRNB2
UBAP2L
GATAD2B
ARNT
ENSA
SV2A
PRKAB2
MAN1A2
ATP1A1
SIKE1
CSDE1
TRIM33
HIPK1
PHTF1
CAPZA1
CTTNBP2NL
RAP1A
LRIF1
KCNA3
SLC6A17
STRIP1
AHCYL1
GNAI3
PSMA5
SORT1
SARS1
WDR47
CLCC1
STXBP3
EEIG2
VCAM1
RTCA
MFSD14A
SLC35A3
AGL
PLPPR4
PLPPR5
SNX7
PTBP2
CNN3
ARHGAP29
DNTTIP2
FNBP1L
CCDC18
MTF2
RPL5
DIPK1A
EVI5
RPAP2
GLMN
HFM1
PKN2
SH3GLB1
ODF2L
ZNHIT6
LONRF1
TRMT9B
MICU3
ZDHHC2
CNOT7
VPS37A
PCM1
ASAH1
FRG1
SLC20A2
POLB
AP3M2
PSD3
GPCPD1
TRMT6
PLCB1
LAMP5
TASP1
ESF1
FLRT3
PCSK2
DSTN
KAT14
DZANK1
KIZ
XRN2
PANK2
ATRN
DNAAF9
LZTS3
MRPS26
PTPRA
NSFL1C
TM9SF4
KIF3B
MAPRE1
CHMP4B
ITCH
MAP1LC3A
GGT7
TRPC4AP
ROMO1
RBM39
PHF20
SCAND1
DLGAP4
SOGA1
SRC
CTNNBL1
VSTM2L
RALGAPB
SRSF6
YWHAB
SYS1
SLC12A5
NCOA5
NCOA3
ARFGEF2
B4GALT5
PTPN1
ADNP
ATP9A
BCAS1
PFDN4
RAB22A
VAPB
PHACTR3
PRKAR1B
ADAP1
TTYH3
LFNG
WIPI2
ACTB
FSCN1
EIF2AK1
TMEM130
ARPC1A
TRIM4
GTF2I
SBDS
RABGEF1
TMEM248
SRCAP
RBBP6
UQCRC2
CRYM
DCUN1D3
GPRC5B
XYLT1
ERCC4
ZC3H7A
USP7
ABAT
RBFOX1
UBN1
GLYR1
CDIP1
CLUAP1
POLR3K
FBXL16
STUB1
SYNGR3
ZNF484
IARS1
ASPN
OMD
FAM120A
ZC3H6
MRPS5
KCNIP3
RANBP2
LIMS1
GCC2
ST6GAL2
UXS1
NCK2
MAP4K4
REV1
EIF5B
MITD1
MGAT4A
INPP4A
TMEM131
ACTR1B
COX5B
CNNM3
EIF2AK3
RNF103
KDM3A
CHMP3
PTCD3
KCMF1
TMSB10
SUCLG1
LRRTM4
DCTN1
TET3
DGUOK
TPRKB
DUSP11
FBXO41
CCT7
SFXN5
EXOC6B
MXD1
AAK1
GFPT1
APLF
FBXO48
CNRIP1
ACTR2
RAB1A
CEP68
AFTPH
UGP2
EHBP1
COMMD1
CCT4
USP34
PUS10
SANBR
PAPOLG
PPP4R3B
CFAP36
MTIF2
CCDC88A
PSME4
GPR75
ERLEC1
PPP1R21
CALM2
SOCS5
PIGF
EPAS1
PRKCE
SRBD1
PREPL
PPM1B
LRPPRC
COX7A2L
EML4
MAP4K3
SOS1
SRSF7
ATL2
CEBPZ
PRKD3
EIF2AK2
GPATCH11
HEATR5B
STRN
CRIM1
FAM98A
BIRC6
MEMO1
DPY30
SPAST
SLC30A6
YPEL5
CLIP4
SLC4A1AP
HADHB
RAB10
KIF3C
ASXL2
DNAJC27
NCOA1
ITSN2
FAM228B
SF3B6
ATAD2B
PUM2
LAPTM4A
WDR35
RDH14
SMC6
VSNL1
CYRIA
DDX1
ROCK2
TAF1B
YWHAQ
KIDINS220
ID2
SOX11
LRATD1
RBAK
TMEM129
MXD4
RNF4
ADD1
NOP14
HTT
LRPAP1
PPP2R2C
BOD1L1
FBXL5
CD38
LCORL
SLIT2
DHX15
TBC1D19
PCDH7
ARAP2
KLHL5
RFC1
N4BP2
LIMCH1
SLC30A9
ATP8A1
GABRG1
SLAIN2
FRYL
OCIAD2
DCUN1D4
MAP9
CPE
MSMO1
KLHL2
GUCY1A1
GUCY1B1
RAPGEF2
NAF1
SRP72
PAICS
CRACD
CLOCK
IGFBP7
EPHA5
CENPC
UBA6
GRSF1
SLC4A4
PARM1
RCHY1
CDKL2
USO1
SCARB2
SEPTIN11
CCNI
PLRG1
SFRP2
ARFIP1
PRSS48
SH3D19
RPS3A
OTUD4
ABCE1
SMARCA5
GAB1
ZNF330
NAA15
MGARP
PGRMC2
MFSD8
HSPA4L
BLTP1
BBS7
EXOSC9
ANXA5
PDE5A
METTL14
NDST3
LARP7
AP1AR
CFI
SEC24B
OSTC
PPP3CA
LAMTOR3
DNAJB14
H2AZ1
TRMT10A
PDLIM5
SMARCAD1
SNCA
NAP1L5
PKD2
SPARCL1
KLHL8
MAPK10
WDFY3
CDS1
COPS4
LIN54
SEC31A
SCD5
ENOPH1
HNRNPD
PAQR3
CDK8
WASF3
GPR12
USP12
POLR1D
PAN3
KATNAL1
HSPH1
PDS5B
SUPT20H
ALG5
COG6
INTS6
KCNRG
TRIM13
SPRYD7
SETDB2
PHF11
RB1
ITM2B
SUCLA2
ESD
ZC3H13
CCDC122
AKAP11
DGKH
PCDH17
TDRD3
FBXL3
MYCBP2
SLAIN1
RBM26
NDFIP2
SPRY2
SLITRK1
SLITRK5
DZIP1
MBNL2
IPO5
STK24
FGF14
TPP2
EFNB2
ARGLU1
ABHD13
ARHGEF7
LAMP1
ZMYM5
PSPC1
SEMA4D
AUH
SPTLC1
XPO7
DMTN
PHYHIP
NEFL
PPP2R2A
BNIP3L
PNMA2
STMN4
EPHX2
CLU
FZD3
EXTL3
HMBOX1
KIF13B
MSRA
GALNT7
CLCN3
NEK1
SH3RF1
CBR4
SPOCK3
ZNF84
CHFR
GOLGA3
STX2
RIMBP2
TMEM132B
SCARB1
CCDC92
ATP6V0A2
GTF2H3
RILPL1
CDK2AP1
SBNO1
KMT5A
MPHOSPH9
PITPNM2
HIP1R
DENR
RSRC2
ZCCHC8
CLIP1
BCL7A
CAMKK2
ARPC3
VPS29
PPTC7
PPP1CC
ATXN2
HSPB8
TAOK3
WSB2
FBXO21
FBXW8
RNFT2
MED13L
RPH3A
HECTD4
NAA25
ERP29
MAPKAPK5
SRSF9
RNF10
MLEC
SPPL3
ANKRD13A
KCTD10
SVOP
CORO1C
SGSM1
LHFPL7
GRK3
SEZ6L
PITPNB
EWSR1
NEFH
MTMR3
SF3A1
PIK3IP1
EIF4ENIF1
PRR14L
YWHAH
GNAZ
MIF
PPM1F
MAPK1
CRKL
SEPTIN5
COMT
DGCR8
RYR2
MTR
LGALS8
ERO1B
LYST
TOMM20
KCNK1
NTPCR
TSNAX
EGLN1
GNPAT
ARV1
TTC13
COG2
ZNF25
BMS1
CSGALNACT2
RASGEF1A
FAM13C
ZNF365
JMJD1C
LRRTM3
SIRT1
HNRNPH3
RUFY2
TET1
CCAR1
DDX21
KIFBP
VPS26A
HK1
SAR1A
PPA1
PSAP
SPOCK2
ANXA7
PPP3CB
USP54
CHCHD1
VCL
AP3M1
KAT6B
SAMD8
VDAC2
KCNMA1
ZMIZ1
PRXL2A
NRG3
GHITM
CCSER2
WAPL
BMPR1A
GLUD1
MAPK8
PARG
NCOA4
ZNF32
CSTF2T
SGMS1
MINPP1
IFIT5
TNKS2
BTAF1
CPEB3
EXOC6
LGI1
NOC3L
TBC1D12
SORBS1
CCNJ
OPALIN
TM9SF3
LCOR
CNNM1
GOT1
COX15
CHUK
SCD
HIF1AN
MRPL43
BTRC
DPCD
FBXW4
OGA
NOLC1
PSD
ACTR1A
AS3MT
NT5C2
INA
NEURL1
SLK
ADD3
SMC3
PDCD4
SHOC2
GPAM
NHLRC2
CCDC186
ABLIM1
FHIP2A
ATRNL1
SHTN1
RAB11FIP2
FAM204A
EIF3A
DENND10
PRDX3
TIAL1
INPP5F
MCMBP
SEC23IP
WDR11
FGFR2
ATE1
PLEKHA1
LHPP
ZRANB1
COG7
B3GALT2
CDC73
UCHL5
KCTD3
EPRS1
IARS2
RAB3GAP2
MARK1
MIA3
AIDA
BROX
RGS7
WDR26
CDC42BPA
AHCTF1
SCCPDH
AKT3
ADSS2
HNRNPU
CNST
KCNT2
ZBTB41
PPP1R12B
KDM5B
ADIPOR1
ERCC6L2
GOLM1
NAA35
AGTPBP1
NTRK2
CNTFR
UBAP2
CHMP5
BAG1
SMU1
DNAJA1
TMEM215
NDUFB6
TOPORS
WAC
ZEB1
ARHGAP12
KIF5B
VIM
STAM
CACNB2
MINDY3
FAM171A1
GAD2
ACBD5
ODAD2
THNSL1
ARHGAP21
BMI1
COMMD3
MLLT10
NEBL
ITGB1
CUL2
CCNY
CAMK1D
CDC123
SEC61A2
UPF2
USP6NL
CELF2
RBM17
GDI2
PFKP
ZMYND11
ZNF782
ZNF510
MRPL3
ATP2C1
ANKRD28
TBC1D5
TOP2B
NGLY1
SLC4A7
STT3B
DYNC1LI1
UBP1
CLASP2
ARPP21
WDR48
EIF1B
CTNNB1
TRAK1
NKTR
HIGD1A
SNRK
EXOSC7
ZNF197
LZTFL1
CCDC12
SETD2
SMARCC1
TMA7
SHISA5
PRKAR2A
ARIH2
IMPDH2
BSN
IP6K1
RBM6
RBM5
GNAI2
DOCK3
DCAF1
WDR82
BAP1
NISCH
NEK4
SPCS1
GLT8D1
GNL3
ACTR8
DENND6A
ABHD6
PXK
PTPRG
THOC7
PSMD6
PRICKLE2
MAGI1
KBTBD8
UBA3
TMF1
EIF4E3
CNTN3
CHL1
CNTN4
CRBN
ARL8B
SETD5
THUMPD3
TTLL3
EMC3
BRK1
ATG7
SLC6A1
TMCC1
NR2C2
LSM3
CHCHD4
RPN1
RAB7A
COPG1
SEC61A1
DNAJC13
UBA5
NPHP3
SRPRB
RYK
CEP63
MSL2
STAG1
COPB2
RASA2
GK5
XRN1
TRPC1
U2SURP
PLOD2
HPS3
WWTR1
COMMD2
TSC22D2
EIF2A
P2RY12
MED12L
MBNL1
TRIM59
IFT80
PDCD10
SERPINI1
GOLIM4
PRKCI
SKIL
SLC7A14
NCEH1
NLGN1
TBL1XR1
MRPL47
NDUFB5
USP13
PEX5L
TTC14
CCDC39
FXR1
DNAJC19
ATP11B
KLHL24
YEATS2
ABCC5
MAGEF1
VPS8
SENP2
EIF4A2
OPA1
ATP13A3
DLG1
SENP5
PAK2
PCYT1A
TFRC
TNK2
LRCH3
ZNF148
GOLGB1
GSK3B
COX17
IGSF11
CCDC191
ATP6V1A
NAA50
USF3
NEPRO
SLC35A5
ATG3
NECTIN3
DZIP3
IFT57
CD47
BBX
ALCAM
CEP97
NXPE3
RPL24
ZBTB11
TFG
TOMM70
NIT2
CMSS1
FILIP1L
CPOX
CLDND1
CHMP2B
CADM2
ROBO2
HSPA13
NCAM2
APP
BACH1
TIAM1
SYNJ1
PAXBP1
OLIG1
ATP5PO
RCAN1
MORC3
TTC3
KCNJ6
MX1
WWC3
MSL3
TMSB4X
RAB9A
GPM6B
MOSPD2
SYAP1
RBBP7
REPS2
CDKL5
RPS6KA3
CNKSR2
SMS
SAT1
PCYT1B
IL1RAPL1
TAB3
TSPAN7
ATP6AP2
MED14
USP9X
DDX3X
CASK
GPR82
FUNDC1
KDM6A
JADE3
CDK16
USP11
SYN1
ZNF182
ZNF630
TFE3
SYP
IQSEC2
SMC1A
HUWE1
PHF8
WNK3
TSR2
GNL3L
MAGEH1
AMER1
MSN
ZC3H12B
DLG3
FOXO4
SNX12
OGT
RPS4X
PHKA1
NAP1L2
CHIC1
ABCB7
UPRT
ATRX
MAGT1
ATP7A
PGK1
ITM2A
RPS6KA6
CHM
DIAPH2
TSPAN6
CSTF2
TMEM35A
DRP2
NAP1L3
ARMCX5
GPRASP2
TCEAL8
BEX1
TCEAL9
BEX3
TCEAL1
MORF4L2
FAM199X
PWWP3B
RNF128
RBM41
PRPS1
CHRDL1
ACSL4
ALG13
LRCH2
PLS3
LAMP2
ZBTB33
UPF3B
UBE2A
SLC25A5
PGRMC1
LONRF3
KLHL13
GRIA3
THOC2
STAG2
TENM1
SMARCA1
ZDHHC9
ZNF280C
SLC9A6
FHL1
RBMX
ATP11C
SLITRK2
FMR1
IDS
MTMR1
CD99L2
CETN2
SLC6A8
BCAP31
PDZD4
L1CAM
HCFC1
VBP1
RPLP2
GATD1
NAP1L4
PPP6R3
GRK2
B4GAT1
TMEM151A
KLC2
SF3B2
BANF1
DRAP1
CCDC85B
CFL1
PPP2R5B
PYGM
PRDX5
DNAJC4
OTUB1
COX8A
MARK2
ATL3
FADS2
CPSF7
PATL1
OSBP
DTX4
ZFP91
CTNND1
TMX2
CELF1
CKAP5
ATG13
CHST1
TTC17
API5
LRRC4C
TRIM44
SLC1A2
PDHX
CAT
CAPRIN1
FBXO3
KIAA1549L
HIPK3
QSER1
EIF3M
RCN1
IMMP1L
KCNA4
LGR4
ANO3
LUZP2
ANO5
PRMT3
LDHA
GTF2H1
KCNC1
COPB1
SPON1
BTBD10
DKK3
USP47
EIF4G2
CTR9
SBF2
PTBP1
DAZAP1
STK11
MBD3
OAZ1
SGTA
MRPS33
CELF5
PIP5K1C
MPND
SAFB
SAFB2
TUBB4A
SLC25A23
EVI5L
ELAVL1
RPS28
RAB11B
HNRNPM
ELAVL3
ILF3
TRIR
NFIX
CALR
NACC1
PRKACA
DNAJB1
AKAP8
TPM4
FAM32A
SLC35E1
SMIM7
TMEM38A
MAST3
[truncated: 2,278 more rows]

## Sheet: Tab 3
ME3 brown
ACO2
PICK1
POLR2F
ELFN2
EIF3D
RTCB
KCNH3
MAP3K12
PDE1B
PPP1R1A
BLOC1S1
ARHGEF25
GRIN2B
GPR162
MICAL3
CSRP2
LARGE1
SBF1
PPP6R2
MLC1
EXOC2
SLC22A23
WRNIP1
KIAA0319
TRIM27
ABCF1
PPP1R10
PRRC2A
VPS52
VEGFA
TMEM63B
ACSBG1
CIB2
RASGRF1
AP3B2
MAN2A2
IDH2
INSYN1
PLEKHH1
SIPA1L1
ZFYVE1
PSMC1
WARS1
CDC42BPB
TRAF3
PPP1R13B
SPIRE2
FBXO31
ZCCHC14
USP10
MBTPS1
CMIP
KARS1
PRMT7
ATP6V0D1
ACTN4
CIC
RABAC1
CLPTM1
PPP5C
CYTH2
DBP
RPS11
PTOV1
AP2A1
PEG3
ACAP3
SDF4
DVL1
MTOR
VPS13D
PLEKHM2
UBR4
DDOST
ADGRB2
MAP7D1
SF3A3
PABPC4
JAK1
LRRC41
RPS5
AFDN
MAP3K4
EZR
CCDC170
MDN1
NR2E1
TYRO3
SELENOS
FAN1
MPHOSPH10
TLE1
RUSC2
TESK1
GBA2
NDUFA8
PSMB7
AK1
SH3GLB2
RAPGEF1
RALGDS
PPP1R26
MAMDC4
DIPK1B
RNF208
NDUFB8
USF1
PRCC
SMG5
SSR2
UBE2Q1
INTS3
CELF3
PSMD4
DLC1
MKKS
SEC23B
DDRGK1
IDH3B
PDRG1
NOL4L
PLCG1
CHD6
ZMYND8
RTF2
PSMG3
MMD2
TECPR1
TRRAP
GIGYF1
GNB2
CHCHD2
TBC1D10B
XPO6
GTF3C1
CREBBP
LUC7L
MRPS34
MAPK8IP3
PKD1
RNPS1
ABCA3
CARD19
PHF2
STARD7
CHST10
LONRF2
CRACDL
DHX57
PDIA6
LETM1
NELFA
JAKMIP1
ABLIM2
DCLK2
ADH5
FRY
MRPS31
UBAC2
COL4A2
GRTP1
CUL4A
MPHOSPH8
CCAR2
PTK2B
GALNT9
NCOR2
UBE3B
SART3
MORC2
PISD
BCR
CHCHD10
PI4KA
LZTR1
MED15
GALNT2
MICU1
GRID1
MARCHF8
PGAM1
LDB1
GBF1
HTRA1
BCCIP
GLRX3
STK32C
TUBGCP2
MTARC1
TP53BP2
ZNF281
NAV1
DCTN3
EPC1
FRMD4A
DIP2C
CTSV
ACAA1
MYRIP
DHX30
UQCRC1
LRIG1
PRRT3
RUVBL1
CLSTN2
SHROOM2
MAP7D2
UBA1
RBM10
WDR45
SYNJ2
KDM5C
FGD1
LAS1L
ARMCX2
ATP2B3
BRCC3
AP2A2
CEND1
TALDO1
DEAF1
LTO1
NDUFV1
PITPNM1
SART1
VPS51
ASRGL1
DAGLA
DDB1
PRPF19
TMEM132A
MAPK8IP1
RPS13
ABHD17A
BTBD2
UBXN6
HDGFL2
MLLT1
GTF2F1
C3
PRKCSH
SMARCA4
DNM2
CDC37
ICAM5
DNMT1
EIF3G
TNPO2
MAST1
PRDX2
C19orf53
ADGRL1
PKN1
SLC1A6
AKAP8L
AP1M1
EPS15L1
SIN3B
TMED9
GPRIN1
NOP16
IK
HARS1
RELL2
TMEM9B
DENND5A
RIC3
NUMA1
MAP6
SNX19
RELN
CACNA1E
RGL1
CSMD1
TENM3
ATG9A
AGAP1
HES6
GPC1
HDLBP
AMER3
TMEM178B
DENND2A
KIAA1549
DBNL
OGDH
VPS41
ANXA6
NARF
TBCD
AATK
CBX4
SEC14L1
MIF4GD
COG1
ACLY
RAPGEFL1
PSMD3
TSPOAP1
MTMR4
SUPT6H
VPS53
PRPF8
CAMKK1
MYBBP1A
PHF23
GPS2
SCO1
NCOR1
ALDH3A2
ARHGAP23
ATP8
SDHA
B3GAT3
FAM20C
BSCL2
SCARA3
KIF13A
IGSF21
MCF2L
CKB
RNF216
MCFD2
PODXL2
TKT
LSS
POLR2E
MESD
STIP1
RPS21
RAP1GAP
POU3F3
ZNF251
AGRN
SLC38A10
PPFIA3
ENO1
SLC3A2
NRBP1
MARK4
TNRC18
PRMT2
PPP1R3F
AMER2
PYGB
SLC4A3
DNAJA3
AFG3L2
ARFGEF3
REXO4
ILK
APC2
LONP2
PARP1
CTSB
CHMP1A
ATP5ME
P3H1
PLXNA1
FADS1
AKAP10
TMTC2
NPLOC4
MMP17
BNIP3
UQCR10
KDM4B
TRAPPC12
TAF4
SPG7
CX3CL1
SRRT
DPF1
PQBP1
CDK10
SSBP4
KDM4A
NMT2
DCUN1D2
PTPRN2
HIPK2
KIFC2
MAP2K2
LONP1
PPP1R12C
TMEM9
VPS33A
EP400
SECISBP2
TAF7
RFC2
GTPBP4
PTPRS
VPS37B
POLDIP2
SSRP1
PRPF6
SEZ6L2
SH3BGR
CHMP2A
NAXD
EXTL1
NECAB3
PLCH2
KBTBD11
S1PR1
FASN
PCGF3
FBH1
CAPNS1
NDUFB10
PRKCZ
YAE1
TMEM158
FRMPD4
APOA1
ATP13A2
PREX1
PTTG1IP
AJAP1
PMPCA
ABHD8
CYC1
NDUFS3
SURF6
ERF
TCF20
ARFGAP1
SRRM3
PANX1
SELENOH
BRSK1
NDST1
EBP
DUSP8
MANEAL
AKAP17A
MARCHF9
CIAO2B
SHANK2
CASKIN1
YBEY
MRPL12
RPS15
CUEDC2
MRPL20
CACNA1B
C1QB
CACNG2
GPS1
RAB26
RAB40C
MRPL40
RPL35
DENND6B
ZNF304
CELSR2
SPECC1
ARL2
NDUFB11
NPDC1
DOC2A
MECP2
CYTH3
VPS25
MVD
ZDHHC14
NOVA2
BRD9
UBQLN2
ISG12.A.
ARFRP1
UBE2S
ATP8A2
SEZ6
BTBD6
OS9
ADGRB1
MAPK15
TPPP3
TRIM11
ISLR2
PSMD8
ACTN1
CCDC127
TCEA2
MVB12B
NR1D1
TUBB4B
ADSS1
MRPS11
PLPPR3
PPFIA1
SPTBN4
ATP11A
PACS2
EMD
ZNF853
TRIM28
NRBP2
RAI1
LRRC8D
CERK
PUF60
SCAF1
CTSF
AKT1
P4HB
MARCHF1
ABCA2
UPF1
FLII
PIGH
EIF3B
GPSM1
NEUROD6
ANKRD11
EXOC3
EIF3F
MRPL51
CHGB
APCDD1
IPO9
TMEM147
TMEM151B
AP3D1
SERP2
ABHD12
EPN2
LRRC45
URGCP
ISG15
TXLNG
CFAP298
GPR17
COL4A1
TSC1
PURA

## Sheet: Tab 4
ME4 yellow
TRHDE
KCNA1
ADIPOR2
ANO4
GMPR
TPMT
BTBD1
PDE8A
STXBP6
CCNB1IP1
PLEKHG3
MAP3K9
PSEN1
NDUFB1
CHGA
TMEM14A
MAG
DNAJC16
NPC1
OSBPL1A
SSX2IP
RPE65
SFT2D1
VIP
HIVEP2
PDE7B
KCNQ5
FRMD5
PPIP5K1
OIP5
RASGRP1
MEIS2
ASB7
LARP6
PYGL
DHRS7
SLC24A2
VLDLR
RORB
TLE4
FBXO32
DCAF13
PDP1
CERS2
SLC25A24
OLFM3
EXTL2
PLCB4
SYNDIG1
PPP1R16B
KCNB1
LMTK2
STX1A
PNO1
FANCL
RNF144A
TMEM144
CCNG2
HHIP
FLT1
GPR180
HS6ST3
POLR3D
RHOBTB2
C1orf198
CAMK2G
GPR26
PIP4K2A
TASOR2
CPNE4
SATB1
ZNF385D
CCK
ABHD5
TF
CLDN11
MAP3K13
DNAJB11
APOD
HEG1
ADARB1
PLP1
DCX
RAB33A
NSDHL
C1QTNF4
MDK
CACNA1A
GJC2
HOMER1
RASGRF2
ELL2
TMEM41B
CNTN5
ZC3H12C
MCAM
SORL1
JAM3
THSD7A
TMEM196
ELAPOR2
BRINP2
LAMC1
SYT14
GTDC1
R3HDM1
MGAT5
RWDD4
ACSL1
PLA2R1
KCNH7
CALCRL
PLCL1
ICA1L
EPHA4
SLC16A14
KDM7A
DGKI
CCDC136
ANLN
PLEKHA8
MRPS24
ADCY1
CDH12
ARL15
PDE4D
RNF180
CFAP90
ADCY2
TTYH2
GOLGA7
RAB3B
NRIP1
ADORA1
OSGIN2
CGRRF1
KLF9
CD9
DENND5B
PLEKHO1
ZNF385B
SRXN1
PPM1L
ITPR1
TMEM26
ZBTB1
TBC1D30
VSTM2B
KCNIP4
SCN1A
TCP11L2
ACYP2
FJX1
CHRM3
CDH18
CACNA2D3
DPY19L1
MYH14
GCA
FAM131B
LDLR
CACNB4
CAPN2
PPP2R1B
PLCL2
TSPAN5
GRIA4
MRPL15
DIRAS2
ST8SIA5
LIMA1
TIMM21
BORCS5
KCTD16
C21orf91
TAFA4
LGI3
HCN2
GABRB2
RGS7BP
DBNDD2
MFAP3
ELOVL7
NUSAP1
BHLHE40
ELOVL6
CAMK4
CSRNP2
EVL
MRPS36
KCNA2
HACD1
MRPS18C
SAMSN1
TRAF6
SGCZ
MPPED1
PTPRT
RBFOX3
TIMM10
RTKN2
MTUS1
BCL2L13
SSNA1
SGTB
GPR52
CNTN2
EIF5A2
IPCEF1
H2AC25

## Sheet: Tab 5
ME5 green
MCHR1
DTX3
HELB
NUP107
RAB3IP
GLIPR1
ZKSCAN8
MAPK14
DAD1
SAE1
MASP2
TXLNA
ANGPTL3
STX7
TMEM200A
AP4E1
TTC39B
TMEM74
EMC2
SNX27
CTSS
MOCS3
PPP1CB
NPY1R
CNOT6L
RNF150
CISD2
METAP1
GRID2
ALOX5AP
LACC1
RGCC
UCHL3
TRAFD1
DYNLL1
PPIL2
EXOSC1
BLOC1S2
ARMH3
BCL6
EAF2
PDK3
ZNF81
TIMM8A
BEX5
RANBP3
ZNF333
ZNF672
JMJD4
B4GALT7
CETN3
COMMD10
DTWD2
CLNS1A
CBL
RBBP5
MIOS
HYCC1
RABGAP1L
YOD1
TSN
GTF2E2
C2orf69
INO80D
ILKAP
SSBP1
SLC35B4
MIER3
PSME3
EVI2B
BLMH
ADPRM
NUS1
MRPL19
THAP2
GPD1L
RAB28
FOXJ3
FBXO42
NFU1
ENPP4
MMGT1
LCLAT1
C6orf136
PEX11A
ARL13B
CBLL1
SLC39A9
PPIL4
GOSR1
FAM120B
ZNF529
SDHC
SMNDC1
PIP5K1A
CLN5
KBTBD6
YAP1
KDELR2
COX11
PRRX1
CDADC1
FAM104A
ARL3
ENTPD4
GPR18
MPV17L
CRCP
P2RY13
SOCS6
MRPS30
TOR1AIP1
NUDCD2
LYRM7
PLEKHA2
COMMD8
BAG2
SLC5A3
SKA2
TP53INP1
MRPL58
ST3GAL6
OTULIN
C2orf49
PRSS22
DIPK2A
INSIG2
TLNRD1
SIAH1
GET1
ZNF891
CCNT1
BTF3L4
CLDN15
ATXN1L
LSM2
RASSF3
MTERF2
FAM222B
BPGM
TDRP
SSBP3
ZBTB25
NALF1
RIMOC1
IPMK
DCTN5
SAMD5

## Sheet: Tab 6
ME6 red
PRPF40B
NT5DC3
RIPOR2
TRIM26
RING1
FKBP5
CPNE6
BCL11B
VAT1L
CALB2
SMPD3
ADGRG1
PRKCG
PGD
TTC39C
AK5
DAB1
MAST2
RPS6KA2
MTRF1L
CNR1
FILIP1
SLC14A1
GPR176
CACHD1
APBA2
NTRK3
GRIN3A
MTSS1
ARHGEF11
EFNA3
BCL9
WDR77
NTNG1
SLC24A3
CDK5RAP1
AUTS2
CIAO1
CREG2
NPAS2
CCDC85A
TNIP2
STIM2
KIT
CAMK2D
FOXO1
KSR2
DTX1
AGT
CCDC6
PCBD1
MCU
SLIT1
KCNIP2
CNNM2
BRINP3
TGFB2
NEK7
DAPK1
MSRB2
GYG1
SLITRK3
SLC9A7
MAGED1
TSPYL2
PCDH19
AMOT
IL13RA1
PNCK
SLC25A22
OR1I1
UNC5A
RGMB
ARHGAP26
SRPRA
B3GAT1
LRRN2
CDK14
UNC80
SPHKAP
PRKAG2
MEST
STRIP2
TSPAN33
WIPF3
TNS3
MYO10
CARTPT
CDC42EP4
AXIN2
SGSM2
PLXNA4
VPS9D1
GRIA1
SALL2
EFR3B
SYN2
KCNK2
CX3CR1
TMEM47
AMPH
ZMYM3
STUM
LAPTM5
SFRP1
KCND3
FARP1
LMAN2L
PDK2
NETO1
SLC16A2
BABAM1
RNASE1
TP53I11
CADM1
WFS1
ZHX3
LY6H
C14orf132
SST
TAFA2
RARRES2
SLC36A1
PTPRF
UCKL1
PEG10
COL1A1
WDR1
GPR27
SUGP1
PTDSS2
SLC25A28
RAP2B
DYNC2LI1
DYNC2I1
LPIN2
TCFL5
C1QC
WSCD2
ZNF470
RHBDD2
IFITM5
FSIP1
MAPK3
TNNI3

## Sheet: Tab 7
ME7 black
KCTD17
ZNF385A
GDF11
DNAJC14
ANKRD52
USP5
PIANP
DTNBP1
RNF5
TNFRSF21
EGLN3
THTPA
SLC7A8
FAM174B
VASH1
TUBB3
RIPOR1
MMP15
TBCB
ZC3H4
CA11
PEX14
CAPZB
PAQR7
ZBTB6
LRRC8A
PTPA
BRD3
NCSTN
CLK2
STK35
SLC32A1
SLC9A8
FOXK1
NPTX2
POLR3E
HMOX2
SPRED2
ZNF512
TFDP1
GAS6
GPN3
SUDS3
ACADS
EXOC8
DNAJB12
GGA2
TAF3
ATXN7
LHFPL4
PABIR2
CCNQ
EHBP1L1
DPF2
KHSRP
MAP2K7
SLC44A2
CDKN2D
NRIP3
CAPN5
USP35
NECTIN1
EI24
ETS1
ZNF703
C2orf72
ASB1
ADCYAP1R1
YKT6
TENT4A
CACNB1
FLOT2
PFN1
PELP1
CTDNEP1
SLC41A1
FAM53C
SCN2B
SYT17
KLHL12
TMUB2
TPP1
FBXW11
HSPB6
PHF21A
VAT1
CCDC9
DCAF12
DVL3
LURAP1
OLFM2
PRRT2
SLC1A4
APH1A
PIM2
WDR37
VGLL4
GANAB
RAMP3
CMTM2
TAOK2
SLC7A5
TSPYL5
YIPF3
TAF6
VAMP2
SIK1
SPRED3
GPR63
SHISA7
DGCR2
METTL21A
RASL10B
MORN4
UVSSA
TLCD3B
MAX
TCTA
TMEM164
DUSP6
TOB2
DIRAS1
ZNF513
CRIP2
GPR37L1
FIS1
KANK2
ANO8
RTN4RL1
QSOX2
LLGL1
KCTD13
CLDN5

## Sheet: Tab 8
ME8 pink
POLDIP3
TXN2
NCKAP5L
ASIC1
MBD6
COPS7A
TNFRSF1A
ZBTB12
TAPBP
PPARD
CPNE5
LRFN2
FURIN
CSK
KHNYN
VIPAS39
TGFB1
HIF3A
KDELR1
IL4I1
AKT1S1
ATF5
SYT3
PRPF31
ZNF787
FAM131C
ZSWIM5
ATOSB
TMEM8B
VAV2
NELFB
ADCK5
GBA1
TRIM46
PCED1A
TRAPPC14
SH2B1
MGRN1
CLCN7
TRAF7
ZIC2
PLBD2
EMID1
ZFYVE27
TCF7L2
SAMD4B
NDUFAB1
EFCAB2
RNF123
SEMA3G
BGN
RENBP
PACS1
GPR137
MIDN
SLC27A1
IL17B
STIM1
LAMTOR1
TMCC2
PHB1
SAMD14
CLUH
CD68
KDM6B
LYSMD1
CNOT4
ZNF710
LYPLA2
UBALD2
SLC43A2
ATAT1
ETV3
GATD3
DVL2
FBRS
B4GALT2
DYRK1B
CDIPT
TNS1
HDAC11
RANGAP1
TMUB1
POLR2A
VPS37C
MSI1
PSD2
SLC25A39
ACHE
SPHK2
AMPD2
ZNF580
GRAMD4
LRFN1
MATCAP1
SUV39H1
ALYREF
BRD1
PTPN23
HGS
CD79A
SBSN
ZNF16
ERGIC3
GID8
AIF1L
TMEM94
ADISSP
PTP4A3
CTDSP1
C19orf81
SSC5D
KAZN
ANKRD34A
YPEL4
KCNAB3
PPP1R14B
ZNF219
TMEM223
MYPOP
ARHGAP33
PCGF2
SERPINH1
TAFAZZIN
SLC6A9
SURF4
FGF11

## Sheet: Tab 9
ME9 magenta
TST
SLC16A7
PKP2
LRRC23
CHST11
TBC1D22A
DCDC2
SUPT3H
NPAS3
SLCO3A1
STON2
SLC24A4
ZNF423
OSCAR
DRAXIN
MTHFD1L
NHSL1
RSPO3
ANKRD6
DUOXA2
NR4A3
FIBCD1
ANGPT1
SDC2
JPH1
FAM110B
KCNN3
KCNC4
PALMD
DPYD
CBLN4
BAIAP3
CYP26B1
MTA3
NPY2R
PCDH8
EDNRB
CLYBL
PCCA
GLRA3
RASAL1
ZNRF3
ANXA11
PRKG1
PTPRE
EPHX1
FRMD3
NRP1
ECHDC3
KLHDC8B
FEZF2
IFT122
XPC
FNDC3B
ABI3BP
GSPT2
MED12
FRMPD3
TRPC5
GPC4
TSPAN18
PTPN5
TEAD1
ANKRD34B
KCNN2
KLHL3
ZNF202
FGFR1
TANC1
NEUROD1
FZD7
PARD3B
GALNTL5
SLC13A4
AEBP1
GLI3
OXCT1
SLIT3
TENM2
CYB561
ADAM11
HAP1
KSR1
RNF217
CPNE2
GNAL
KCTD4
NUMBL
AFF1
TTR
MET
SFMBT2
LEPR
DDIT4L
CDH4
CABP7
NRP2
DZIP1L
PARVA
TOPAZ1
RNASE4
TNFAIP8L3
VGLL3
NUDT16
PLEKHG1
RYR3
GPR68
NME9
PDYN
NR3C2
NTSR1
NPNT
CEMIP
ZNF467
DOC2B
NELL1
GPR101
TRHR
IFN.OMEGA.6

[truncated: 9 more sheets: Tab 10, Tab 11, Tab 12, Tab 13, Tab 14, Tab 15, Tab 16, Tab 17, Tab 18]
