# Supplementary material for: Cyclosporine A Accelerates Neurorecovery Transcriptional Trajectory in a Swine Model of Diffuse Traumatic Brain Injury
Source: Int J Mol Sci. 2025 Apr 9;26(8):3531. doi: 10.3390/ijms26083531 (PMC12026708; doi:10.3390/ijms26083531)
Supplement: Supplementary file 1 [file ijms-26-03531-s001.zip › Supplementary Materials/Supplementary Table S8.xlsx]

## Sheet: Description of Each Tab
Tab Number	Tab Description	Total Number of Downregulated DEGs	Total Number of Upregulated DEGs
Tab 1	Injured 1 day post-injury vs Sham in Frontal Cortex	498	157
Tab 2	Injured 1 week post-injury vs Sham in Frontal Cortex	975	520
Tab 3	Injured Cyclosporine treated vs Sham in Frontal Cortex	1436	429
Tab 4	Injured 1 day post-injury vs Sham in Hippocampus + Amygdala	463	444
Tab 5	Injured 1 week post-injury vs Sham in Hippocampus + Amygdala	2697	1568
Tab 6	Injured Cyclosporine treated vs Sham in Hippocampus + Amygdala	2728	1430
Threshold:
p value ≤ 0.05
(log2FC) ≥ 1 or ≤ -1

## Sheet: Tab 1
Injured 1 day post-injury vs Sham in Frontal Cortex
Gene	baseMean	log2FoldChange	lfcSE	stat	pvalue	padj
SIX3	81.3305	-1.68161	0.524789	-3.20435	0.00135368	0.0233943
PCARE	81.9325	-1.66429	0.610225	-2.72735	0.00638461	0.0413058				Threshold:
MSLNL	59.1486	-1.61904	0.66412	-2.43788	0.0147739	0.060966				p value ≤ 0.05
LCN15	36.0313	-1.57952	0.530832	-2.97556	0.00292451				Downregulated	log2FC ≤ -1
CCIN	42.8095	-1.57603	0.650811	-2.42165	0.0154504				Upregulated	log2FC ≥ 1
CLEC3A	34.5346	-1.57584	0.623624	-2.52691	0.011507
NOXO1	52.7638	-1.54045	0.543536	-2.83412	0.00459524
C8G	86.4859	-1.53642	0.560547	-2.74093	0.0061266	0.0406828
PAX4	49.4634	-1.53558	0.63119	-2.43283	0.0149813
SLC7A4	54.0304	-1.5088	0.481368	-3.13439	0.00172211	0.0253692
TEX52	40.8001	-1.49509	0.586057	-2.55111	0.0107381
HOXC11	43.7477	-1.4827	0.581596	-2.54936	0.0107921
HOXD10	33.9698	-1.47713	0.69161	-2.13579	0.0326967
P2RX1	85.3271	-1.46672	0.586518	-2.50072	0.012394	0.0559646
SLC22A11	56.2235	-1.45601	0.636609	-2.28713	0.0221882	0.0742299
KCNA7	38.1177	-1.45313	0.562187	-2.58479	0.0097438
TDRD9	145.513	-1.4528	0.550817	-2.63753	0.00835122	0.0468539
KLF1	42.8827	-1.44221	0.654621	-2.20312	0.0275866
MADCAM1	41.9706	-1.43177	0.391978	-3.65269	0.000259506
TNS4	120.232	-1.431	0.472184	-3.03061	0.0024406	0.0286446
TEKT4	41.5267	-1.43063	0.626135	-2.28485	0.0223216
GNAT1	161.058	-1.42977	0.521786	-2.74016	0.00614099	0.0406828
FGF8	36.5356	-1.42302	0.576357	-2.469	0.0135493
SLC34A2	108.787	-1.41965	0.550684	-2.57797	0.00993821	0.050262
AMN	39.7184	-1.40605	0.583493	-2.40972	0.0159648
SERPINA4	37.4907	-1.39992	0.629156	-2.22508	0.0260758
CLDN4	85.9298	-1.39773	0.601198	-2.32491	0.0200766	0.0702681
MYMK	37.8657	-1.39688	0.632665	-2.20793	0.0272492
NT5DC4	44.9217	-1.39683	0.555771	-2.51332	0.0119601
TMEM270	44.962	-1.39664	0.587633	-2.37671	0.0174676
CLDN7	30.2353	-1.39492	0.570581	-2.44473	0.0144961
QRICH2	198.012	-1.3932	0.54002	-2.57991	0.00988267	0.0501184
PCSK4	68.5174	-1.38263	0.562786	-2.45677	0.0140194	0.059493
H1.8	38.0809	-1.38208	0.588566	-2.34821	0.0188638
ADAM8	69.5992	-1.38172	0.52682	-2.62275	0.00872227	0.0478718
KRT32	33.2788	-1.37854	0.637233	-2.16332	0.0305165
METTL27	37.0989	-1.37692	0.596068	-2.31	0.0208881
SPATA3	65.0449	-1.36952	0.591436	-2.31558	0.020581	0.0713439
PCP2	44.8331	-1.36863	0.487605	-2.80685	0.00500283
SULT2B1	45.9047	-1.36449	0.461011	-2.95978	0.0030786
SLC9A3	134.292	-1.36435	0.515165	-2.64837	0.00808821	0.0462118
SYNE4	42.4665	-1.36313	0.568515	-2.3977	0.0164982
OTOP3	52.1373	-1.35717	0.617974	-2.19616	0.0280806
TIGD3	39.2009	-1.35646	0.562815	-2.41014	0.0159464
TLE7	45.8554	-1.35641	0.675419	-2.00825	0.0446168
TMEM95	35.6643	-1.35539	0.500323	-2.70904	0.00674792
TSPEAR	51.7903	-1.35404	0.603024	-2.24542	0.0247411
ODF3B	40.9585	-1.35342	0.464851	-2.91151	0.00359681
TEKT5	43.7857	-1.35322	0.610078	-2.2181	0.026548
ZMYND15	51.3295	-1.35219	0.517336	-2.61375	0.00895548
PGA5	39.2142	-1.35119	0.593386	-2.27709	0.0227808
FNDC11	32.7712	-1.34773	0.59974	-2.2472	0.0246275
FEZF1	98.0711	-1.3447	0.557761	-2.41088	0.0159141	0.0627862
MATN1	54.406	-1.34421	0.56683	-2.37146	0.0177181	0.0658467
LRRC15	35.7249	-1.34348	0.622935	-2.15669	0.0310295
IRX5	37.3975	-1.34321	0.660121	-2.0348	0.0418713
ROR2	77.0562	-1.3397	0.457334	-2.92937	0.00339646	0.0326022
KCNA10	43.6351	-1.33915	0.60482	-2.21414	0.0268194
NFAM1	85.9711	-1.33625	0.616514	-2.16743	0.0302021	0.0877048
NPAS4	125.392	-1.3318	0.585263	-2.27556	0.0228722	0.0755281
RBBP8NL	113.434	-1.33122	0.537763	-2.47547	0.0133062	0.0580303
UCP3	50.6423	-1.32916	0.588871	-2.25713	0.0240002
APOA4	31.3577	-1.32433	0.649494	-2.03902	0.0414483
JSRP1	48.3747	-1.3218	0.619668	-2.13308	0.0329183
ATOH8	61.6981	-1.31958	0.452409	-2.91679	0.00353658	0.032932
ZC3H12D	48.3812	-1.31783	0.565275	-2.33131	0.0197372
CNFN	45.536	-1.31704	0.427175	-3.08315	0.00204824
IDO2	49.1705	-1.31575	0.595263	-2.21036	0.0270803
PRPH	75.4636	-1.31508	0.493557	-2.66449	0.00771054	0.0452262
ATP6V0A4	79.3621	-1.31442	0.54755	-2.40054	0.0163707	0.0635742
CREB3L3	74.5639	-1.31441	0.579854	-2.26679	0.0234032	0.076377
TMEM81	34.8918	-1.30782	0.474652	-2.75531	0.00586362
ANO9	98.6627	-1.3049	0.523593	-2.4922	0.0126956	0.056717
AVPR2	54.7744	-1.30234	0.522798	-2.49109	0.0127353	0.0567866
NPFFR1	35.9065	-1.29922	0.625158	-2.07822	0.0376892
PCK1	92.2135	-1.29867	0.625732	-2.07545	0.0379453	0.0990843
PRSS33	50.7512	-1.29849	0.57612	-2.25385	0.0242055
HOXA2	42.591	-1.2981	0.614133	-2.11372	0.0345396
ELF3	86.2875	-1.29554	0.595194	-2.17666	0.0295058	0.0867009
SULT1C2	46.2151	-1.29502	0.596459	-2.17117	0.029918
AGER	101.604	-1.29452	0.490166	-2.64098	0.00826666	0.0467021
LDHD	144.027	-1.29452	0.317407	-4.07842	4.53435e-05	0.0129683
TFAP2B	99.1186	-1.29275	0.422045	-3.06306	0.00219088	0.0277848
RRAD	45.8794	-1.29088	0.478559	-2.69742	0.00698784
SH2D3A	59.2813	-1.29009	0.556306	-2.31903	0.0203937	0.0709033
ONECUT1	67.5122	-1.28979	0.579678	-2.22501	0.0260803	0.0808208
GPR84	49.3826	-1.28678	0.557441	-2.30838	0.0209781
PCSK9	85.0814	-1.28311	0.565667	-2.26832	0.0233096	0.0762627
XRCC3	66.6105	-1.28237	0.392885	-3.26397	0.00109862	0.0215574
SLC1A7	86.2731	-1.27905	0.541811	-2.3607	0.0182405	0.0668687
LLGL2	127.127	-1.2786	0.549489	-2.32689	0.0199709	0.0700651
RPL3L	66.7891	-1.27801	0.547715	-2.33334	0.0196301	0.0694751
ACP4	69.6519	-1.27505	0.386915	-3.29543	0.000982703	0.0211539
ASB10	38.9152	-1.27232	0.581097	-2.18952	0.0285592
STKLD1	52.031	-1.27165	0.416169	-3.05561	0.00224602
OTOP2	59.8239	-1.27135	0.600191	-2.11823	0.0341552	0.0937296
P2RX3	50.1245	-1.26854	0.601523	-2.10888	0.0349553
TLX1	43.6178	-1.2677	0.595099	-2.13024	0.0331518
SPNS3	120.458	-1.26495	0.53285	-2.37393	0.0175997	0.0656549
MCIDAS	44.9279	-1.2635	0.546554	-2.31175	0.0207912
MAN2B2	109.296	-1.26338	0.527462	-2.39521	0.0166109	0.0639539
C1QTNF3	63.6788	-1.26201	0.552625	-2.28367	0.022391	0.0746151
SARDH	165.88	-1.26146	0.515348	-2.44779	0.0143735	0.0601051
ZNF541	141.196	-1.26146	0.574093	-2.19731	0.0279985	0.0839193
FOXA3	52.3227	-1.26073	0.436199	-2.89027	0.00384916
KCNH6	92.2625	-1.25994	0.565151	-2.22938	0.0257884	0.0803284
LTA	60.1028	-1.25977	0.539933	-2.3332	0.0196375	0.0694751
HOXA3	32.0925	-1.25774	0.603455	-2.08424	0.0371386
TBC1D10C	53.9295	-1.25757	0.60652	-2.07342	0.0381331	0.099336
ENDOU	98.891	-1.25649	0.445246	-2.82203	0.00477214	0.0370169
SLC6A3	64.4306	-1.25537	0.625618	-2.00661	0.0447912	0.107833
C6orf132	111.046	-1.2549	0.518799	-2.41886	0.0155692	0.0620314
HOXB2	37.9044	-1.25433	0.602162	-2.08305	0.0372467
CREB3L4	84.5213	-1.25383	0.465484	-2.6936	0.00706853	0.0435098
UPK3A	46.5987	-1.2537	0.529532	-2.36757	0.0179053
PIERCE1	57.8277	-1.25228	0.381176	-3.2853	0.00101874	0.0212943
EPHX3	59.7469	-1.25059	0.400786	-3.12033	0.00180646	0.0254455
UBASH3A	99.8773	-1.2489	0.611389	-2.04273	0.0410789	0.103672
EN2	41.3219	-1.2477	0.536397	-2.32607	0.0200146
CDX2	35.8881	-1.24702	0.580752	-2.14726	0.0317729
SKIDA1	72.904	-1.24518	0.369314	-3.3716	0.000747335	0.0197747
RHBG	86.4983	-1.24434	0.52627	-2.36446	0.0180564	0.0664186
CIB4	37.7273	-1.24314	0.626367	-1.98469	0.0471793
FCRL6	55.999	-1.24117	0.573345	-2.16478	0.0304043	0.0879767
MYL11	81.714	-1.24025	0.584314	-2.12258	0.0337889	0.0932308
ATP12A	71.5541	-1.23976	0.622138	-1.99274	0.0462896	0.109762
SLC9A2	65.4411	-1.2383	0.462328	-2.6784	0.00739743	0.0443115
ACP7	63.1587	-1.23824	0.56992	-2.17266	0.0298056	0.0870965
PGF	100.534	-1.2378	0.393157	-3.14835	0.00164193	0.024823
ZGLP1	37.794	-1.23414	0.625525	-1.97297	0.0484991
MS4A10	49.9413	-1.23381	0.56907	-2.16811	0.03015
GIPR	117.281	-1.23334	0.511858	-2.40954	0.0159727	0.0628745
ALDH3B2	56.8473	-1.23262	0.545257	-2.26062	0.0237831	0.0769347
PDLIM2	54.518	-1.23064	0.451747	-2.72418	0.00644623	0.0415003
C19orf38	41.0757	-1.23049	0.574593	-2.14151	0.0322332
C5AR2	90.3488	-1.22454	0.500063	-2.44877	0.0143345	0.0600732
ENTPD8	66.4616	-1.22404	0.520506	-2.35163	0.0186915	0.0676667
BMP6	73.0064	-1.22373	0.333383	-3.67064	0.000241946	0.015856
RHEX	88.834	-1.22358	0.552431	-2.21489	0.0267675	0.0818277
EVA1B	36.783	-1.22335	0.376559	-3.24877	0.00115907
RORC	96.7629	-1.22331	0.37114	-3.29609	0.000980393	0.0211539
MYO1G	110.773	-1.22062	0.523909	-2.32983	0.0198149	0.0697346
ELF5	50.2548	-1.21946	0.546372	-2.23193	0.0256197
OTX1	109.571	-1.21657	0.379441	-3.20621	0.00134497	0.0233943
PRSS8	57.9212	-1.21654	0.449817	-2.70453	0.00684018	0.0428515
CDHR5	84.4637	-1.21614	0.545455	-2.22959	0.0257744	0.0803283
NXNL1	70.1328	-1.21522	0.511718	-2.37479	0.0175589	0.0655834
GNB3	53.9063	-1.21482	0.468873	-2.59094	0.00957142	0.0495705
PTPRH	125.846	-1.21391	0.541406	-2.24214	0.024952	0.0791726
PCK2	81.094	-1.21389	0.442087	-2.74581	0.00603615	0.0404748
ALDH3A1	57.2986	-1.21387	0.534515	-2.27097	0.0231489	0.0760164
GPR139	50.6885	-1.20888	0.433833	-2.78651	0.00532792
THEG	51.3609	-1.2086	0.591615	-2.04288	0.0410647
FAM110A	85.7552	-1.20823	0.452241	-2.67164	0.00754809	0.0448285
STEAP3	96.4797	-1.20702	0.514497	-2.34601	0.0189755	0.0681402
NTRK1	77.7691	-1.20685	0.577247	-2.0907	0.0365548	0.0972335
HDHD5	38.8816	-1.20498	0.370294	-3.25411	0.00113748
NKX2.1	32.6341	-1.20423	0.585041	-2.05837	0.0395549
PTCHD3	70.3692	-1.20394	0.489852	-2.45776	0.0139806	0.0594047
HTR1B	57.9993	-1.2034	0.33112	-3.63433	0.000278705	0.0160217
TNNT1	154.68	-1.2034	0.456887	-2.6339	0.00844094	0.0471078
FZD2	41.1378	-1.20286	0.378164	-3.18078	0.00146878
DBH	66.3523	-1.20244	0.5851	-2.0551	0.0398691	0.101893
PCDH12	118.992	-1.20167	0.447834	-2.6833	0.00728995	0.0440901
S1PR4	54.6787	-1.20162	0.598122	-2.00899	0.0445378	0.107715
NPAS1	84.8209	-1.20162	0.410765	-2.92531	0.00344114	0.0327475
CTSW	88.011	-1.201	0.435797	-2.75587	0.00585358	0.0401407
WDR88	90.4577	-1.20071	0.48435	-2.47902	0.0131745	0.057711
SCNN1A	131.892	-1.19951	0.531695	-2.256	0.0240703	0.077589
DUSP2	36.8868	-1.19859	0.488011	-2.45608	0.0140463
PTPN22	47.3545	-1.19776	0.600554	-1.99443	0.0461047
AHRR	138.429	-1.19764	0.475668	-2.51781	0.0118086	0.0546076
ITGB4	242.391	-1.19698	0.454618	-2.63292	0.00846531	0.0471322
CNGA4	82.4417	-1.19607	0.363593	-3.28958	0.00100335	0.0212532
RUNX3	88.9868	-1.19572	0.592586	-2.0178	0.0436119	0.106634
CYP21A2	42.4129	-1.19438	0.546731	-2.18458	0.0289195
DNAI1	99.9012	-1.19368	0.448223	-2.66314	0.00774157	0.0453205
KLF4	67.5024	-1.19357	0.349743	-3.4127	0.000643223	0.0191608
FUT7	54.0757	-1.1929	0.544444	-2.19105	0.0284484	0.0848475
SPHK1	78.863	-1.19249	0.460874	-2.58745	0.00966881	0.0496925
CASZ1	181.661	-1.1924	0.497778	-2.39545	0.0166	0.0639523
FAM83E	72.1992	-1.19141	0.542158	-2.19753	0.0279828	0.083893
STARD3	41.8078	-1.19033	0.441478	-2.69625	0.00701259
TTC34	104.286	-1.18978	0.440551	-2.70066	0.00692025	0.0430262
EPS8L2	115.267	-1.18823	0.588667	-2.0185	0.0435392	0.106576
PEAK3	37.3667	-1.18711	0.523573	-2.26732	0.0233709
HAMP	49.5516	-1.18555	0.56598	-2.09468	0.0361994
MRGPRF	36.9206	-1.18495	0.523597	-2.26309	0.0236301
TCF23	91.7493	-1.18197	0.576213	-2.05127	0.0402408	0.102334
VSIG10L2	53.8742	-1.18146	0.58028	-2.03602	0.0417483	0.10435
LHX1	39.4259	-1.1814	0.517075	-2.28478	0.0223255
LRRC51	53.4477	-1.18077	0.447754	-2.6371	0.0083619	0.0468539
CNTD1	41.1091	-1.18065	0.543495	-2.17233	0.0298306
EPN3	96.6179	-1.18008	0.490074	-2.40796	0.0160421	0.0629324
GCGR	235.275	-1.17911	0.316293	-3.72791	0.000193074	0.0158244
MEX3A	59.5579	-1.17617	0.377137	-3.11868	0.00181663	0.0254455
CPLANE2	71.3764	-1.17566	0.360166	-3.26422	0.00109767	0.0215574
FOXJ1	72.225	-1.17509	0.385782	-3.04599	0.00231912	0.0282016
TLR9	161.096	-1.17499	0.478528	-2.45542	0.0140722	0.0595778
ST6GALNAC1	83.8138	-1.17478	0.432311	-2.71744	0.00657899	0.0419809
RSPH6A	157.263	-1.17323	0.51745	-2.26733	0.0233698	0.0762917
KLK11	65.6748	-1.17139	0.563996	-2.07694	0.037807	0.098943
GATA6	50.7046	-1.17006	0.582986	-2.00702	0.0447473
ELL3	49.256	-1.16979	0.468717	-2.49572	0.0125702
TKTL1	47.5661	-1.1694	0.5774	-2.02529	0.0428373
EPOR	48.605	-1.16883	0.396825	-2.94545	0.00322485
SCN4A	209.206	-1.16696	0.575535	-2.02761	0.0425998	0.105297
CHAT	58.7914	-1.16638	0.585081	-1.99353	0.0462035	0.109622
IL1RL2	36.9539	-1.16602	0.573162	-2.03437	0.0419145
RIBC2	39.8771	-1.16235	0.459783	-2.52804	0.0114702
SNAI3	54.1979	-1.16233	0.578113	-2.01056	0.0443717	0.107507
SIM1	91.8465	-1.16213	0.551629	-2.10672	0.0351415	0.0952833
MLPH	92.0364	-1.16096	0.559246	-2.07595	0.037899	0.0990575
KCNK5	80.1663	-1.15933	0.451625	-2.56702	0.0102578	0.0508474
PGC	77.4996	-1.15925	0.544592	-2.12865	0.033283	0.0923817
TFAP2C	53.2274	-1.15883	0.538033	-2.15383	0.0312533
KLK1	46.3819	-1.15848	0.487306	-2.37732	0.0174391
SLC16A5	119.908	-1.15808	0.450659	-2.56975	0.0101772	0.0507145
TNFSF8	72.6148	-1.15711	0.434263	-2.66453	0.00770949	0.0452262
DRGX	61.1715	-1.15702	0.532879	-2.17126	0.0299114	0.0872164
FAM83C	52.3012	-1.15695	0.493606	-2.34388	0.0190846
PROC	104.195	-1.15604	0.555171	-2.08232	0.0373132	0.0983874
PRRG4	40.8286	-1.15457	0.368481	-3.13332	0.0017284
ANKRD66	38.8687	-1.15323	0.558117	-2.06628	0.0388017
IL27	48.7979	-1.14876	0.585173	-1.9631	0.0496341
CDCA5	148.445	-1.14868	0.499856	-2.29803	0.0215603	0.0731384
IL10	36.4436	-1.1475	0.572303	-2.00506	0.044957
ADAMTS16	109.334	-1.14671	0.526817	-2.17667	0.029505	0.0867009
GNG8	35.5635	-1.14595	0.355702	-3.22165	0.00127457
UPK1A	52.6805	-1.14511	0.541861	-2.11329	0.0345759
DCST1	85.4828	-1.14509	0.566888	-2.01996	0.0433876	0.106434
WNT5B	60.3927	-1.14508	0.433198	-2.64332	0.00820974	0.0466077
TEKT2	44.6954	-1.14444	0.502327	-2.27827	0.0227106
LIF	79.1731	-1.14439	0.578148	-1.9794	0.0477707	0.11159
ECT2L	62.203	-1.14148	0.44663	-2.55576	0.0105956	0.0517778
SLC22A16	40.0108	-1.14143	0.505552	-2.2578	0.0239584
PGGHG	86.4443	-1.14055	0.492831	-2.31429	0.0206518	0.0714766
PRTN3	36.9716	-1.13976	0.512963	-2.22191	0.0262891
SUSD2	129.339	-1.1396	0.478339	-2.38241	0.0171998	0.0648415
MATN4	123.769	-1.13875	0.451885	-2.52	0.0117354	0.0544642
SLC39A4	62.3015	-1.13837	0.543098	-2.09607	0.036076	0.0965532
ACTN3	125.431	-1.13767	0.52932	-2.1493	0.0316104	0.0899037
PLIN5	129.701	-1.13765	0.500741	-2.27194	0.0230904	0.0758926
ECEL1	128.248	-1.13603	0.39208	-2.89745	0.00376206	0.0335624
SPDEF	36.1854	-1.13527	0.540724	-2.09954	0.0357691
ZRSR2	39.429	-1.13516	0.354809	-3.19934	0.00137743
C16orf89	42.8913	-1.13503	0.508279	-2.23309	0.0255429
HJURP	54.0562	-1.13484	0.562158	-2.01873	0.0435157	0.106567
CDCA4	136.3	-1.13449	0.349082	-3.24991	0.0011544	0.0221105
ESPNL	93.6296	-1.13411	0.560586	-2.02308	0.0430654	0.105988
CDC20	60.7191	-1.13289	0.47931	-2.36359	0.0180987	0.0665135
PTPN7	202.971	-1.13234	0.511104	-2.21548	0.0267272	0.0817871
CES1	74.3038	-1.13226	0.469732	-2.41045	0.0159329	0.0627862
CCNB2	40.7243	-1.13182	0.396901	-2.85165	0.00434936
LRRC8E	124.659	-1.13151	0.520894	-2.17224	0.0298374	0.0871198
ICAM1	83.8708	-1.13051	0.435773	-2.59426	0.00947935	0.0494254
RAB17	68.453	-1.13048	0.573771	-1.97026	0.0488089	0.112996
MPL	98.1573	-1.13042	0.380296	-2.97247	0.00295418	0.0306564
HLX	110.785	-1.12966	0.487964	-2.31505	0.02061	0.0713911
CYP27A1	81.4044	-1.12935	0.371778	-3.0377	0.00238393	0.0285027
MLN	91.0485	-1.12931	0.541787	-2.08443	0.0371215	0.098089
SYNGR4	43.8814	-1.12887	0.538432	-2.0966	0.0360293
GRHL3	114.525	-1.1284	0.558981	-2.01867	0.0435214	0.106567
GPSM3	46.7721	-1.1279	0.361289	-3.12189	0.00179696
IFT27	105.603	-1.12774	0.343523	-3.28288	0.00102753	0.0212943
MYBPHL	56.4352	-1.1277	0.464056	-2.4301	0.0150947	0.0614564
TEKT3	68.043	-1.12763	0.476387	-2.36705	0.0179305	0.0661426
AJUBA	127.203	-1.12617	0.372506	-3.02323	0.00250094	0.0288256
HNF1A	66.3931	-1.12553	0.428819	-2.62471	0.00867225	0.0476956
REELD1	55.8224	-1.12538	0.518561	-2.17019	0.0299922	0.087347
SPIB	63.5588	-1.12468	0.54033	-2.08147	0.0373908	0.0984308
BARHL2	55.3085	-1.12389	0.527204	-2.13179	0.0330243	0.0920005
TNNT3	163.133	-1.12359	0.552991	-2.03185	0.042169	0.104788
IFNLR1	128.999	-1.12335	0.504034	-2.22871	0.025833	0.0803899
WNT11	50.5001	-1.12047	0.44995	-2.49021	0.0127668
SBSPON	43.3559	-1.12004	0.42557	-2.63186	0.00849191
VWA2	109.207	-1.12004	0.457262	-2.44944	0.0143078	0.060043
GZMM	50.2911	-1.12	0.442929	-2.52861	0.0114514
SH3BP1	106.605	-1.11985	0.403797	-2.7733	0.00554907	0.0392973
HS3ST6	64.0569	-1.11938	0.488834	-2.28991	0.0220268	0.0738438
DNASE1L1	40.4311	-1.1161	0.493371	-2.26219	0.0236858
FOXP3	52.9144	-1.11601	0.412446	-2.70584	0.00681315
CACNA2D4	153.013	-1.11478	0.511591	-2.17904	0.029329	0.0864119
HMCN2	443.722	-1.11321	0.563105	-1.97692	0.0480508	0.11199
TMEM253	35.8703	-1.11282	0.531931	-2.09203	0.0364358
CARD14	59.1882	-1.11225	0.551431	-2.01702	0.0436936	0.106687
ABCC6	141.289	-1.1117	0.564209	-1.97037	0.0487955	0.112986
GTSE1	47.8509	-1.11105	0.551725	-2.01378	0.0440329
DRD2	113.104	-1.10856	0.496428	-2.23308	0.0255436	0.0800985
DNAAF1	91.5333	-1.10849	0.415131	-2.67022	0.00758018	0.0449304
P3H4	124.121	-1.10846	0.383486	-2.89049	0.00384637	0.0337883
PKD1L2	60.694	-1.10747	0.487948	-2.26965	0.0232291	0.0761085
ZNF385C	115.174	-1.10694	0.354587	-3.12178	0.00179761	0.0254455
FAAP24	40.7901	-1.10692	0.522141	-2.11996	0.0340091
MYL10	35.3271	-1.10687	0.552258	-2.00426	0.0450427
DRC7	135.607	-1.10661	0.452448	-2.44583	0.014452	0.060262
C1RL	62.4133	-1.10616	0.527694	-2.09621	0.0360638	0.0965416
TGIF1	95.1915	-1.10582	0.407219	-2.71554	0.00661679	0.0421555
VMO1	67.2228	-1.10568	0.463048	-2.38783	0.0169484	0.0645629
CFAP99	91.9409	-1.10564	0.422987	-2.61388	0.00895209	0.0484534
RAB34	56.7263	-1.10552	0.402486	-2.74672	0.0060194	0.0404317
UPB1	115.308	-1.10495	0.547029	-2.0199	0.0433933	0.106434
NPM2	42.5285	-1.10425	0.428839	-2.57498	0.0100246
SPPL2C	37.332	-1.1038	0.530911	-2.07907	0.0376108
SLC11A1	72.5317	-1.10358	0.555429	-1.98691	0.0469328	0.110571
PRSS56	44.7182	-1.10302	0.529596	-2.08276	0.0372729
F13A1	141.299	-1.09948	0.400146	-2.74771	0.00600138	0.0404226
ZNF653	33.4672	-1.09864	0.322891	-3.4025	0.000667724
SLC23A3	58.2812	-1.09822	0.514087	-2.13625	0.032659	0.0915509
COL6A6	133.218	-1.09541	0.533574	-2.05297	0.0400754	0.102062
KREMEN2	58.7048	-1.09461	0.51474	-2.12654	0.0334586	0.0926357
CCDC87	40.5467	-1.09407	0.429001	-2.55027	0.010764
IRF4	137.058	-1.09378	0.541159	-2.02118	0.0432608	0.106302
CRYBG2	163.717	-1.09378	0.545756	-2.00415	0.0450539	0.108185
TFAP2A	88.4095	-1.09332	0.449035	-2.43483	0.0148987	0.0611106
ASS1	172.94	-1.09257	0.407658	-2.6801	0.00735998	0.0442298
MYO15B	151.897	-1.09199	0.496452	-2.19959	0.0278359	0.0836388
GCNT7	34.1776	-1.09173	0.383379	-2.84765	0.00440434
LOXL4	87.8934	-1.09125	0.482256	-2.26279	0.0236486	0.0767645
RASL11A	31.1501	-1.09083	0.42675	-2.55612	0.0105846
KCP	180.05	-1.09074	0.525648	-2.07504	0.037983	0.0991113
NUAK2	76.1293	-1.0906	0.549859	-1.98341	0.0473211	0.110883
PROX2	42.6452	-1.08974	0.471044	-2.31346	0.0206975
NMRK2	57.5697	-1.08913	0.437797	-2.48775	0.0128553	0.0569241
CAPN11	135.521	-1.08772	0.525939	-2.06814	0.038627	0.100044
CAPN9	95.6188	-1.087	0.541148	-2.0087	0.0445689	0.107726
NOTUM	50.7404	-1.08612	0.403003	-2.69506	0.00703758
ANKRD2	97.6705	-1.08521	0.475124	-2.28405	0.0223684	0.0746065
ZDHHC19	48.556	-1.08444	0.497896	-2.17804	0.0294032
REM1	40.2176	-1.08434	0.540291	-2.00695	0.0447549
PRRG2	84.8046	-1.08429	0.33806	-3.20739	0.00133947	0.023341
RNF135	53.6245	-1.08418	0.40636	-2.66803	0.00762967	0.0450394
SLC23A1	107.14	-1.08376	0.477366	-2.27029	0.0231898	0.0760385
ZSWIM1	80.4984	-1.08251	0.330693	-3.27346	0.00106241	0.021361
OTOF	273.797	-1.08127	0.42817	-2.52533	0.011559	0.0540045
ITGA11	179.353	-1.08087	0.43116	-2.50689	0.0121799	0.0554407
KIF18B	152.949	-1.08057	0.458038	-2.35913	0.018318	0.0670148
ADGRG3	85.3651	-1.07889	0.543004	-1.98689	0.0469347	0.110571
SH2B2	62.4652	-1.07742	0.349398	-3.08365	0.00204481	0.0268595
MYH13	155.698	-1.07739	0.487189	-2.21144	0.0270053	0.0822065
SOAT2	96.1772	-1.0773	0.522802	-2.06063	0.0393386	0.101175
GBX1	60.454	-1.07691	0.36681	-2.93587	0.0033261	0.0323381
CYP2W1	38.8842	-1.07685	0.503842	-2.13727	0.0325757
ACAP1	119.973	-1.0765	0.368415	-2.92198	0.00347812	0.0327988
TFAP2D	55.9458	-1.0765	0.385237	-2.79437	0.00520002	0.038302
CD79A	130.739	-1.07557	0.297683	-3.61314	0.000302514	0.0161759
GREB1	181.643	-1.07545	0.537176	-2.00204	0.0452806	0.108473
DGAT2	65.7341	-1.07507	0.320078	-3.35878	0.000782887	0.0200067
GSG1	50.489	-1.07475	0.472782	-2.27326	0.0230107
TTC16	72.3178	-1.07398	0.475664	-2.25784	0.0239554	0.0774286
CFAP57	102.957	-1.07369	0.447662	-2.39844	0.0164653	0.0637821
TCIRG1	63.7386	-1.07324	0.354035	-3.03146	0.00243372	0.0286446
MCM5	88.3259	-1.07204	0.4103	-2.61281	0.00898008	0.0484851
MXD3	44.9633	-1.07199	0.373231	-2.87218	0.0040765
SLC22A12	79.5148	-1.07158	0.460035	-2.32935	0.0198404	0.0697637
UROC1	165.877	-1.07059	0.509523	-2.10117	0.035626	0.0959631
CHRNE	79.72	-1.07019	0.511878	-2.09072	0.0365529	0.0972335
NRAP	188.404	-1.06979	0.501596	-2.13277	0.0329435	0.0919233
CAPN12	73.3245	-1.06888	0.470498	-2.27181	0.023098	0.0758926
B3GNT3	82.4966	-1.0688	0.390415	-2.73759	0.00618911	0.0407587
SP6	89.3391	-1.06861	0.538264	-1.98529	0.0471126	0.110833
TBX4	71.4827	-1.06851	0.515358	-2.07333	0.0381417	0.099336
MYH3	177.586	-1.06839	0.442223	-2.41596	0.0156936	0.0622203
ADRA1D	41.853	-1.06813	0.290015	-3.68302	0.000230487
TMC4	101.605	-1.06751	0.498188	-2.14278	0.0321304	0.090635
PAH	92.1669	-1.06745	0.531387	-2.0088	0.0445579	0.107726
PRKAG3	121.611	-1.06737	0.495424	-2.15447	0.0312037	0.089246
NAPSA	71.6583	-1.06734	0.340384	-3.13569	0.00171452	0.025319
GLI1	132.459	-1.06685	0.455969	-2.33974	0.0192973	0.0687714
BIRC5	62.9337	-1.06505	0.361446	-2.94664	0.0032125	0.0317876
AIRE	57.2439	-1.06445	0.467173	-2.27849	0.0226977	0.0751055
NYX	41.7009	-1.06431	0.458738	-2.32008	0.0203366
ITPR3	315.906	-1.06423	0.330308	-3.22194	0.00127326	0.023006
TAS1R1	89.842	-1.06363	0.391998	-2.71336	0.00666038	0.0422777
WFIKKN2	167.453	-1.06334	0.493534	-2.15455	0.0311972	0.089246
CACNG1	123.909	-1.06259	0.498046	-2.13352	0.0328819	0.0918209
DPYS	56.6914	-1.06206	0.501781	-2.11658	0.0342958	0.0939665
HAPLN3	95.4699	-1.06199	0.446239	-2.37986	0.0173193	0.0650695
WDR93	71.8901	-1.06026	0.459698	-2.30643	0.0210865	0.0724433
HNF1B	124.166	-1.06001	0.468417	-2.26296	0.0236381	0.0767645
NHERF1	66.5494	-1.05896	0.303992	-3.48353	0.000494854	0.0182309
RAD9A	49.678	-1.05883	0.413038	-2.56352	0.0103616
GJA4	49.0494	-1.05869	0.362738	-2.9186	0.00351602
PKLR	103.719	-1.05821	0.453567	-2.33308	0.0196437	0.0694751
EPHA2	135.899	-1.05811	0.443906	-2.38364	0.0171426	0.0647264
TULP2	132.158	-1.05806	0.371955	-2.84458	0.00444696	0.0359673
ERAS	75.7128	-1.05788	0.467772	-2.26153	0.0237267	0.0768741
TNFRSF13C	63.2637	-1.0576	0.479882	-2.20387	0.0275332	0.0831229
PLD4	69.5567	-1.05711	0.425406	-2.48493	0.0129576	0.0572098
GSDMA	68.0678	-1.05607	0.532872	-1.98184	0.0474969	0.111165
GRHL2	138.448	-1.05551	0.473628	-2.22856	0.0258431	0.0803899
AURKB	128.976	-1.05528	0.411192	-2.5664	0.010276	0.0508474
C1QTNF7	42.493	-1.05519	0.437027	-2.41448	0.0157575
TOMT	66.8112	-1.05416	0.419071	-2.51547	0.0118873	0.054715
VTN	96.8531	-1.05384	0.455177	-2.31523	0.0206002	0.0713796
CCDC69	139.338	-1.05295	0.479271	-2.19699	0.0280211	0.0839577
RIN3	111.527	-1.05292	0.446772	-2.35674	0.0184363	0.0672737
AVP	47.8996	-1.05262	0.502972	-2.09281	0.0363664
ZC3H12A	52.5301	-1.05226	0.478327	-2.19988	0.0278157
CEL	63.4134	-1.0519	0.493428	-2.13182	0.0330219	0.0920005
CEACAM19	34.8781	-1.05188	0.52404	-2.00726	0.0447221
RECQL4	91.3834	-1.04978	0.507251	-2.06954	0.0384952	0.0998322
ODAPH	71.0518	-1.04947	0.470537	-2.23037	0.0257228	0.0802531
PLIN4	115.529	-1.04904	0.350241	-2.9952	0.00274265	0.030025
TRABD2B	126.424	-1.04848	0.52457	-1.99875	0.0456356	0.108887
ALOX15B	168.825	-1.04797	0.4676	-2.24117	0.0250149	0.0792269
TMCO4	71.6898	-1.04791	0.433496	-2.41735	0.015634	0.0621499
CBR2	41.7975	-1.04702	0.503201	-2.08071	0.0374603
CD248	104.652	-1.04697	0.350624	-2.98601	0.0028264	0.0302653
RIPOR3	142.611	-1.04664	0.432265	-2.42129	0.0154655	0.061903
PROB1	52.4519	-1.04618	0.450607	-2.32171	0.0202487
GPRC5C	139.109	-1.04596	0.395782	-2.64278	0.00822286	0.0466077
PPM1N	40.266	-1.04589	0.431178	-2.42566	0.0152806
C2orf81	59.0952	-1.0446	0.415492	-2.51414	0.0119325	0.0548168
LTB4R2	118.763	-1.04422	0.416722	-2.50579	0.012218	0.0555164
HSPA1L	64.6252	-1.04413	0.480373	-2.17359	0.0297357	0.0869584
CCNB1	40.0007	-1.04235	0.508672	-2.04916	0.0404466
SLC38A8	89.1925	-1.0416	0.476437	-2.18624	0.0287984	0.0855134
RSPH9	34.5649	-1.04155	0.408734	-2.54822	0.0108274
SFR1	58.8923	-1.04034	0.418767	-2.48429	0.0129809	0.057229
DNAI2	156.807	-1.04029	0.4289	-2.42549	0.0152877	0.0617415
CDCA3	73.3545	-1.03962	0.487257	-2.13362	0.0328736	0.0918209
LMAN1L	63.6946	-1.03827	0.517341	-2.00693	0.0447573	0.107818
PNLDC1	70.4385	-1.03799	0.492025	-2.10963	0.0348903	0.09493
ANXA13	95.2166	-1.0377	0.418952	-2.4769	0.013253	0.0578887
TMOD4	76.883	-1.03755	0.452557	-2.29263	0.0218692	0.073528
KCNJ8	45.1369	-1.03704	0.398454	-2.60267	0.00925007
GFRA4	115.956	-1.03661	0.302212	-3.43008	0.000603401	0.0191009
FAM83G	48.8938	-1.03654	0.509136	-2.03588	0.0417628
ATG9B	100.316	-1.03651	0.237179	-4.37015	1.24158e-05	0.00864624
ENO3	149.233	-1.03575	0.384831	-2.69144	0.00711452	0.0435419
SYTL1	72.9632	-1.03528	0.51614	-2.00581	0.0448769	0.107951
CHIA	38.0954	-1.03413	0.491278	-2.10497	0.0352935
LPIN3	134.682	-1.03404	0.445264	-2.32231	0.0202162	0.0705876
IL17RA	100.557	-1.03346	0.334517	-3.08939	0.00200565	0.0265379
PRSS36	81.2621	-1.03289	0.520749	-1.98347	0.047315	0.110883
CLIC3	44.6961	-1.03277	0.38718	-2.66742	0.00764353
TG	253.292	-1.03207	0.520862	-1.98146	0.0475394	0.111225
NTF4	50.7491	-1.03183	0.378983	-2.72263	0.00647642
CACNA1S	267.716	-1.03172	0.493891	-2.08896	0.0367116	0.0975007
MGST2	74.1282	-1.03141	0.438994	-2.3495	0.0187989	0.0679135
AKNA	232.127	-1.03133	0.345412	-2.98581	0.00282832	0.0302653
APOA2	40.1218	-1.02755	0.48667	-2.11139	0.0347389
ESPL1	242.117	-1.02718	0.52016	-1.97475	0.0482971	0.11239
ADAT3	44.2564	-1.02681	0.44953	-2.28419	0.0223602
LRRC46	77.7719	-1.02673	0.455071	-2.25619	0.0240588	0.077589
UNC13D	151.309	-1.02658	0.408773	-2.51136	0.0120267	0.0550442
FIBCD1	161.31	-1.02619	0.323287	-3.17425	0.00150226	0.0241236
MLXIPL	172.612	-1.02609	0.377989	-2.71461	0.00663536	0.0422073
GPBAR1	48.699	-1.02508	0.513554	-1.99605	0.0459282
PAX5	201.845	-1.02476	0.500916	-2.04577	0.0407793	0.103281
E2F2	99.7773	-1.02388	0.52084	-1.96582	0.0493199	0.113714
AIPL1	131.522	-1.02356	0.362812	-2.82118	0.00478474	0.0370285
PIP5KL1	88.16	-1.0224	0.507542	-2.01442	0.0439653	0.106906
FHIP1A	104.258	-1.02186	0.446258	-2.28985	0.0220301	0.0738438
NEK8	106.288	-1.02102	0.394151	-2.59042	0.00958586	0.0495705
SIX2	36.8162	-1.02099	0.515975	-1.97877	0.0478423
JMJD6	165.525	-1.02095	0.303994	-3.35844	0.00078383	0.0200067
TICRR	149.645	-1.02084	0.48868	-2.08898	0.0367097	0.0975007
MAP3K6	153.082	-1.02081	0.510138	-2.00105	0.0453868	0.108571
PDE4C	119.627	-1.02055	0.416559	-2.44995	0.0142874	0.060021
ADAMTS13	86.2134	-1.0203	0.440066	-2.31852	0.0204212	0.070957
DLK1	108.268	-1.02017	0.48604	-2.09895	0.0358214	0.0962455
HDAC10	102.299	-1.02003	0.37	-2.75683	0.0058365	0.0400689
GSDMD	55.4647	-1.01964	0.325782	-3.12983	0.00174906	0.0254252
SLC39A5	111.346	-1.01955	0.397261	-2.56645	0.0102746	0.0508474
HPSE2	75.4804	-1.01947	0.507029	-2.01067	0.0443601	0.1075
STK33	99.8887	-1.01941	0.381611	-2.67134	0.00755499	0.0448344
ADM	37.5769	-1.01923	0.464913	-2.19231	0.028357
CDC42BPG	196.393	-1.01881	0.414243	-2.45944	0.0139154	0.0593007
SEMA3B	134.012	-1.01871	0.383613	-2.65558	0.00791732	0.0457093
FOSB	209.337	-1.0184	0.482112	-2.11237	0.0346544	0.0944581
TMEM213	35.2334	-1.01818	0.48781	-2.08724	0.0368665
VDR	111.824	-1.01796	0.475933	-2.13887	0.032446	0.0911645
CDHR3	108.15	-1.01721	0.45629	-2.22931	0.0257933	0.0803284
CARD11	144.273	-1.01643	0.443971	-2.28941	0.0220557	0.073909
FCMR	50.4661	-1.01401	0.45542	-2.22655	0.0259776
OSGIN1	102.233	-1.01325	0.445343	-2.27521	0.0228936	0.0755281
PRRT1B	92.0643	-1.01251	0.510304	-1.98413	0.0472414	0.110883
DLL4	116.41	-1.01172	0.375378	-2.69521	0.00703448	0.0434026
GNA15	140.914	-1.0114	0.417605	-2.4219	0.0154395	0.0618996
SLC8B1	137.15	-1.01125	0.339692	-2.97697	0.00291113	0.0304525
SLC25A19	140.782	-1.01074	0.355606	-2.8423	0.00447889	0.0360666
TONSL	169.094	-1.00797	0.422282	-2.38695	0.0169889	0.0645959
GRIN2C	81.315	-1.00757	0.505775	-1.99213	0.0463569	0.109879
MFAP4	74.1927	-1.00651	0.415969	-2.41966	0.015535	0.0619999
LARGE2	84.3137	-1.00596	0.4945	-2.03429	0.0419224	0.104599
GGT6	88.8634	-1.0047	0.500323	-2.0081	0.0446328	0.107752
TINCR	32.2397	-1.00434	0.488914	-2.05422	0.0399542
GRIN3B	67.9551	-1.00418	0.471686	-2.12892	0.0332612	0.0923817
TBX10	56.4653	-1.00416	0.444005	-2.26159	0.0237228	0.0768741
AQP1	82.9617	-1.00411	0.497633	-2.01777	0.0436157	0.106634
PMEL	85.9054	-1.00397	0.335773	-2.99002	0.00278962	0.0301707
SPATC1	42.9106	-1.00348	0.491702	-2.04083	0.0412677
EGR2	79.7514	-1.0031	0.41294	-2.42917	0.0151335	0.0615105
LIN28B	60.6804	-1.00294	0.476572	-2.10449	0.0353361	0.0955562
TGFA	62.0644	-1.00222	0.346583	-2.89172	0.00383145	0.0337883
HKDC1	137.924	-1.00128	0.385279	-2.59885	0.00935366	0.0492743
NRGN	526.405	1.88706	0.466205	4.0477	5.17241e-05	0.0129683
SOD1	327.76	1.56239	0.39631	3.94234	8.06896e-05	0.013288
CNP	797.807	1.54928	0.399834	3.87481	0.000106708	0.0140723
MICU3	230.245	1.53976	0.358922	4.28996	1.78703e-05	0.00984819
SRSF11	526.257	1.53407	0.387525	3.95863	7.53814e-05	0.0129683
EEF1A2	1831.38	1.52436	0.377002	4.04337	5.26891e-05	0.0129683
MARCKSL1	594.563	1.48552	0.40582	3.66052	0.0002517	0.0159976
ENC1	1154.79	1.47793	0.337787	4.37531	1.21257e-05	0.00864624
RPLP1	654.563	1.46703	0.399658	3.67071	0.000241877	0.015856
CLU	2728.38	1.44264	0.413727	3.48695	0.000488568	0.0182258
NDUFA4	183.502	1.40621	0.392078	3.58655	0.000335078	0.016718
DZIP1	314.824	1.40618	0.389477	3.61044	0.00030568	0.0162547
GOLGB1	1369.46	1.40283	0.275261	5.09636	3.46247e-07	0.00128183
SUMO3	181.003	1.39529	0.37	3.77107	0.000162552	0.015518
SPARCL1	3172.71	1.39518	0.423698	3.29288	0.00099168	0.0212048
TUBB4A	1214.86	1.38604	0.380412	3.64351	0.000268944	0.0160217
ACTB	2658.9	1.36801	0.350294	3.90533	9.40968e-05	0.0140723
IDI1	289.204	1.33528	0.362026	3.68835	0.000225713	0.0158244
ATP5PO	226.866	1.31792	0.356025	3.70175	0.00021412	0.0158244
MAP1B	12930.9	1.28858	0.385775	3.34023	0.0008371	0.020391
TMSB10	358.72	1.27622	0.354457	3.6005	0.000317607	0.0165135
SLK	510.03	1.27416	0.308899	4.12486	3.70967e-05	0.0129683
PPA1	153.825	1.27336	0.339616	3.7494	0.000177258	0.0158244
EEF2	2599.57	1.26907	0.340754	3.72432	0.000195845	0.0158244
ZFYVE16	373.948	1.26776	0.343735	3.68818	0.000225862	0.0158244
FN3KRP	28.1852	1.25832	0.431062	2.91912	0.00351026
LYSMD2	62.2223	1.25684	0.310101	4.05299	5.05667e-05	0.0129683
CHGB	1616.41	1.25216	0.364192	3.4382	0.000585603	0.0188852
SARAF	287.847	1.24865	0.300658	4.15306	3.28053e-05	0.0128576
CNTN1	2411.75	1.24059	0.370658	3.34698	0.000816959	0.0202139
ID4	401.309	1.23864	0.345305	3.58708	0.000334401	0.016718
PGAM1	162.495	1.23718	0.333442	3.71033	0.000206986	0.0158244
RPL5	666.14	1.22907	0.368198	3.33806	0.00084366	0.020391
MAP2	8752.75	1.22615	0.377136	3.25121	0.00114915	0.0220798
UCHL1	916.333	1.22544	0.378709	3.23584	0.00121285	0.0224971
SPTBN1	8928.83	1.22432	0.355109	3.44774	0.000565289	0.0188114
RPL26	123.969	1.22419	0.413599	2.95984	0.00307797	0.0312791
APOA1	250.484	1.21468	0.285545	4.25388	2.10094e-05	0.0101887
SMARCA1	714.058	1.20504	0.336928	3.57655	0.000348163	0.0169181
PLPPR4	1337.05	1.204	0.356102	3.38105	0.000722104	0.0196359
ZNF280B	51.7366	1.20277	0.28201	4.26497	1.99928e-05
FUT9	144.366	1.20185	0.409664	2.93376	0.00334888	0.0324324
NCKAP1	1232.9	1.20071	0.350361	3.42706	0.000610144	0.0191316
SCG2	789.26	1.20023	0.366652	3.27349	0.00106228	0.021361
BEX4	262.952	1.1991	0.367453	3.26327	0.00110134	0.0215574
AKAP9	1255	1.19106	0.30877	3.85745	0.000114578	0.0140723
HSPA8	2629.33	1.1892	0.349546	3.40213	0.000668627	0.0193753
PPP1R14A	252.162	1.17865	0.337972	3.48741	0.000487731	0.0182258
FASN	1461.44	1.17411	0.275337	4.26428	2.0055e-05	0.0101887
CPE	2426.05	1.17368	0.409036	2.86937	0.00411285	0.034842
KTN1	789.276	1.17068	0.291576	4.01501	5.94437e-05	0.0129683
SPTAN1	5536.4	1.17007	0.329915	3.54658	0.000390259	0.0171178
SENP6	507.8	1.16935	0.328249	3.56238	0.000367502	0.0171178
HSPH1	1000.15	1.16412	0.330406	3.5233	0.000426204	0.0173792
HSP90AA1	9363.08	1.16129	0.411065	2.82508	0.00472685	0.0368541
REEP3	384.795	1.15862	0.372472	3.11063	0.00186688	0.0256914
APC	4976.53	1.15736	0.36205	3.19669	0.00139014	0.0235064
TAX1BP1	991.432	1.15694	0.330547	3.50006	0.000465146	0.017903
RPL32	628.977	1.14868	0.322469	3.56213	0.000367858	0.0171178
RPS6	525.794	1.14446	0.287435	3.98162	6.84472e-05	0.0129683
RPL24	427.423	1.14034	0.334112	3.41304	0.000642413	0.0191608
PEG3	861.167	1.1394	0.326639	3.48825	0.000486202	0.0182258
RASGRP1	1170.15	1.13515	0.317971	3.56997	0.000357019	0.0170739
RPS25	205.806	1.13201	0.337953	3.34962	0.000809214	0.0201162
MATR3	2318.56	1.13074	0.359055	3.14921	0.00163714	0.024823
CLTC	2004.6	1.13023	0.32767	3.44928	0.000562074	0.0188114
FEZ1	836.318	1.126	0.307909	3.65692	0.00025526	0.0159976
SC5D	274.65	1.12241	0.331724	3.38357	0.000715496	0.0196359
MTA1	563.969	1.11782	0.243343	4.59361	4.35637e-06	0.00586852
EIF4A2	2059.49	1.11756	0.383993	2.91038	0.00360995	0.0331067
MAP1A	12020	1.11744	0.375841	2.97317	0.00294742	0.0306366
DYNC1H1	6242.14	1.11501	0.292017	3.81831	0.000134371	0.0142905
ATP1A1	2825.8	1.11462	0.307128	3.62917	0.000284332	0.0161086
PLCB1	1944.62	1.1135	0.328297	3.39175	0.000694474	0.0196156
DARS1	211.401	1.11096	0.263035	4.2236	2.40428e-05	0.0107961
AQP4	3426.4	1.10755	0.383133	2.89077	0.00384305	0.0337883
RPL6	1050.37	1.10604	0.327197	3.38034	0.000723955	0.0196359
VIM	446.827	1.10345	0.285922	3.85927	0.000113726	0.0140723
AMER2	147.483	1.10148	0.309827	3.55515	0.000377762	0.0171178
PTPRZ1	1973.75	1.10116	0.306942	3.58753	0.000333824	0.016718
FAM3C	932.426	1.09693	0.390347	2.81014	0.00495192	0.0375091
RPL7	467.899	1.09668	0.312072	3.5142	0.000441088	0.0174763
FKBP3	96.9909	1.09616	0.349096	3.13999	0.00168956	0.0251813
HSP90AB1	2548.24	1.09421	0.354453	3.08704	0.0020216	0.0266701
NEFH	500.384	1.09383	0.264321	4.13825	3.49967e-05	0.0128576
RPLP0	409.933	1.09277	0.282761	3.86463	0.000111256	0.0140723
COX7B	130.153	1.09017	0.380671	2.8638	0.00418587	0.0351199
DST	7871.23	1.0898	0.288001	3.78403	0.000154308	0.0148479
TTLL7	783.599	1.08549	0.343431	3.16073	0.00157376	0.0245563
RPS4X	883.177	1.08288	0.365386	2.96364	0.0030402	0.0310787
POU3F3	79.7724	1.07666	0.342424	3.14422	0.00166532	0.025019
ARGLU1	687.704	1.07508	0.33697	3.19043	0.00142064	0.0236706
SNX14	473.979	1.07379	0.337291	3.18358	0.00145467	0.0238256
YWHAH	3019.48	1.07346	0.389954	2.75278	0.00590915	0.0402264
SDCBP	156.793	1.07258	0.279884	3.83225	0.000126978	0.0142905
CBX6	1360.45	1.07016	0.327788	3.26478	0.0010955	0.0215574
GRIA2	1873.97	1.07012	0.345432	3.09791	0.00194887	0.0262681
MX1	484.858	1.06866	0.298389	3.58143	0.000341725	0.0168765
KIF1A	7273.12	1.06708	0.339317	3.14481	0.00166197	0.0249996
ANKRD12	1212.05	1.06335	0.329647	3.22573	0.00125653	0.0229253
ATRX	2222.37	1.06259	0.377989	2.81116	0.00493633	0.0375091
CCDC88A	1984.86	1.05916	0.315345	3.35873	0.000783003	0.0200067
HSP90B1	1266.29	1.05738	0.317642	3.32886	0.000872016	0.0203973
SCG3	614.409	1.05664	0.294087	3.59295	0.000326959	0.0165909
COX7A2	85.5677	1.05574	0.277376	3.80615	0.000141148	0.0146829
COX4I1	124.519	1.05573	0.37575	2.80967	0.00495922	0.0375091
TMEM151B	218.029	1.05564	0.259598	4.06643	4.7739e-05	0.0129683
FAM162A	58.7113	1.05502	0.313697	3.36318	0.000770494	0.0199401
PSIP1	591.089	1.05266	0.312942	3.36375	0.000768904	0.0199401
MYO5A	2337.93	1.0521	0.300019	3.50677	0.000453576	0.0175532
GRIN1	1849.75	1.05203	0.328705	3.20053	0.00137173	0.0234266
GRM5	1603.16	1.04739	0.295234	3.54766	0.000388669	0.0171178
EEF1B2	386.815	1.04702	0.283606	3.69181	0.00022266	0.0158244
APLP1	2104.17	1.04692	0.33499	3.12523	0.00177665	0.0254455
GABBR2	1778.52	1.04536	0.307953	3.39454	0.000687445	0.0195647
TPT1	1850.18	1.04462	0.368599	2.83403	0.00459644	0.036423
EIF2S2	237.895	1.04301	0.278313	3.74762	0.000178522	0.0158244
UBQLN1	715.891	1.04109	0.316327	3.29117	0.00099772	0.0212532
RPL35	538.846	1.04096	0.281576	3.6969	0.000218249	0.0158244
PDZD4	661.619	1.04021	0.3082	3.37512	0.000737829	0.0197121
EIF4G3	2137.64	1.0398	0.282833	3.67636	0.000236582	0.0158555
KIDINS220	3394.79	1.0392	0.311778	3.33313	0.000858748	0.0203973
RAB12	60.1043	1.03919	0.37927	2.73997	0.00614446	0.0406828
PCM1	1415.69	1.03651	0.310519	3.33799	0.000843878	0.020391
HMGCS1	2564.9	1.03622	0.404139	2.56402	0.0103467	0.0510973
RAB11FIP2	589.989	1.03497	0.329213	3.14378	0.00166783	0.0250257
SLC25A6	830.907	1.03487	0.332948	3.10821	0.00188227	0.0257994
LARP7	255.078	1.03275	0.290606	3.55377	0.000379745	0.0171178
CLSTN1	5289.49	1.03215	0.354222	2.91383	0.00357019	0.0329977
MAPK8IP1	687.102	1.03208	0.28295	3.64758	0.000264723	0.0160217
HMGCR	1228.27	1.03004	0.317764	3.24154	0.00118884	0.0223381
KIF21A	1841.24	1.02923	0.335756	3.06541	0.00217373	0.027625
NCOA4	230.763	1.02815	0.284213	3.61753	0.000297423	0.0161702
UBR3	1002.79	1.02793	0.302611	3.39689	0.000681563	0.0195349
SLC38A2	734.092	1.02745	0.332524	3.08986	0.00200253	0.0265379
IFI6	126.654	1.02704	0.474873	2.16276	0.0305596	0.0882155
OLFM1	2690.32	1.02701	0.358761	2.86265	0.00420119	0.0351199
UBB	599.094	1.02203	0.395792	2.58223	0.00981636	0.0499672
PJA2	2159.87	1.02024	0.36089	2.82701	0.0046985	0.036802
CCT6A	460.348	1.01745	0.309605	3.28628	0.00101519	0.0212585
RIF1	490.249	1.01632	0.24535	4.14233	3.43802e-05	0.0128576
MAG	726.961	1.01385	0.318787	3.18034	0.00147103	0.0238923
SCN2A	2148.2	1.01356	0.346046	2.92897	0.00340089	0.0326022
ITFG1	633.46	1.01293	0.356322	2.84275	0.00447265	0.0360666
CCDC112	88.2898	1.0117	0.277137	3.65056	0.000261672	0.0160217
ARHGAP21	1367.55	1.011	0.247526	4.08443	4.4185e-05	0.0129683
SLC24A5	48.6824	1.01027	0.325938	3.09959	0.00193789
NELL2	809.709	1.00972	0.277923	3.63311	0.000280026	0.0160217
RPL38	361.445	1.00928	0.292203	3.45405	0.000552238	0.0188071
HNRNPK	623.218	1.00855	0.307599	3.27879	0.00104254	0.0212943
KRT222	185.662	1.00769	0.23212	4.34124	1.4168e-05	0.0090407
ERBIN	1245.53	1.00433	0.31417	3.19677	0.00138978	0.0235064
SLC22A17	1606.2	1.0043	0.306715	3.27436	0.00105903	0.021361
RBM18	111.78	1.0041	0.269658	3.72362	0.000196386	0.0158244
GLRB	276.854	1.00289	0.322647	3.10833	0.00188148	0.0257994
AHI1	723.884	1.00268	0.298162	3.36287	0.000771357	0.0199401
LUZP2	270.656	1.00145	0.340514	2.94098	0.00327173	0.032087

## Sheet: Tab 2
Injured 1 week post-injury vs Sham in Frontal Cortex
Gene	baseMean	log2FoldChange	lfcSE	stat	pvalue	padj
ECT2L	62.203	-2.27616	0.492589	-4.62082	3.82233e-06	0.00156785
SHCBP1	32.6899	-2.21165	0.575555	-3.84265	0.000121715	0.00585082				Threshold:
ZP2	44.7516	-2.17507	0.622579	-3.49364	0.000476486	0.0089542				p value ≤ 0.05
CPO	32.0044	-2.08698	0.699919	-2.98174	0.00286613	0.0179626			Downregulated	log2FC ≤ -1
NEUROD4	34.5617	-2.00655	0.671516	-2.98809	0.0028073	0.0178206			Upregulated	log2FC ≥ 1
CLEC17A	33.811	-2.00119	0.689989	-2.90032	0.00372786	0.0201636
IDO2	49.1705	-1.99463	0.647418	-3.0809	0.00206375	0.0154176
SLC28A2	69.0943	-1.96751	0.587835	-3.34705	0.000816759	0.0109658
IL20RA	44.8643	-1.96214	0.670513	-2.92632	0.00342998	0.0195949
TBC1D21	41.0598	-1.95441	0.572907	-3.41139	0.000646319	0.00999498
MMP8	43.251	-1.95362	0.568592	-3.43589	0.000590614	0.00964474
SAMD3	30.6864	-1.94327	0.701847	-2.76879	0.00562651	0.0251553
FSHR	59.0766	-1.91906	0.497132	-3.86026	0.000113268	0.00561159
ATP13A5	71.9075	-1.91235	0.6323	-3.02442	0.00249106	0.0168829
CFAP43	67.8276	-1.90671	0.513793	-3.71104	0.000206407	0.00692374
PHEROC	32.0461	-1.90636	0.721241	-2.64316	0.00821359	0.0305981
PLEKHS1	35.1483	-1.89425	0.721777	-2.62443	0.00867948	0.031623
METTL27	37.0989	-1.8909	0.648883	-2.91408	0.00356737	0.0197055
FAM124B	42.3846	-1.88817	0.607762	-3.10675	0.00189154	0.0149659
HOXA1	44.5017	-1.88673	0.61555	-3.06511	0.00217587	0.0158561
WDR93	71.8901	-1.87991	0.500312	-3.75748	0.00017163	0.00649395
RHAG	35.1818	-1.87878	0.644236	-2.91629	0.00354223	0.0196587
HSD17B2	51.3707	-1.87353	0.60006	-3.12224	0.0017948	0.0146957
HHLA1	44.2219	-1.85285	0.631166	-2.93559	0.00332911	0.0192824
FSHB	34.6806	-1.84574	0.6497	-2.84091	0.00449847	0.0222701
ATP6V0A4	79.3621	-1.84325	0.590943	-3.11917	0.0018136	0.0147126
PGA5	39.2142	-1.84291	0.645144	-2.85659	0.00428216	0.0216625
SLC26A3	115.13	-1.84234	0.442405	-4.16437	3.12218e-05	0.00338051
TMPRSS11E	37.8379	-1.81831	0.638973	-2.84568	0.00443165	0.0220777
SLC28A3	48.1807	-1.80865	0.657228	-2.75193	0.00592455	0.0258333
CNTD1	41.1091	-1.78132	0.592737	-3.00525	0.00265361	0.0173632
CPA4	30.6576	-1.78077	0.573302	-3.10616	0.00189535	0.0149659
CDCA3	73.3545	-1.77965	0.528374	-3.36817	0.000756697	0.0106273
PIWIL1	51.0269	-1.77791	0.67504	-2.63378	0.00844409	0.0311628
RASL11A	31.1501	-1.7744	0.476271	-3.72561	0.000194844	0.00679474
MYL11	81.714	-1.77272	0.628686	-2.81971	0.00480666	0.0230974
MEP1B	54.6114	-1.77205	0.596903	-2.96874	0.00299022	0.0183021
CDKL3	37.8661	-1.77014	0.536551	-3.29911	0.000969917	0.011443
FBP2	36.5023	-1.76565	0.689365	-2.56127	0.0104289	0.0350142
TMPRSS11B	37.737	-1.74937	0.653421	-2.67725	0.00742297	0.0289501
HOXD10	33.9698	-1.74767	0.747803	-2.33707	0.0194357	0.0514463
CAPZA3	38.6291	-1.74549	0.669898	-2.6056	0.00917125	0.0325749
TERB2	33.1594	-1.74305	0.673505	-2.58803	0.00965261	0.0334441
DNAJC5G	54.3285	-1.74173	0.68724	-2.53438	0.0112645	0.036728
CD244	36.3888	-1.73784	0.657527	-2.643	0.00821752	0.0306043
TEC	49.6911	-1.7312	0.462728	-3.74128	0.000183087	0.00657672
FAM177B	42.0396	-1.73087	0.60128	-2.87865	0.00399386	0.0208482
REN	61.7014	-1.7219	0.647782	-2.65815	0.00785708	0.0298245
PPBP	40.4909	-1.7219	0.665325	-2.58806	0.00965193	0.0334441
TNIP3	44.642	-1.72144	0.712685	-2.41543	0.0157165	0.0449339
SLC17A8	59.655	-1.71617	0.496208	-3.45857	0.000543061	0.0093837
REG4	59.0389	-1.70928	0.673802	-2.53677	0.0111882	0.0365836
CPAMD8	49.8825	-1.7054	0.636923	-2.67756	0.00741612	0.028936
DNAI3	93.7602	-1.69795	0.327571	-5.18345	2.17821e-07	0.000893067
KLF1	42.8827	-1.696	0.706006	-2.40224	0.0162949	0.0459709
TDO2	34.3397	-1.69351	0.636223	-2.66182	0.00777189	0.029652
AMPD1	59.4108	-1.68874	0.58297	-2.89679	0.00376996	0.0202786
RSPH9	34.5649	-1.68836	0.45691	-3.69517	0.000219739	0.00714337
TMEM253	35.8703	-1.6868	0.580294	-2.90681	0.00365138	0.0198969
CD96	78.1892	-1.67683	0.65104	-2.57562	0.0100061	0.0340884
F9	35.825	-1.67464	0.7283	-2.29939	0.0214828	0.0549593
ASB9	31.826	-1.67153	0.5331	-3.13548	0.00171572	0.0144608
CCNB2	40.7243	-1.66737	0.439457	-3.79415	0.00014815	0.0060543
C1orf87	51.7131	-1.65105	0.661516	-2.49585	0.0125655	0.0391515
CNGB3	35.7288	-1.6492	0.72793	-2.26561	0.0234754	0.0583288
CNGA1	29.8037	-1.64551	0.681691	-2.41387	0.015784	0.0450405
CLEC3A	34.5346	-1.64335	0.674267	-2.43725	0.0147996	0.0432981
DNTT	71.6411	-1.64304	0.551894	-2.97709	0.00291	0.0180947
F2RL1	96.6728	-1.64089	0.602487	-2.72353	0.00645884	0.0269306
SKIDA1	72.904	-1.63998	0.403025	-4.06917	4.71809e-05	0.00400842
FBXO47	42.4609	-1.63889	0.688161	-2.38156	0.0172396	0.047645
ADAM3A	39.6946	-1.63876	0.543202	-3.01685	0.00255417	0.0170948
KNG1	44.3126	-1.63678	0.681655	-2.40118	0.0163423	0.0460273
CHIA	38.0954	-1.63481	0.539867	-3.02817	0.0024604	0.0167819
MCOLN2	54.2442	-1.63237	0.642317	-2.54138	0.0110415	0.0363075
ANXA13	95.2166	-1.63053	0.454021	-3.59132	0.000329013	0.00813163
ASB4	33.1348	-1.62684	0.572198	-2.84314	0.00446713	0.0221804
CDC6	132.213	-1.6236	0.479698	-3.38463	0.000712755	0.0104245
CCNB1	40.0007	-1.61938	0.556242	-2.91128	0.0035995	0.0198142
HAS2	81.9442	-1.61714	0.51062	-3.16702	0.00154011	0.0138034
RXFP2	51.3986	-1.61542	0.646457	-2.49888	0.0124587	0.0389544
PTGES3L	64.2412	-1.61468	0.494763	-3.26353	0.00110032	0.0121448
MROH2B	125.397	-1.61247	0.64691	-2.49258	0.0126819	0.0393681
GSDMA	68.0678	-1.6107	0.576106	-2.79584	0.00517645	0.0240231
ANKRD55	81.9721	-1.60985	0.526997	-3.05476	0.00225244	0.0162151
NPFFR1	35.9065	-1.608	0.678306	-2.37062	0.0177584	0.0484367
KRT24	49.4795	-1.60761	0.531177	-3.02651	0.00247397	0.0168318
MYO1A	43.6731	-1.60746	0.609438	-2.63761	0.00834921	0.0308654
JHY	61.7152	-1.60458	0.605549	-2.6498	0.00805406	0.0302641
DAW1	39.9724	-1.60136	0.445675	-3.59311	0.000326759	0.00812456
ARHGEF39	87.2519	-1.60032	0.435487	-3.67478	0.000238051	0.00733127
HOXC11	43.7477	-1.5888	0.62781	-2.5307	0.0113834	0.0369521
CCL28	76.3234	-1.58869	0.511981	-3.10303	0.0019155	0.0150021
C1QTNF3	63.6788	-1.58738	0.596484	-2.66123	0.00778554	0.0296872
LACTBL1	32.1584	-1.58677	0.696612	-2.27784	0.0227361	0.0571504
SMLR1	35.1847	-1.58623	0.636747	-2.49115	0.0127331	0.0394995
NR1H4	83.5824	-1.58287	0.586943	-2.6968	0.00700094	0.0281662
OTX2	72.2658	-1.58029	0.61538	-2.56799	0.010229	0.0345691
GGT6	88.8634	-1.57839	0.539867	-2.92366	0.00345938	0.0196305
FXYD3	34.4616	-1.57816	0.612953	-2.57468	0.0100333	0.034155
CNBD2	62.4009	-1.57707	0.475005	-3.32011	0.000899822	0.0111758
TEKT5	43.7857	-1.57627	0.659873	-2.38876	0.0169056	0.047051
SLC2A2	71.9309	-1.57424	0.674407	-2.33426	0.0195821	0.0517333
PRND	42.5477	-1.56952	0.667482	-2.35141	0.0187024	0.0501593
PKD2L1	70.196	-1.56873	0.55158	-2.84407	0.00445409	0.0221402
FAM170A	52.3574	-1.56549	0.659751	-2.37284	0.0176518	0.0482571
EXO1	56.8535	-1.56464	0.573754	-2.72702	0.00639095	0.0267889
MINDY4B	37.1239	-1.56036	0.58217	-2.68025	0.0073567	0.0288636
BRDT	37.5439	-1.55999	0.692318	-2.25328	0.0242414	0.0595001
TGIF1	95.1915	-1.5592	0.440892	-3.53647	0.000405511	0.00870006
UGT2B31	52.504	-1.55857	0.724241	-2.152	0.0313974	0.0709307
SLC5A8	43.1895	-1.55546	0.629844	-2.4696	0.0135265	0.0409974
MIP	63.7835	-1.55296	0.651431	-2.38392	0.0171293	0.0474476
NOX3	36.606	-1.55129	0.721449	-2.15024	0.0315361	0.0711365
PHEX	57.1663	-1.55103	0.578689	-2.68025	0.00735666	0.0288636
DNAH14	36.3966	-1.54669	0.678534	-2.27945	0.0226403	0.0569764
CCDC198	37.2374	-1.5439	0.607646	-2.54078	0.0110605	0.0363377
SERPINA12	31.1054	-1.53968	0.674874	-2.28144	0.0225227	0.0568082
DSG4	57.482	-1.53908	0.667919	-2.30429	0.0212062	0.0545339
TYR	29.3595	-1.53677	0.634207	-2.42314	0.0153871	0.044389
ABCA6	112.727	-1.53633	0.422232	-3.63859	0.000274139	0.00757324
DSG3	63.4766	-1.53298	0.57342	-2.67339	0.00750883	0.0291284
GPX2	58.413	-1.53205	0.346072	-4.42698	9.55636e-06	0.00208777
LRRC36	65.6481	-1.53201	0.466166	-3.28641	0.00101474	0.0117549
GLYATL2	40.8597	-1.53149	0.599479	-2.5547	0.010628	0.0354193
FCRL6	55.999	-1.53143	0.618157	-2.47741	0.0132341	0.0404727
PAH	92.1669	-1.53107	0.571643	-2.67836	0.00739838	0.0289095
WDR49	79.3311	-1.52968	0.47537	-3.21787	0.00129145	0.0129193
CFAP58	75.572	-1.52893	0.616522	-2.47993	0.0131409	0.040299
LRRC52	33.2832	-1.52461	0.728085	-2.09399	0.0362605	0.0782501
IBSP	29.8234	-1.52257	0.663091	-2.29616	0.0216666	0.0552823
SLC9A4	66.8508	-1.52169	0.655293	-2.32215	0.0202249	0.0528684
DPYS	56.6914	-1.52158	0.543602	-2.79906	0.00512511	0.0238757
TMOD4	76.883	-1.51958	0.489252	-3.10592	0.00189688	0.0149659
CREB3L3	74.5639	-1.51797	0.622865	-2.43708	0.0148064	0.0433002
ATP1B4	50.9256	-1.51732	0.582876	-2.60316	0.00923698	0.0327132
GABRE	30.1973	-1.51619	0.587922	-2.57891	0.00991137	0.0338601
PCP2	44.8331	-1.51594	0.530132	-2.85956	0.00424231	0.0215889
SLC22A2	65.8852	-1.51519	0.545722	-2.77649	0.005495	0.0247442
PADI6	78.8473	-1.51407	0.597971	-2.53202	0.0113409	0.0368585
TM4SF4	47.18	-1.51388	0.650141	-2.32854	0.0198833	0.0522144
PSMC3IP	30.6447	-1.51149	0.50181	-3.01209	0.0025946	0.017194
ESPL1	242.117	-1.51126	0.556333	-2.71647	0.00659818	0.027199
RANBP3L	39.7108	-1.51102	0.40479	-3.73286	0.000189317	0.00669213
NRAP	188.404	-1.50933	0.537183	-2.80971	0.00495865	0.0234749
CYP24A1	69.3405	-1.50885	0.588273	-2.56488	0.0103213	0.0347591
ARG1	82.0607	-1.5082	0.546762	-2.75841	0.00580829	0.0255763
RBM44	59.0956	-1.50388	0.538138	-2.79461	0.00519629	0.0240653
AQP10	39.9682	-1.50375	0.544042	-2.76403	0.00570931	0.0253148
BPIFA2	49.2909	-1.50308	0.554127	-2.71252	0.00667744	0.0273398
FOXM1	65.403	-1.50129	0.598198	-2.50969	0.0120837	0.038301
FGG	40.5796	-1.50092	0.618707	-2.4259	0.0152706	0.0442037
MTTP	71.0759	-1.50059	0.622714	-2.40976	0.0159628	0.045358
CDH17	55.2672	-1.49808	0.70168	-2.13499	0.032762	0.0730305
VWA3B	125.148	-1.49771	0.511171	-2.92995	0.00339012	0.0194703
POLQ	98.7292	-1.49766	0.432871	-3.45983	0.000540515	0.00936381
DNAH11	242.312	-1.49572	0.460648	-3.24699	0.00116634	0.0124069
CIB4	37.7273	-1.4954	0.676977	-2.20894	0.027179	0.0641987
GINS3	70.7176	-1.49423	0.5485	-2.72421	0.00644547	0.026896
NEB	422.576	-1.49226	0.501741	-2.97416	0.00293788	0.018131
MYBPC1	145.862	-1.49212	0.574489	-2.5973	0.009396	0.0330324
GRK7	56.1615	-1.48965	0.55484	-2.68482	0.00725679	0.0287743
TRPM1	102.146	-1.4879	0.615844	-2.41603	0.0156907	0.0448888
SKOR2	41.2119	-1.48685	0.692187	-2.14805	0.03171	0.0713967
CTC1	48.9952	-1.48671	0.469585	-3.16601	0.00154547	0.0138423
MEOX1	65.3637	-1.48647	0.669122	-2.22153	0.0263153	0.0628552
LHX4	86.3553	-1.48611	0.650946	-2.28301	0.02243	0.0567235
CCRL2	36.244	-1.4859	0.571771	-2.59876	0.00935603	0.0329955
VSIG10L2	53.8742	-1.48588	0.625738	-2.3746	0.017568	0.048097
MR1	77.4798	-1.48417	0.497322	-2.98432	0.00284209	0.0178899
SLC22A4	48.8693	-1.48336	0.564701	-2.6268	0.00861909	0.031533
ENPP3	53.724	-1.48169	0.652544	-2.27064	0.0231691	0.0578408
PTPN22	47.3545	-1.48119	0.648442	-2.28423	0.0223578	0.0565789
KIF20A	94.2878	-1.47961	0.518071	-2.856	0.00429021	0.0216787
TMEM95	35.6643	-1.4778	0.544702	-2.71304	0.00666684	0.0273393
GALNT8	55.8712	-1.47763	0.664074	-2.22511	0.0260742	0.0625024
MDH1B	67.6572	-1.4772	0.512231	-2.88385	0.00392849	0.020692
LHX1	39.4259	-1.47691	0.562897	-2.62377	0.00869636	0.0316416
SLC22A16	40.0108	-1.47573	0.550334	-2.68152	0.00732895	0.028843
CCR2	99.0371	-1.47539	0.562831	-2.62137	0.0087576	0.0317182
ACE2	59.9712	-1.47523	0.588422	-2.5071	0.0121727	0.038447
HNF4G	35.1911	-1.47367	0.692253	-2.1288	0.0332704	0.073716
KIF11	65.4139	-1.47171	0.397864	-3.69903	0.000216425	0.00710446
BTNL2	56.3973	-1.47067	0.661017	-2.22486	0.0260908	0.0625082
KCNJ15	95.7628	-1.46964	0.649461	-2.26287	0.0236438	0.0586011
LCA5L	31.3605	-1.46718	0.393336	-3.7301	0.000191403	0.00669213
TNFRSF9	59.6726	-1.46699	0.614983	-2.38542	0.0170597	0.0473036
COL6A6	133.218	-1.46341	0.572064	-2.55813	0.0105238	0.0352087
NUP37	68.0033	-1.463	0.399604	-3.66113	0.000251105	0.00738363
TMC1	62.3773	-1.46232	0.519897	-2.81271	0.00491259	0.0233392
EFCAB12	87.6902	-1.46137	0.514313	-2.8414	0.00449162	0.0222444
AK7	77.9249	-1.45835	0.464477	-3.13977	0.00169082	0.0143772
ABCG8	122.327	-1.45788	0.574997	-2.53546	0.0112299	0.0366666
SCNN1A	131.892	-1.45678	0.56998	-2.55584	0.0105931	0.035335
MALRD1	89.7045	-1.4564	0.631286	-2.30704	0.0210525	0.0542597
MGST2	74.1282	-1.45556	0.476647	-3.05374	0.00226007	0.0162266
TMEM81	34.8918	-1.45498	0.517999	-2.80885	0.00497186	0.0234877
PLAC9	41.5036	-1.4525	0.374269	-3.88091	0.000104068	0.00545786
CYTIP	37.0712	-1.45158	0.572778	-2.53428	0.0112679	0.036728
IFT27	105.603	-1.45142	0.372893	-3.89231	9.9294e-05	0.00536098
PHF7	60.3478	-1.45138	0.504584	-2.87639	0.00402248	0.0209731
UXT	36.4071	-1.45008	0.413474	-3.50706	0.000453087	0.00889359
KCNJ8	45.1369	-1.44927	0.438665	-3.30381	0.000953799	0.0113727
DNAI1	99.9012	-1.44917	0.482876	-3.00113	0.0026898	0.0174644
PSP.I	41.1378	-1.44845	0.653383	-2.21685	0.0266333	0.0633893
FAM111B	34.7278	-1.44706	0.463056	-3.12502	0.00177793	0.0146535
MAEL	54.6767	-1.44691	0.5139	-2.81555	0.00486945	0.0232283
A2ML1	155.936	-1.44618	0.385435	-3.75208	0.000175372	0.00650425
ORC1	128.848	-1.44579	0.459269	-3.14802	0.00164382	0.0142209
SPDEF	36.1854	-1.44507	0.588206	-2.45674	0.0140205	0.0418771
MEIG1	82.5936	-1.44234	0.537545	-2.6832	0.00729216	0.0288278
DYTN	43.6652	-1.44222	0.720483	-2.00174	0.0453127	0.0910843
GMNC	43.0677	-1.44216	0.507983	-2.83899	0.00452563	0.0223058
ICAM1	83.8708	-1.44115	0.470868	-3.06062	0.00220881	0.0160213
GATA6	50.7046	-1.43947	0.63005	-2.28468	0.0223313	0.0565485
GUCA1A	40.9554	-1.43808	0.69493	-2.06939	0.0385092	0.0812931
EFHB	68.729	-1.43791	0.412181	-3.48853	0.00048568	0.00903149
SFTPD	70.0848	-1.43376	0.58028	-2.47081	0.0134809	0.0409389
TNNI3K	44.4651	-1.43176	0.632405	-2.26399	0.0235749	0.0584951
HJURP	54.0562	-1.43143	0.606578	-2.35985	0.0182824	0.0493644
TSGA13	30.3558	-1.43072	0.582901	-2.45449	0.0141086	0.0419912
SLFN14	96.6522	-1.4306	0.543583	-2.63179	0.00849366	0.0312287
GSG1	50.489	-1.43045	0.514446	-2.78057	0.00542637	0.0245577
GALNT5	91.2341	-1.42938	0.50913	-2.80749	0.00499286	0.0235208
CLEC4F	65.2968	-1.42727	0.658886	-2.16618	0.0302973	0.0692502
ROS1	121.379	-1.42696	0.653003	-2.18523	0.0288723	0.0669498
MYH15	126.991	-1.42569	0.543185	-2.62469	0.0086729	0.0316109
ODAPH	71.0518	-1.42552	0.509912	-2.79563	0.00517994	0.0240264
ENDOU	98.891	-1.42533	0.479456	-2.9728	0.00295097	0.0181617
COL28A1	143.528	-1.42364	0.493802	-2.88302	0.00393881	0.020709
F13B	63.6093	-1.42167	0.48462	-2.93358	0.00335075	0.0193215
IL20	37.4885	-1.42128	0.637566	-2.22923	0.0257989	0.062119
JAML	88.1795	-1.41866	0.440087	-3.2236	0.00126591	0.0128438
RFX6	45.8476	-1.4173	0.580296	-2.44237	0.0145913	0.0428858
TEX49	34.4625	-1.41716	0.45619	-3.10651	0.00189309	0.0149659
PAX3	67.6367	-1.41644	0.705684	-2.00719	0.044729	0.0902105
C3orf52	84.8478	-1.41585	0.584352	-2.42294	0.0153953	0.0443939
PTPRQ	98.6916	-1.41565	0.515432	-2.74653	0.00602302	0.0260519
CYP17A1	54.3146	-1.41519	0.622222	-2.27442	0.0229407	0.0575274
PRSS33	50.7512	-1.41486	0.62047	-2.28031	0.0225895	0.0568912
MACC1	42.0509	-1.41112	0.592434	-2.38191	0.0172232	0.0476182
CPB2	52.2987	-1.41069	0.658473	-2.14237	0.0321635	0.0721636
HTR3B	89.9104	-1.41048	0.541494	-2.6048	0.0091927	0.0326123
C8B	117.05	-1.41038	0.495799	-2.84465	0.00444598	0.0221244
BVES	83.7255	-1.40921	0.506704	-2.78113	0.00541694	0.0245464
GIMAP2	34.3712	-1.4079	0.622558	-2.26147	0.0237303	0.0587611
ALDH8A1	112.657	-1.40764	0.595711	-2.36296	0.0181296	0.049084
BPIFA1	42.9753	-1.40755	0.673368	-2.09032	0.0365895	0.0787008
SPP2	57.5486	-1.40741	0.666595	-2.11134	0.0347432	0.0759593
CRYBG1	106.745	-1.40658	0.481639	-2.9204	0.00349585	0.0196434
ZAR1L	67.7973	-1.40656	0.546619	-2.57319	0.0100765	0.0342499
MATN1	54.406	-1.40257	0.610443	-2.29762	0.0215835	0.0551179
TTC6	38.8312	-1.40121	0.677299	-2.06883	0.0385623	0.0813669
PARPBP	99.7853	-1.39931	0.41644	-3.36016	0.000778972	0.0107266
BPIFB6	138.337	-1.39924	0.619165	-2.25988	0.0238286	0.0588922
PAX7	82.3924	-1.397	0.594238	-2.35091	0.0187274	0.0501765
GPR156	116.331	-1.39611	0.459213	-3.04022	0.00236407	0.0165485
C6	54.3676	-1.39539	0.666665	-2.09308	0.0363419	0.0783691
C4BPA	75.8864	-1.39434	0.654094	-2.13172	0.0330301	0.0733479
SAG	67.1402	-1.39422	0.596517	-2.33726	0.0194254	0.0514361
PMFBP1	139.342	-1.39395	0.457703	-3.04554	0.0023226	0.0164979
CENPE	112.4	-1.39374	0.446506	-3.12144	0.0017997	0.0147114
PLIN5	129.701	-1.39264	0.537061	-2.59307	0.00951237	0.0332067
TEX35	35.2937	-1.39188	0.605084	-2.3003	0.0214311	0.0548901
ABCB11	111.411	-1.39128	0.637364	-2.18287	0.0290451	0.0672809
CDHR3	108.15	-1.39113	0.491464	-2.83059	0.00464617	0.0226095
LY9	70.0376	-1.38965	0.589919	-2.35566	0.0184899	0.0497088
POLR1H	96.9435	-1.38909	0.280024	-4.9606	7.02767e-07	0.000893067
LPAR2	37.7001	-1.38891	0.454226	-3.05775	0.00223003	0.0161136
LIPG	96.5747	-1.38793	0.577433	-2.40362	0.0162338	0.0458852
CFAP91	82.2496	-1.38707	0.355339	-3.90351	9.48084e-05	0.00527581
SERPINA1	71.5114	-1.38656	0.511854	-2.7089	0.00675064	0.0275066
NUF2	33.3793	-1.38644	0.444646	-3.11808	0.00182032	0.0147316
GIPR	117.281	-1.38634	0.54873	-2.52645	0.0115223	0.037196
WDR88	90.4577	-1.38559	0.521072	-2.65911	0.00783468	0.0297815
CRYBB2	53.0392	-1.38385	0.557233	-2.48343	0.0130123	0.0400128
C1orf94	65.8831	-1.38235	0.59537	-2.32184	0.0202415	0.0528714
SYNE4	42.4665	-1.38184	0.613733	-2.25154	0.0243513	0.0597043
SLC35F4	35.0707	-1.38164	0.458643	-3.01245	0.00259151	0.0171909
LRRC63	31.5941	-1.38129	0.693428	-1.99197	0.0463746	0.0925171
PAX4	49.4634	-1.3812	0.678244	-2.03643	0.041707	0.0859886
LIPH	51.8998	-1.3812	0.616096	-2.24185	0.0249711	0.0606728
CLTRN	41.118	-1.3806	0.468277	-2.94826	0.00319568	0.0189511
CNR2	67.6028	-1.37956	0.659706	-2.09117	0.036513	0.0785615
AMBP	100.098	-1.37929	0.620856	-2.2216	0.0263103	0.0628544
OC90	56.5623	-1.3788	0.608827	-2.26469	0.0235319	0.0584208
TIGIT	72.5677	-1.37815	0.494775	-2.7854	0.00534615	0.0243754
KIF22	136.688	-1.37786	0.338558	-4.06978	4.70584e-05	0.00400842
WNT8A	42.442	-1.3769	0.468859	-2.93669	0.00331735	0.0192498
KLK1	46.3819	-1.37538	0.52871	-2.6014	0.00928453	0.0328469
ANKRD66	38.8687	-1.37536	0.605615	-2.27101	0.0231462	0.057824
TDRD5	76.9242	-1.37485	0.551506	-2.4929	0.0126704	0.039346
RIIAD1	68.9599	-1.37373	0.44416	-3.09287	0.00198233	0.0151546
CXCR5	126.216	-1.37326	0.43276	-3.17325	0.00150742	0.0136933
TMPRSS3	127.333	-1.37312	0.528394	-2.59867	0.00935848	0.0329955
SERTAD1	38.4453	-1.37285	0.369877	-3.71163	0.000205926	0.00692374
SLAMF6	42.4179	-1.37279	0.653694	-2.10005	0.0357241	0.0773918
CD207	33.5257	-1.3726	0.622748	-2.2041	0.0275173	0.0647245
PCARE	81.9325	-1.37259	0.653363	-2.10081	0.0356578	0.0773161
CYP1A2	42.2299	-1.37112	0.64255	-2.13387	0.0328532	0.0731938
IFNLR1	128.999	-1.37003	0.540561	-2.53446	0.0112622	0.036728
MYH8	112.674	-1.36889	0.51762	-2.64458	0.00817923	0.0305625
ANKRD37	44.2409	-1.36783	0.392423	-3.48559	0.000491057	0.00909369
CHRNA1	77.5571	-1.36782	0.6747	-2.0273	0.0426319	0.0870931
SERPINA5	51.8733	-1.36757	0.622665	-2.19631	0.0280695	0.0656552
ACOT12	54.9742	-1.36753	0.461957	-2.96031	0.00307334	0.01857
SLC22A1	56.4315	-1.36705	0.645664	-2.11729	0.0342356	0.0751549
TGFA	62.0644	-1.36516	0.380553	-3.58731	0.000334102	0.00821549
CD101	121.716	-1.36384	0.575928	-2.36807	0.017881	0.0486366
C15orf48	35.0552	-1.36379	0.447937	-3.04461	0.0023298	0.0164979
SLC6A5	88.1617	-1.36226	0.663246	-2.05392	0.039983	0.0834594
BUB1B	78.6543	-1.36016	0.443314	-3.06816	0.0021538	0.0157414
CHAT	58.7914	-1.3593	0.629404	-2.15967	0.0307983	0.069954
DNAH7	155.084	-1.35758	0.383802	-3.53718	0.00040442	0.00870006
CIDEC	71.4743	-1.35658	0.50121	-2.70662	0.00679723	0.0276293
C5	106.631	-1.35646	0.452192	-2.99974	0.0027021	0.0175089
PROX2	42.6452	-1.35528	0.51288	-2.64248	0.00823015	0.0306343
NMUR2	67.0492	-1.35485	0.475012	-2.85224	0.00434121	0.0217921
FAM216B	44.4831	-1.35422	0.426438	-3.17565	0.00149503	0.0136453
MYBPHL	56.4352	-1.35279	0.502436	-2.69245	0.00709285	0.0283841
CAPN11	135.521	-1.35233	0.563502	-2.39987	0.0164007	0.0461047
KIF15	76.5489	-1.35173	0.493115	-2.7412	0.00612146	0.0261825
ELL3	49.256	-1.35158	0.508058	-2.66028	0.00780759	0.0297206
CMBL	38.1463	-1.35111	0.302718	-4.46327	8.07189e-06	0.00194651
GARIN1B	95.852	-1.35045	0.446415	-3.02509	0.00248559	0.0168628
HMMR	53.0109	-1.34935	0.43607	-3.09434	0.00197252	0.0151373
RFX8	44.0674	-1.34775	0.680916	-1.97932	0.04778	0.0945459
GRM6	60.2839	-1.34767	0.618155	-2.18014	0.029247	0.0675884
TIMELESS	190.544	-1.34764	0.486631	-2.76933	0.00561721	0.0251287
RNASE10	38.1655	-1.34723	0.589049	-2.28712	0.0221888	0.0562725
TKTL1	47.5661	-1.34632	0.623239	-2.1602	0.0307575	0.069898
KRT2	47.9231	-1.34511	0.674265	-1.99493	0.0460505	0.0921285
UBXN10	57.3865	-1.34506	0.521809	-2.57769	0.00994633	0.0339363
CTSH	71.9682	-1.34413	0.366326	-3.66923	0.000243286	0.00733127
TRBV19	37.2608	-1.34377	0.647606	-2.07499	0.0379878	0.0806211
MYPN	158.423	-1.34355	0.551739	-2.43511	0.0148873	0.043442
CCDC196	31.9126	-1.34335	0.651522	-2.06187	0.03922	0.0823921
HNF1B	124.166	-1.34275	0.50334	-2.66768	0.0076376	0.0294493
E2F8	83.5694	-1.34257	0.55785	-2.40669	0.0160978	0.0456201
LAYN	50.4751	-1.34249	0.433615	-3.09604	0.00196125	0.0150898
CPHL1	47.9827	-1.34236	0.643295	-2.08669	0.0369162	0.0792258
PLAG1	56.8568	-1.34214	0.390129	-3.44026	0.000581165	0.00961529
SFR1	58.8923	-1.34143	0.455861	-2.94263	0.00325441	0.0190719
SCGN	43.5046	-1.33947	0.51406	-2.60566	0.00916983	0.0325749
TLX1	43.6178	-1.33927	0.642063	-2.08589	0.0369886	0.0793015
GARIN2	33.1057	-1.33861	0.526841	-2.54083	0.0110589	0.0363377
OSR2	50.6545	-1.33796	0.641113	-2.08693	0.0368943	0.0791915
CABP5	63.7177	-1.33792	0.634546	-2.10847	0.0349901	0.0763368
ANKS4B	83.1956	-1.33754	0.278226	-4.8074	1.52904e-06	0.000968458
HJV	58.2258	-1.3375	0.605262	-2.20979	0.02712	0.0640964
LRRC17	117.476	-1.33684	0.369886	-3.61419	0.00030129	0.00790193
MYOM1	134.267	-1.33673	0.4541	-2.94369	0.00324329	0.0190476
PTCHD3	70.3692	-1.33641	0.527971	-2.53122	0.0113666	0.0369153
LCN15	36.0313	-1.33484	0.573708	-2.32669	0.0199818	0.0523719
IMPG1	51.363	-1.33482	0.632154	-2.11154	0.0347259	0.0759593
OPTC	42.7264	-1.33331	0.652218	-2.04427	0.0409269	0.0848495
EPHX3	59.7469	-1.33307	0.435755	-3.05922	0.00221913	0.0160875
C19orf38	41.0757	-1.33273	0.620027	-2.14947	0.0315974	0.0712293
KRT35	52.5612	-1.33256	0.656686	-2.02923	0.0424354	0.0869032
CAPN14	92.5937	-1.33231	0.624781	-2.13245	0.03297	0.0732642
CHEK2	97.6115	-1.33191	0.446621	-2.9822	0.00286186	0.0179594
PRSS37	29.8195	-1.33086	0.539535	-2.46668	0.013637	0.0412181
DLGAP5	52.5833	-1.33072	0.500586	-2.65832	0.00785315	0.0298245
TMPRSS7	56.1756	-1.3307	0.554928	-2.39797	0.0164864	0.046263
CPS1	81.0199	-1.33027	0.602553	-2.20773	0.0272634	0.0643753
DNAAF1	91.5333	-1.33012	0.448583	-2.96516	0.00302522	0.0184012
TULP2	132.158	-1.32925	0.400802	-3.31648	0.000911587	0.01125
ABCA4	275.624	-1.32908	0.57803	-2.29932	0.0214868	0.0549593
SCP2D1	50.6409	-1.32884	0.45802	-2.90127	0.00371648	0.0201291
RNF135	53.6245	-1.32843	0.44241	-3.00271	0.00267585	0.0174433
PRRT1B	92.0643	-1.32816	0.548748	-2.42034	0.0155058	0.0446192
HKDC1	137.924	-1.32802	0.415626	-3.19524	0.00139717	0.0132336
NDC80	48.0234	-1.32621	0.508942	-2.60582	0.00916535	0.0325737
TINAG	37.519	-1.32565	0.664179	-1.99592	0.0459423	0.0919675
VRTN	53.6889	-1.32526	0.641034	-2.06737	0.0386988	0.0816021
TEX14	167.275	-1.32467	0.411454	-3.21948	0.00128422	0.0129039
TMC3	155.502	-1.32423	0.599877	-2.2075	0.027279	0.0643897
LRP2	285.615	-1.32421	0.537953	-2.46157	0.0138329	0.0415684
CCNA1	36.7106	-1.32414	0.51469	-2.5727	0.0100909	0.0342727
ZC3H12D	48.3812	-1.32347	0.609121	-2.17276	0.0297985	0.0684825
NCAPH	72.0694	-1.32283	0.509792	-2.59485	0.00946333	0.0331476
NUGGC	70.6958	-1.32262	0.61592	-2.1474	0.0317618	0.0714535
CCR4	36.33	-1.32204	0.670527	-1.97164	0.0486511	0.0957757
PIERCE1	57.8277	-1.32192	0.415207	-3.18377	0.00145372	0.0134234
MMRN1	65.2912	-1.32138	0.606178	-2.17986	0.0292677	0.0676098
OASL	34.2717	-1.32008	0.641445	-2.05797	0.0395927	0.0829026
POGLUT2	73.4946	-1.31809	0.39437	-3.34226	0.000830996	0.0109812
CXCL9	32.9732	-1.31784	0.609723	-2.16138	0.0306663	0.0697607
GLT8D2	63.2514	-1.31732	0.46273	-2.84684	0.00441552	0.0220298
MYO3B	98.2402	-1.31708	0.566678	-2.32421	0.0201141	0.0526521
FANCD2	144.196	-1.31681	0.439681	-2.99492	0.00274516	0.0176347
NT5DC4	44.9217	-1.31665	0.598518	-2.19986	0.027817	0.0652122
FST	34.2957	-1.31646	0.628661	-2.09407	0.0362534	0.0782501
CA6	56.1633	-1.31629	0.669378	-1.96643	0.0492484	0.0964706
KIF27	97.0701	-1.31574	0.314806	-4.17954	2.92105e-05	0.00332158
AQP6	37.2094	-1.31498	0.670347	-1.96165	0.0498034	0.0971467
DSG2	75.9307	-1.31474	0.45217	-2.90763	0.00364179	0.0198884
ALX1	35.51	-1.31419	0.527789	-2.49	0.0127744	0.0395729
LAX1	60.059	-1.31413	0.533866	-2.46154	0.0138342	0.0415684
CREB3L4	84.5213	-1.31378	0.500658	-2.62411	0.00868754	0.0316338
TDRD9	145.513	-1.31322	0.588966	-2.22971	0.0257665	0.0620745
ELOVL3	44.7177	-1.313	0.56411	-2.32756	0.0199356	0.0523072
NXNL1	70.1328	-1.3115	0.550969	-2.38035	0.0172961	0.0476931
SIRT4	55.8642	-1.31128	0.496312	-2.64204	0.0082408	0.0306415
HNF4A	116.671	-1.31126	0.58307	-2.24889	0.0245194	0.0599522
TTLL9	119.733	-1.31124	0.449577	-2.9166	0.00353874	0.0196587
ZMYND12	49.567	-1.31107	0.544699	-2.40697	0.0160855	0.0456101
DNAH12	140.145	-1.31097	0.384476	-3.40975	0.000650233	0.0100082
ZSWIM3	61.0446	-1.31001	0.382948	-3.42086	0.000624225	0.00981281
SCN11A	79.7494	-1.30975	0.543841	-2.40832	0.016026	0.0454799
CD8A	100.417	-1.30871	0.515306	-2.53969	0.0110952	0.0363972
ABCG5	44.0576	-1.30834	0.482194	-2.7133	0.0066617	0.0273347
RHCG	75.3745	-1.30815	0.465221	-2.81189	0.00492513	0.0233739
A1CF	72.1201	-1.30777	0.480064	-2.72416	0.00644654	0.026896
STC1	92.3591	-1.30704	0.272601	-4.79471	1.62911e-06	0.000968458
RHEX	88.834	-1.30694	0.592665	-2.20519	0.027441	0.0646015
DDIAS	47.6417	-1.30631	0.33543	-3.89444	9.84243e-05	0.00536098
TCEA3	74.6606	-1.30602	0.43976	-2.96984	0.00297955	0.0182747
KCNU1	77.9891	-1.30563	0.650007	-2.00865	0.0445747	0.0899669
TPH2	37.7976	-1.30451	0.553937	-2.35498	0.0185239	0.0497703
SH2D3A	59.2813	-1.30218	0.598912	-2.17424	0.0296873	0.0682971
GPR84	49.3826	-1.30211	0.60145	-2.16495	0.0303912	0.0693695
SLC5A2	57.5227	-1.30207	0.651338	-1.99907	0.0456013	0.0914478
MND1	38.4258	-1.30151	0.52274	-2.48979	0.0127817	0.0395824
SCEL	39.0284	-1.30141	0.655448	-1.98554	0.0470849	0.0935013
FNDC11	32.7712	-1.30135	0.647995	-2.00827	0.0446144	0.0900199
MCM10	171.259	-1.30007	0.403411	-3.22269	0.00126993	0.0128582
TP53	72.4493	-1.2991	0.414133	-3.13692	0.00170732	0.0144508
UPB1	115.308	-1.29846	0.586207	-2.21503	0.0267583	0.063531
GYS2	60.764	-1.29768	0.633829	-2.04737	0.0406222	0.0843836
QRICH2	198.012	-1.29745	0.577022	-2.24852	0.0245427	0.0599547
NPPC	33.5857	-1.2961	0.590411	-2.19524	0.028146	0.065777
VEGFD	32.2914	-1.29608	0.547698	-2.36641	0.0179617	0.0488066
RIPOR3	142.611	-1.29493	0.464282	-2.7891	0.00528547	0.0243158
CDCA2	57.5562	-1.29462	0.547344	-2.36527	0.0180171	0.0488977
SLAMF8	71.7847	-1.29432	0.485034	-2.66853	0.0076185	0.0294263
TGM7	62.4419	-1.29376	0.59812	-2.16305	0.0305372	0.0695491
SLC11A1	72.5317	-1.29344	0.59755	-2.16457	0.0304205	0.069398
GOLT1A	69.7604	-1.29318	0.609348	-2.12224	0.0338178	0.0745424
TMEM249	42.1098	-1.29301	0.399244	-3.23865	0.00120096	0.0125243
MEX3A	59.5579	-1.293	0.410687	-3.14838	0.00164177	0.0142209
PLIN4	115.529	-1.29294	0.378585	-3.41519	0.000637367	0.00991574
SPATA3	65.0449	-1.29282	0.635023	-2.03586	0.0417644	0.086051
SSUH2	60.7566	-1.28889	0.606851	-2.12391	0.033678	0.0743197
BNC1	60.1693	-1.28749	0.631407	-2.03908	0.0414424	0.0856115
PRSS51	36.2549	-1.28587	0.400677	-3.20923	0.00133091	0.0130334
PKD1L2	60.694	-1.28527	0.52713	-2.43825	0.0147587	0.0432547
NLRP8	44.6492	-1.2846	0.651453	-1.9719	0.0486207	0.0957438
SLC34A2	108.787	-1.28407	0.589552	-2.17805	0.0294026	0.0678164
SULT1C4	43.5285	-1.28286	0.626095	-2.04898	0.0404637	0.084162
SNX20	66.8874	-1.28168	0.490107	-2.61511	0.00891999	0.0320042
PIWIL2	89.9594	-1.28015	0.596611	-2.1457	0.031897	0.0717096
PLA2G4D	113.635	-1.27969	0.638449	-2.00437	0.0450301	0.090668
PPP1R13L	37.2997	-1.2796	0.495332	-2.58331	0.0097857	0.0336704
TEKT1	61.4214	-1.27883	0.510534	-2.5049	0.0122487	0.0386037
CCDC188	37.712	-1.27876	0.573349	-2.23033	0.0257255	0.062009
AXDND1	65.7993	-1.27866	0.474974	-2.69206	0.00710114	0.0284029
GUCY2C	155.149	-1.27825	0.474276	-2.69516	0.00703542	0.0282454
KRT3	56.1452	-1.27762	0.584288	-2.18663	0.0287699	0.0668047
TECTB	74.622	-1.27649	0.613752	-2.07981	0.0375425	0.0800454
CPA1	154.859	-1.27648	0.446502	-2.85884	0.00425192	0.0215889
ESM1	55.6834	-1.27648	0.384315	-3.32144	0.000895555	0.0111758
CFAP57	102.957	-1.27607	0.48193	-2.64783	0.00810098	0.0303555
MYH13	155.698	-1.27603	0.52195	-2.44473	0.0144961	0.0427465
PCK2	81.094	-1.27577	0.476344	-2.67825	0.00740071	0.0289095
NR2C2AP	47.0405	-1.27477	0.348929	-3.65338	0.000258808	0.00744719
EME1	39.145	-1.27307	0.577214	-2.20554	0.0274165	0.0645665
PLEK2	52.3895	-1.27203	0.531552	-2.39305	0.0167091	0.0466688
GHRHR	81.7799	-1.27142	0.639089	-1.98942	0.0466549	0.092936
MARCHF10	107.118	-1.2711	0.362229	-3.5091	0.000449629	0.00889359
C1QTNF7	42.493	-1.27076	0.479139	-2.65217	0.00799752	0.0301107
DNASE1L3	91.8654	-1.27075	0.632065	-2.01048	0.0443807	0.0897237
PNLDC1	70.4385	-1.27075	0.53033	-2.39616	0.016568	0.0464099
HABP2	89.9472	-1.27024	0.621184	-2.04487	0.0408681	0.0847422
PNLIPRP2	39.3229	-1.26966	0.580103	-2.18867	0.0286208	0.0665966
PRR11	73.4602	-1.26957	0.4233	-2.99922	0.00270673	0.017522
IQCG	47.8424	-1.26874	0.440021	-2.88336	0.00393459	0.020709
NUDT19	38.6868	-1.26863	0.394654	-3.21454	0.00130652	0.0129361
RAB34	56.7263	-1.26795	0.438169	-2.89375	0.00380665	0.0203388
AP1M2	64.9954	-1.26657	0.5688	-2.22674	0.025965	0.0623847
MYRFL	80.6694	-1.26604	0.604631	-2.0939	0.0362689	0.0782501
CDX2	35.8881	-1.26591	0.627901	-2.0161	0.0437892	0.0888758
SPAG6	79.6223	-1.26559	0.516794	-2.44892	0.0143286	0.042439
CPLANE2	71.3764	-1.26544	0.391482	-3.23243	0.0012274	0.0126762
TNNC2	48.1309	-1.26516	0.577238	-2.19175	0.0283977	0.0661809
SIM1	91.8465	-1.26283	0.591719	-2.13417	0.0328292	0.073156
BNIP5	89.5075	-1.26248	0.641318	-1.96858	0.0490017	0.0961825
OLFM4	55.8161	-1.26077	0.595453	-2.11733	0.0342316	0.0751549
RET	141.945	-1.26035	0.336985	-3.74008	0.000183961	0.00657672
TINCR	32.2397	-1.26031	0.533808	-2.36098	0.0182268	0.0492736
CRYBA1	38.2724	-1.25944	0.460177	-2.73687	0.00620271	0.026362
GPRC5A	86.9746	-1.25823	0.617005	-2.03926	0.0414246	0.0855904
PCSK9	85.0814	-1.25733	0.606779	-2.07214	0.0382519	0.0809665
CFAP221	92.0597	-1.2566	0.437225	-2.87404	0.00405259	0.0210973
DDC	135.557	-1.25605	0.467017	-2.68951	0.00715559	0.0285501
CLDN7	30.2353	-1.2559	0.616635	-2.0367	0.0416798	0.0859572
MYOM3	260.884	-1.25562	0.59509	-2.10997	0.0348608	0.0761361
CUBN	280.049	-1.25486	0.582894	-2.15281	0.0313339	0.0708349
APOB	188.027	-1.25465	0.597731	-2.09902	0.0358147	0.077503
BCO1	125.423	-1.25345	0.482122	-2.59987	0.00932594	0.0329327
IL6	31.8071	-1.25342	0.393006	-3.1893	0.00142617	0.0133402
REELD1	55.8224	-1.25304	0.559295	-2.24039	0.0250656	0.0608335
SLC16A5	119.908	-1.25295	0.483875	-2.5894	0.00961422	0.0333714
GFRA4	115.956	-1.25251	0.327724	-3.82183	0.000132465	0.0060543
ZGRF1	73.4738	-1.25185	0.467202	-2.67945	0.00737428	0.0288819
ULBP1	61.2734	-1.25148	0.615595	-2.03296	0.0420564	0.086404
GXYLT2	92.6543	-1.25085	0.34448	-3.63113	0.000282187	0.00770049
TRPC7	76.1596	-1.25067	0.557199	-2.24457	0.0247955	0.0604043
GNAT1	161.058	-1.25045	0.557875	-2.24146	0.0249963	0.0606982
KMO	74.6607	-1.2504	0.460176	-2.71722	0.00658337	0.027163
PPP1R3B	86.4651	-1.24906	0.491332	-2.5422	0.0110157	0.0362405
NMNAT3	60.4031	-1.2487	0.529736	-2.35722	0.0184123	0.0495901
SOAT1	91.004	-1.24835	0.308208	-4.05034	5.1144e-05	0.00411174
NOD2	125.664	-1.248	0.507977	-2.4568	0.0140183	0.0418771
ACRBP	95.8417	-1.24799	0.529526	-2.3568	0.0184332	0.0496185
DPT	32.0931	-1.2469	0.635489	-1.9621	0.0497503	0.0970855
HSPA1L	64.6252	-1.24689	0.518787	-2.40347	0.0162403	0.045891
IL2RG	58.2439	-1.24631	0.443062	-2.81295	0.00490892	0.02333
CILP	117.77	-1.24594	0.542965	-2.2947	0.0217501	0.0554533
TRDN	45.2011	-1.24569	0.541604	-2.3	0.0214479	0.0549094
WEE2	85.7741	-1.2437	0.393182	-3.16316	0.00156066	0.0139133
FBXO40	52.5075	-1.24363	0.411607	-3.02141	0.00251603	0.016958
SLC5A12	69.2945	-1.2433	0.627691	-1.98076	0.0476185	0.094282
NPY2R	68.3641	-1.24286	0.447971	-2.77442	0.00552995	0.0248644
SOCS1	66.8964	-1.24278	0.472392	-2.63083	0.00851762	0.0312639
CNDP1	71.8832	-1.24201	0.391965	-3.16867	0.0015314	0.0137806
MMP1	52.6387	-1.24192	0.525887	-2.36156	0.0181982	0.0492154
ZDHHC13	128.799	-1.24148	0.262354	-4.73208	2.22232e-06	0.00114757
TRIM10	59.7519	-1.24143	0.586546	-2.1165	0.0343019	0.0752635
LBP	86.8776	-1.24059	0.565713	-2.19297	0.0283092	0.0660873
ITIH2	61.1693	-1.23989	0.627008	-1.97746	0.0479891	0.094806
FRMPD2	133.427	-1.23882	0.5083	-2.43718	0.0148025	0.0432981
ABCC12	125.922	-1.23855	0.531615	-2.32979	0.0198172	0.0521595
DPPA2	48.8829	-1.23574	0.614085	-2.01232	0.0441859	0.0894781
IL12RB2	82.9893	-1.2355	0.47121	-2.62197	0.00874231	0.0317071
CORIN	92.5121	-1.23478	0.519268	-2.37793	0.0174099	0.0478542
ADCY10	101.645	-1.2328	0.577357	-2.13525	0.0327408	0.0729954
MAK	57.3312	-1.23188	0.370992	-3.32051	0.000898543	0.0111758
TBX4	71.4827	-1.23148	0.555289	-2.21773	0.026573	0.063257
MYO1H	139.055	-1.23127	0.49641	-2.48035	0.0131254	0.0402609
P2RY4	70.3611	-1.23101	0.597619	-2.05986	0.039412	0.0826789
SPTA1	160.768	-1.23075	0.601134	-2.04738	0.0406212	0.0843836
PPM1N	40.266	-1.22969	0.471842	-2.60615	0.00915662	0.0325574
CDCA8	83.5663	-1.22884	0.486143	-2.52774	0.0114799	0.0371215
CCR1	49.8514	-1.22848	0.506502	-2.42541	0.0152912	0.044236
MSH5	28.9501	-1.22787	0.437672	-2.80545	0.00502459	0.023637
TROAP	112.227	-1.22787	0.572871	-2.14336	0.0320845	0.0720827
ETNK2	87.0202	-1.22695	0.420008	-2.92125	0.00348626	0.0196434
PLAU	90.0558	-1.22633	0.436046	-2.81238	0.00491763	0.0233548
TRAF4	177.314	-1.22553	0.205774	-5.95571	2.5894e-09	3.47653e-05
ZWINT	49.9046	-1.22504	0.475182	-2.57804	0.00993627	0.0339192
EPN3	96.6179	-1.22459	0.526058	-2.32786	0.0199198	0.0522757
PIH1D1	81.0571	-1.22384	0.293159	-4.17466	2.98433e-05	0.00332158
LEMD1	34.9073	-1.22297	0.515826	-2.3709	0.017745	0.0484345
ACSBG2	79.1072	-1.22191	0.60705	-2.01287	0.0441287	0.0894028
CCDC194	112.999	-1.22159	0.488049	-2.50301	0.0123144	0.0387064
AGXT2	123.836	-1.2207	0.44974	-2.71423	0.00664291	0.0273079
ADTRP	52.5273	-1.22019	0.582158	-2.09597	0.0360848	0.0779651
CFAP161	51.4007	-1.22006	0.341036	-3.5775	0.000346899	0.00830209
POLE	247.276	-1.21984	0.520929	-2.34167	0.0191978	0.0510597
SLC27A6	57.5862	-1.21954	0.449009	-2.71606	0.00660637	0.027216
NUAK2	76.1293	-1.21944	0.590521	-2.06503	0.0389202	0.0818775
MAN2B2	109.296	-1.21925	0.565302	-2.15682	0.0310201	0.0703675
MOB3C	145.048	-1.2184	0.375529	-3.24448	0.00117665	0.0124293
ARHGAP15	37.8701	-1.21794	0.573205	-2.12479	0.0336043	0.0742058
TMCO4	71.6898	-1.21715	0.469113	-2.59459	0.00947046	0.0331639
TMPRSS15	59.6111	-1.21714	0.461315	-2.63841	0.00832959	0.0308335
GATA4	94.0209	-1.21618	0.616914	-1.97139	0.048679	0.0958164
RABEPK	57.3548	-1.21616	0.308812	-3.93819	8.21001e-05	0.00498597
FBP1	37.1693	-1.21569	0.51019	-2.38283	0.0171803	0.0475593
KCNMB3	27.6025	-1.2156	0.45691	-2.66049	0.00780272	0.0297206
NOXO1	52.7638	-1.21557	0.584299	-2.08038	0.0374902	0.0800089
KBTBD7	76.5211	-1.21525	0.240201	-5.05931	4.20778e-07	0.000893067
LEPR	97.2356	-1.21512	0.383416	-3.16918	0.00152869	0.0137746
CD209	37.204	-1.21411	0.526893	-2.30428	0.0212067	0.0545339
FREM1	138.384	-1.21347	0.410447	-2.95645	0.00311199	0.0187109
ALKBH2	61.2236	-1.21335	0.296281	-4.09528	4.21652e-05	0.00385109
STYXL2	120.289	-1.21334	0.594548	-2.04078	0.0412723	0.0853677
RPGRIP1	68.97	-1.21313	0.468347	-2.59023	0.00959108	0.0333342
SHISA3	36.8302	-1.21298	0.592269	-2.04803	0.0405571	0.0843041
MARCHF3	65.8666	-1.21213	0.399019	-3.03778	0.00238331	0.0165665
ASB15	78.384	-1.21159	0.532293	-2.27617	0.0228358	0.0573071
PLB1	224.456	-1.21133	0.545151	-2.222	0.0262831	0.0628296
SCN7A	74.4237	-1.21118	0.37805	-3.20376	0.00135644	0.0131492
FAAP24	40.7901	-1.21092	0.565759	-2.14035	0.0323265	0.0724084
CRX	73.0425	-1.21073	0.607388	-1.99334	0.0462241	0.0923932
FEZF1	98.0711	-1.21012	0.597259	-2.02612	0.0427528	0.0872471
STRA8	63.0266	-1.20987	0.539238	-2.24366	0.0248542	0.0605063
CIDEB	47.4897	-1.2088	0.52114	-2.31954	0.020366	0.0530633
FAM83B	66.9081	-1.20844	0.59139	-2.04339	0.0410138	0.0850032
SDS	49.2925	-1.20829	0.554609	-2.17863	0.0293595	0.0677635
KIF18A	44.225	-1.20826	0.561649	-2.15127	0.0314552	0.0710321
MPPE1	50.4709	-1.20665	0.396787	-3.04105	0.00235755	0.0165287
GLI1	132.459	-1.20647	0.489158	-2.46642	0.0136471	0.0412299
CATIP	60.3021	-1.20595	0.502675	-2.39907	0.0164366	0.0461572
MTBP	69.8103	-1.20583	0.500094	-2.4112	0.0158999	0.0452644
ZNF653	33.4672	-1.20557	0.359096	-3.35724	0.000787249	0.0107623
GSDMB	61.4436	-1.2051	0.522128	-2.30806	0.0209956	0.0541509
OIT3	48.822	-1.20462	0.598299	-2.01341	0.0440719	0.0893147
DHRS13	49.5744	-1.20407	0.332092	-3.62573	0.000288151	0.00776851
PRICKLE3	37.6943	-1.20376	0.513394	-2.3447	0.0190424	0.0507571
SLC3A1	55.5176	-1.2034	0.459053	-2.62149	0.00875471	0.0317163
ODF3B	40.9585	-1.20289	0.503822	-2.38753	0.016962	0.0471495
RORC	96.7629	-1.2026	0.400731	-3.00103	0.00269072	0.0174644
LMAN1L	63.6946	-1.20211	0.55736	-2.15679	0.0310223	0.0703675
RRAD	45.8794	-1.20153	0.517656	-2.3211	0.0202812	0.0529243
ADGRG3	85.3651	-1.2002	0.582972	-2.05875	0.0395179	0.0827718
TLR2	146.851	-1.19952	0.424492	-2.82577	0.00471674	0.0228643
MFAP5	69.7652	-1.19813	0.544584	-2.20008	0.0278011	0.0652093
P3H4	124.121	-1.19678	0.412906	-2.89845	0.00375017	0.0202127
KLHL31	64.6092	-1.19665	0.547251	-2.18666	0.0287671	0.0668047
SLC1A7	86.2731	-1.19663	0.581058	-2.05939	0.0394565	0.0827416
IDNK	29.2421	-1.19663	0.385766	-3.10194	0.00192256	0.0150071
EFHC2	49.0691	-1.19658	0.404052	-2.96145	0.00306197	0.018518
GCNT3	107.414	-1.19506	0.358442	-3.33405	0.000855908	0.0110196
CLDN1	46.7043	-1.19359	0.510735	-2.33701	0.0194389	0.0514463
RTL4	39.6821	-1.19307	0.557178	-2.14127	0.0322524	0.0723139
SLC7A4	54.0304	-1.19302	0.518837	-2.29942	0.021481	0.0549593
ASTE1	44.6222	-1.19295	0.36652	-3.25481	0.00113467	0.0123453
SNX11	61.3248	-1.1928	0.398172	-2.99569	0.00273823	0.0176071
CKAP2L	60.0788	-1.19114	0.537948	-2.21422	0.0268133	0.0636148
SLC22A3	70.7065	-1.19091	0.508921	-2.34008	0.0192799	0.0511772
SLCO5A1	91.1234	-1.19069	0.422659	-2.81713	0.00484546	0.0231641
ABCA12	113.268	-1.19025	0.583762	-2.03892	0.0414578	0.0856195
HEPH	79.7906	-1.18909	0.454644	-2.61543	0.0089115	0.0319823
HAPLN3	95.4699	-1.18782	0.480189	-2.47366	0.0133738	0.0407503
SELL	105.041	-1.18744	0.415473	-2.85805	0.00426257	0.0215959
TLR9	161.096	-1.1871	0.512264	-2.31737	0.0204838	0.0532769
CYP21A2	42.4129	-1.18643	0.58988	-2.0113	0.0442936	0.089593
SLC30A2	70.3522	-1.18637	0.491659	-2.413	0.0158217	0.0451001
CHRNA9	34.9076	-1.18606	0.554677	-2.1383	0.0324925	0.0726227
CHMP4C	40.1387	-1.18557	0.567992	-2.0873	0.0368608	0.0791448
EHF	203.518	-1.18487	0.561127	-2.11159	0.0347217	0.0759593
HCRT	51.352	-1.18405	0.446764	-2.65028	0.00804256	0.0302294
KCNS1	56.5552	-1.1816	0.527814	-2.23867	0.0251776	0.061017
SLC26A5	82.7116	-1.18147	0.518024	-2.28072	0.0225649	0.0568719
ABCC3	223.744	-1.18132	0.456405	-2.58831	0.00964472	0.0334377
SYDE2	108.718	-1.18085	0.332776	-3.54849	0.000387451	0.00867864
STEAP4	63.9934	-1.18043	0.412504	-2.86161	0.00421493	0.0215497
SLC9A2	65.4411	-1.1804	0.498401	-2.36838	0.0178662	0.0486062
C1RL	62.4133	-1.1798	0.568405	-2.07563	0.0379286	0.0805901
KNTC1	150.634	-1.17921	0.445665	-2.64595	0.00814628	0.0304827
SPNS3	120.458	-1.17827	0.570175	-2.06651	0.03878	0.0817389
VWA5B1	128.561	-1.17793	0.518068	-2.27369	0.0229847	0.0575947
EPOR	48.605	-1.1775	0.431863	-2.72655	0.00639999	0.0267968
MED18	38.5687	-1.1766	0.361253	-3.25701	0.00112594	0.0123004
CRYBA4	47.7736	-1.17613	0.570084	-2.06308	0.0391055	0.0822158
CPQ	119.477	-1.17469	0.341979	-3.43497	0.000592626	0.00964474
C1QTNF2	78.5345	-1.17449	0.508199	-2.31108	0.0208283	0.0538603
LRRC39	37.6815	-1.17438	0.450463	-2.60704	0.00913282	0.0325072
ATP8B4	65.722	-1.17291	0.52128	-2.25006	0.0244453	0.0598582
HTR3A	54.4556	-1.17233	0.52949	-2.21408	0.0268236	0.0636278
CDKN2B	39.4291	-1.1718	0.451964	-2.59269	0.00952282	0.0332161
TGM5	73.4189	-1.17081	0.593692	-1.97209	0.0485998	0.0957261
ROR1	110.259	-1.1704	0.445299	-2.62834	0.00858029	0.0314408
DUSP29	51.8736	-1.17013	0.593757	-1.97072	0.0487562	0.0959402
MEIOC	33.847	-1.16947	0.428586	-2.72867	0.00635895	0.0267134
KLHL38	78.0501	-1.16837	0.581703	-2.00853	0.0445867	0.0899776
METTL13	159.057	-1.16743	0.320817	-3.63894	0.000273767	0.00757324
TMEM232	34.3685	-1.16676	0.419466	-2.78153	0.0054103	0.0245422
MXD3	44.9633	-1.16631	0.409334	-2.84929	0.00438166	0.0218936
GCKR	135.802	-1.16507	0.48955	-2.37988	0.0173183	0.0477151
BDH1	90.7785	-1.16469	0.364229	-3.19769	0.00138533	0.0132223
REM1	40.2176	-1.16423	0.584366	-1.9923	0.0463386	0.0924843
ZBTB39	64.5824	-1.16386	0.308831	-3.76861	0.000164157	0.00644042
VMO1	67.2228	-1.16335	0.498919	-2.33174	0.0197142	0.0520006
VDR	111.824	-1.16313	0.510814	-2.27701	0.0227856	0.0572241
GPNMB	66.1181	-1.16256	0.401973	-2.89213	0.00382645	0.0204027
TMC5	170.548	-1.16218	0.585755	-1.98408	0.0472473	0.0937267
BANK1	67.3187	-1.16217	0.542765	-2.14121	0.0322574	0.0723139
GCNT7	34.1776	-1.16192	0.42164	-2.75572	0.00585637	0.0256701
DLL3	77.3389	-1.16071	0.429559	-2.7021	0.00689037	0.0278695
AURKB	128.976	-1.1601	0.44167	-2.62663	0.00862348	0.0315388
MYCBPAP	70.553	-1.15961	0.501242	-2.31347	0.0206966	0.053633
TMEM202	30.9055	-1.15932	0.570247	-2.03302	0.0420506	0.086404
SMC1B	80.0745	-1.1587	0.479076	-2.41863	0.0155793	0.0446843
PLIN3	81.0603	-1.15711	0.315084	-3.67239	0.000240292	0.00733127
SUSD5	72.0363	-1.15525	0.477609	-2.41882	0.015571	0.0446701
SEL1L2	103.368	-1.15248	0.376876	-3.05797	0.00222845	0.0161136
SLC44A4	134.814	-1.15202	0.486096	-2.36994	0.017791	0.0484901
COMP	98.7557	-1.15191	0.560697	-2.05443	0.0399345	0.0833712
RHCE	46.2457	-1.15101	0.491508	-2.34179	0.0191913	0.0510526
MMP19	65.0372	-1.15099	0.395064	-2.91343	0.00357481	0.0197188
RNF25	88.5861	-1.15076	0.31387	-3.66635	0.000246033	0.00733127
KRT8	79.2467	-1.15041	0.516824	-2.22592	0.0260199	0.0624495
TRAF5	55.9367	-1.15026	0.46855	-2.45494	0.0140908	0.0419607
BSPRY	37.5616	-1.14903	0.42907	-2.67797	0.00740704	0.0289258
SPC25	94.7538	-1.14899	0.339304	-3.38632	0.000708369	0.0104245
CALML4	34.192	-1.1486	0.502828	-2.28428	0.022355	0.0565789
FASLG	46.3423	-1.14857	0.480424	-2.39075	0.0168139	0.0468496
S100A10	113.476	-1.14683	0.256636	-4.46871	7.86925e-06	0.00194651
IFN.ALPHA.8	50.1719	-1.14631	0.354802	-3.23084	0.00123428	0.0126984
FAP	52.5526	-1.14627	0.472124	-2.42789	0.0151868	0.0440627
CD40	65.3416	-1.14596	0.397763	-2.88102	0.00396385	0.0207804
EGF	97.3162	-1.1454	0.457652	-2.50277	0.0123227	0.0387064
SLC25A53	47.7273	-1.14516	0.33587	-3.40952	0.000650763	0.0100082
KLK6	50.5908	-1.14509	0.476913	-2.40105	0.0163483	0.0460344
VTN	96.8531	-1.14436	0.48942	-2.33819	0.0193775	0.051375
CENATAC	57.1505	-1.14254	0.362593	-3.15102	0.00162703	0.0141848
OAS1	68.3637	-1.14238	0.40973	-2.78812	0.00530155	0.0243179
MLN	91.0485	-1.14216	0.580846	-1.96636	0.0492566	0.0964726
NT5C1B	54.504	-1.1415	0.545167	-2.09385	0.0362733	0.0782501
AOX1	160.172	-1.14136	0.550719	-2.07248	0.0382203	0.0809413
DYDC2	54.3471	-1.14031	0.475591	-2.39767	0.0164997	0.0462859
TMIGD1	45.4185	-1.1397	0.500073	-2.27906	0.0226637	0.0570138
CCDC87	40.5467	-1.1396	0.467162	-2.43941	0.0147111	0.0431869
BMX	84.6777	-1.13743	0.561934	-2.02414	0.0429561	0.0875954
LRRC25	89.5134	-1.13725	0.447921	-2.53894	0.0111187	0.0364364
ITGB3	123.021	-1.13486	0.500491	-2.2675	0.0233597	0.0581437
IFNE	38.3734	-1.13413	0.3952	-2.86976	0.00410785	0.0212368
GARIN3	55.0397	-1.13395	0.412896	-2.74633	0.00602663	0.0260591
USHBP1	171.628	-1.13389	0.428129	-2.64848	0.00808547	0.0303228
CHRM5	35.7534	-1.13348	0.459393	-2.46735	0.0136117	0.0411662
SBSPON	43.3559	-1.1327	0.463027	-2.4463	0.014433	0.0426352
TMEM72	139.524	-1.13259	0.547238	-2.06966	0.0384846	0.0812539
TRIM63	60.9065	-1.13183	0.382604	-2.95822	0.00309425	0.018646
BEST1	123.124	-1.13102	0.379825	-2.97774	0.00290384	0.0180914
SERINC2	193.263	-1.13047	0.489735	-2.30833	0.0209806	0.0541288
NPAS1	84.8209	-1.1302	0.442409	-2.55466	0.0106291	0.0354193
VSIG2	64.9808	-1.13009	0.326597	-3.4602	0.000539764	0.00936289
CIP2A	79.4893	-1.13007	0.367351	-3.07627	0.00209611	0.0155238
IL31RA	145.045	-1.12974	0.448916	-2.5166	0.0118494	0.0378337
SLC7A3	44.8476	-1.12956	0.430592	-2.62326	0.00870916	0.0316575
CASP1	46.3129	-1.12934	0.375774	-3.00537	0.00265256	0.0173632
ADORA3	182.622	-1.12908	0.400142	-2.82171	0.0047768	0.0230364
DRC7	135.607	-1.12896	0.485257	-2.32653	0.0199904	0.0523791
MUSK	117.017	-1.1287	0.493205	-2.2885	0.0221085	0.0561007
PDE11A	79.4825	-1.12821	0.430842	-2.61861	0.00882887	0.0318306
AGBL2	120.46	-1.12781	0.27154	-4.15337	3.27609e-05	0.00341879
C9orf24	41.2342	-1.12751	0.404826	-2.78517	0.00534991	0.0243815
ADAMTS16	109.334	-1.12701	0.564658	-1.99592	0.0459426	0.0919675
SLC29A3	236.012	-1.12574	0.3165	-3.55686	0.000375319	0.00864298
SUMF2	37.5096	-1.12339	0.467832	-2.40126	0.0163385	0.0460262
C14orf93	110.198	-1.12288	0.344228	-3.26202	0.00110621	0.0121838
MATN4	123.769	-1.12251	0.484543	-2.31664	0.0205233	0.0533589
CACNA2D4	153.013	-1.12191	0.547309	-2.04987	0.0403767	0.0840631
RANGRF	39.0799	-1.12071	0.320589	-3.49579	0.000472657	0.0089542
TAF7L	35.6186	-1.12062	0.464221	-2.41398	0.0157795	0.0450405
VIL1	119.514	-1.11989	0.484752	-2.31023	0.0208752	0.0539455
ZMYND15	51.3295	-1.11986	0.556584	-2.01203	0.0442169	0.089505
GAS2L3	68.2256	-1.11906	0.531141	-2.10691	0.0351258	0.0765706
ACTG2	67.3673	-1.11903	0.530006	-2.11136	0.0347418	0.0759593
ADAMTSL4	234.968	-1.11879	0.428173	-2.61294	0.00897672	0.0321509
GLYCTK	62.4414	-1.11829	0.404186	-2.76678	0.0056613	0.0252269
MINDY4	229.15	-1.11801	0.367728	-3.04032	0.00236327	0.0165485
RSPH6A	157.263	-1.11772	0.55337	-2.01984	0.0434002	0.0882197
ALPK1	70.4061	-1.11731	0.474273	-2.35583	0.0184813	0.0496956
TBXAS1	65.5441	-1.11684	0.508192	-2.19768	0.0279717	0.0655178
TRBV30	39.7893	-1.11676	0.567202	-1.96889	0.0489654	0.0961497
TNFSF8	72.6148	-1.11637	0.468776	-2.38146	0.0172441	0.0476475
KAZALD1	175.955	-1.11623	0.527091	-2.11772	0.0341984	0.0750977
NPSR1	45.8342	-1.11491	0.404518	-2.75615	0.0058486	0.0256612
LINGO4	80.5998	-1.11461	0.394931	-2.8223	0.00476809	0.0230062
DPH7	43.2229	-1.1145	0.399712	-2.78826	0.00529926	0.0243158
NAPSA	71.6583	-1.11445	0.369797	-3.01368	0.00258102	0.0171803
PDE6A	97.2807	-1.11443	0.435628	-2.5582	0.0105215	0.0352087
PIEZO2	307.135	-1.11414	0.447686	-2.48868	0.012822	0.0396444
TTC12	89.5493	-1.11398	0.523282	-2.12883	0.0332683	0.073716
SPEF2	211.614	-1.11345	0.393031	-2.83299	0.00461154	0.0225472
SAT2	87.8621	-1.11317	0.301784	-3.68863	0.000225469	0.00725934
SPDL1	54.8309	-1.1101	0.404241	-2.74614	0.00603009	0.0260657
ABCC11	130.212	-1.10964	0.527735	-2.10264	0.0354972	0.0771173
DNAH2	161.921	-1.10901	0.443386	-2.50123	0.0123764	0.0387606
ITK	116.705	-1.10751	0.43991	-2.51758	0.0118165	0.0377899
GALNT3	39.0182	-1.10661	0.303997	-3.64019	0.000272441	0.00757324
REEP4	69.975	-1.10608	0.502193	-2.20249	0.0276304	0.0649678
ARSG	124.003	-1.10566	0.405202	-2.72867	0.00635902	0.0267134
PRTN3	36.9716	-1.10457	0.555364	-1.98892	0.0467101	0.0930046
HPSE2	75.4804	-1.10393	0.545523	-2.02361	0.0430105	0.0876797
SUSD1	224.76	-1.10382	0.298467	-3.69831	0.000217039	0.00710722
CENPS	39.6707	-1.10276	0.433109	-2.54615	0.010892	0.0359654
RAB27A	44.5131	-1.10183	0.350116	-3.14703	0.00164939	0.0142501
IRF5	115.953	-1.10176	0.357697	-3.08014	0.00206906	0.0154283
TEKT2	44.6954	-1.10083	0.542989	-2.02735	0.0426266	0.0870931
CFAP99	91.9409	-1.10065	0.455504	-2.41634	0.0156773	0.0448791
BORA	42.2438	-1.10037	0.487028	-2.25935	0.0238616	0.0589125
FRMPD1	116.561	-1.10014	0.389979	-2.82102	0.00478707	0.0230698
MFRP	135.411	-1.09946	0.485376	-2.26517	0.023502	0.0583682
NTF3	73.2001	-1.09925	0.454843	-2.41677	0.0156589	0.0448551
RIBC2	39.8771	-1.098	0.4999	-2.19643	0.0280608	0.0656535
TDRD1	81.6252	-1.09749	0.481281	-2.28036	0.0225864	0.0568912
MNDA	51.0658	-1.09716	0.534892	-2.05118	0.0402494	0.0838983
ADGRG5	99.8752	-1.097	0.514471	-2.13228	0.032984	0.0732699
DRC1	110.342	-1.09653	0.406369	-2.69836	0.00696827	0.028064
WDFY4	199.916	-1.09632	0.441762	-2.4817	0.0130757	0.0401358
MCM4	100.938	-1.0957	0.441894	-2.47955	0.0131547	0.0403324
ZNF599	75.8645	-1.09518	0.319896	-3.42355	0.000618085	0.00977433
MAB21L3	106.141	-1.09513	0.469874	-2.33068	0.0197703	0.0520978
RAD9A	49.678	-1.09472	0.448217	-2.44239	0.0145904	0.0428858
RTTN	145.402	-1.0943	0.346299	-3.15997	0.00157783	0.0139644
RSAD1	38.7988	-1.09427	0.413686	-2.64518	0.00816474	0.0305212
CSKMT	115.094	-1.09384	0.473552	-2.30986	0.0208957	0.0539719
SYPL2	133.579	-1.09349	0.393727	-2.77728	0.00548163	0.0247134
DAPP1	61.4339	-1.09348	0.45796	-2.38772	0.0169531	0.0471366
TSNAXIP1	151.812	-1.09329	0.260276	-4.20049	2.66341e-05	0.00322112
BBOX1	36.6682	-1.09244	0.381903	-2.86053	0.00422937	0.0215654
CSF3R	100.81	-1.0923	0.447781	-2.43937	0.014713	0.0431869
FDXACB1	95.0153	-1.09159	0.319941	-3.41185	0.000645239	0.00999498
FAM20A	78.1188	-1.09158	0.410351	-2.6601	0.00781175	0.0297281
MAD2L1	31.0381	-1.09141	0.37684	-2.89621	0.00377702	0.0203085
PMP2	85.0033	-1.09033	0.463761	-2.35105	0.0187203	0.0501675
TMEM120A	37.9858	-1.08943	0.542343	-2.00875	0.0445636	0.089958
BMPER	126.921	-1.0894	0.213495	-5.10269	3.34853e-07	0.000893067
XKR8	68.9072	-1.08866	0.372352	-2.92375	0.00345844	0.0196305
CD72	82.9207	-1.08866	0.503976	-2.16014	0.0307621	0.069898
SLC37A4	152.595	-1.08858	0.246004	-4.42507	9.64112e-06	0.00208777
CBR2	41.7975	-1.08636	0.545496	-1.99151	0.0464252	0.0925785
SLC26A8	93.6387	-1.08608	0.496016	-2.18961	0.0285523	0.0664603
DHRS9	81.7435	-1.08572	0.484684	-2.24006	0.0250871	0.0608636
TICRR	149.645	-1.08516	0.523115	-2.07442	0.0380405	0.0806843
SLC13A1	46.2476	-1.08383	0.443368	-2.44454	0.0145038	0.0427597
FRMD7	50.2673	-1.08169	0.545381	-1.98336	0.0473271	0.0938285
LRRC74B	76.041	-1.08149	0.300604	-3.59774	0.000320991	0.00810079
TMEM213	35.2334	-1.08109	0.53063	-2.03738	0.0416125	0.0858993
PLIN2	91.5568	-1.08079	0.420879	-2.56794	0.0102305	0.0345691
RFWD3	95.2641	-1.08023	0.377845	-2.85891	0.00425102	0.0215889
UPK1B	43.7239	-1.07975	0.509337	-2.11991	0.0340133	0.0748035
TMPRSS13	100.792	-1.07967	0.54002	-1.99931	0.0455744	0.0914212
SLC38A11	41.2645	-1.07915	0.498579	-2.16445	0.0304295	0.069398
ATAD5	100.838	-1.07892	0.313734	-3.43895	0.000583979	0.00962025
SERTM2	57.8886	-1.07677	0.348566	-3.08916	0.00200725	0.015201
ACAP1	119.973	-1.07599	0.396524	-2.71356	0.00665642	0.02733
DCLRE1B	114.908	-1.0758	0.358096	-3.00424	0.00266248	0.0173695
ZC2HC1C	75.3275	-1.07578	0.530589	-2.02752	0.0426096	0.0870931
ITGB7	116.092	-1.07563	0.452364	-2.37779	0.0174168	0.0478542
GBX1	60.454	-1.07507	0.398325	-2.69896	0.00695561	0.028027
GCH1	34.1608	-1.07491	0.335373	-3.20513	0.00135002	0.0130993
ACOT6	63.6478	-1.0749	0.492929	-2.18063	0.0292108	0.067532
ACAA2	81.6318	-1.0735	0.317463	-3.38149	0.000720938	0.0104868
SLITRK6	50.1688	-1.07343	0.476268	-2.25383	0.0242067	0.0594473
CYP11A1	61.1623	-1.07326	0.523915	-2.04853	0.0405083	0.0842286
DNA2	72.775	-1.07257	0.389391	-2.75448	0.00587863	0.0257257
CMYA5	185.704	-1.07163	0.463886	-2.31012	0.0208815	0.0539455
CHRNB3	118.448	-1.07094	0.541376	-1.97819	0.0479072	0.0947138
TRAF3IP2	170.676	-1.07038	0.377198	-2.83771	0.00454391	0.0223549
DIAPH3	91.4019	-1.07023	0.418302	-2.55852	0.010512	0.0351867
BLVRB	41.9173	-1.06945	0.387838	-2.75746	0.00582527	0.025609
SERPINE1	110.085	-1.06864	0.33225	-3.21636	0.00129827	0.0129211
FLACC1	123.376	-1.06794	0.438402	-2.43598	0.0148516	0.0433564
TOP2A	98.4048	-1.06769	0.354317	-3.01337	0.00258364	0.0171842
IFI35	62.9502	-1.06699	0.382657	-2.78837	0.00529735	0.0243158
EVC2	147.651	-1.06623	0.333038	-3.20151	0.00136709	0.0132143
CCDC60	114.118	-1.06589	0.491947	-2.16667	0.0302602	0.0692274
SLC25A48	52.1697	-1.06514	0.42126	-2.52847	0.0114562	0.0370959
PLS1	61.8455	-1.06379	0.327435	-3.24884	0.00115877	0.0124069
WRAP53	129.508	-1.0636	0.302281	-3.51858	0.000433862	0.00887063
SLC4A5	182.288	-1.06357	0.470368	-2.26114	0.0237507	0.0587899
WDR25	101.225	-1.06277	0.291257	-3.64891	0.000263359	0.00745962
CMTM7	95.4066	-1.06215	0.402488	-2.63896	0.0083161	0.030809
MTFR2	65.3	-1.06209	0.398628	-2.66436	0.00771354	0.0295807
C2orf76	56.7384	-1.0607	0.252437	-4.20187	2.64725e-05	0.00322112
GRHL2	138.448	-1.05961	0.507284	-2.08878	0.0367272	0.0789213
ASPM	148.522	-1.05852	0.500189	-2.11624	0.0343246	0.0752888
ATG16L2	149.229	-1.05798	0.27414	-3.85928	0.00011372	0.00561324
FIGNL1	59.6947	-1.05782	0.421344	-2.51059	0.0120529	0.0382288
PGM5	97.4919	-1.05775	0.435621	-2.42814	0.0151766	0.0440627
TMC4	101.605	-1.05753	0.534214	-1.9796	0.047748	0.0944965
ALPK2	196.189	-1.05667	0.501385	-2.10751	0.0350734	0.0764688
DPP4	92.8501	-1.05609	0.385261	-2.74123	0.00612089	0.0261825
ENO3	149.233	-1.05533	0.412922	-2.55576	0.0105958	0.035335
F13A1	141.299	-1.05511	0.429458	-2.45684	0.0140164	0.0418771
IKZF3	123.46	-1.05462	0.466935	-2.25861	0.0239074	0.0589822
METTL25B	79.6574	-1.05461	0.312445	-3.37535	0.000737225	0.0105431
PRRG2	84.8046	-1.05433	0.365921	-2.88132	0.00396017	0.0207804
TNFAIP8L1	60.1647	-1.05422	0.363073	-2.90359	0.00368907	0.0200443
HAUS4	56.7909	-1.0541	0.365816	-2.88149	0.00395799	0.0207804
ACP4	69.6519	-1.05234	0.418074	-2.51711	0.0118323	0.0377899
TTK	57.8853	-1.0522	0.438931	-2.39719	0.0165216	0.0463087
FAM83C	52.3012	-1.05217	0.532018	-1.9777	0.0479621	0.0947946
MYB	124.977	-1.05195	0.508029	-2.07064	0.0383923	0.081117
TEDC2	75.8439	-1.05005	0.362975	-2.89288	0.00381721	0.0203777
CDH16	85.3396	-1.04981	0.437343	-2.40043	0.016376	0.0460642
KRT40	48.0001	-1.0497	0.3914	-2.68191	0.00732026	0.028843
CACNG1	123.909	-1.04835	0.533441	-1.96527	0.0493831	0.0966639
RS1	44.6476	-1.04704	0.393284	-2.66229	0.00776108	0.029651
LHX9	63.5929	-1.04664	0.531542	-1.96907	0.0489453	0.0961348
KCNE4	59.156	-1.04602	0.384573	-2.71997	0.00652887	0.0270629
C7	103.753	-1.04553	0.346818	-3.01464	0.00257287	0.0171601
PGF	100.534	-1.04533	0.422862	-2.47203	0.013435	0.040865
ANKRD31	85.9226	-1.0452	0.312848	-3.34092	0.000835021	0.0109812
URB2	134.779	-1.04482	0.281657	-3.70956	0.000207618	0.00692374
SLC4A11	162.163	-1.04428	0.371939	-2.80767	0.00499007	0.0235208
STK33	99.8887	-1.0442	0.411682	-2.53642	0.0111994	0.0366114
SELP	74.1102	-1.04244	0.383395	-2.71898	0.00654839	0.0270868
SLC6A4	111.638	-1.04222	0.461649	-2.2576	0.0239709	0.0590844
SPATA48	44.0079	-1.04188	0.489912	-2.12667	0.0334471	0.073937
KLHL10	69.2793	-1.04188	0.405813	-2.56739	0.0102468	0.0345748
ITGA4	101.6	-1.04168	0.385781	-2.70019	0.00692996	0.0279656
MTHFD2	82.2183	-1.04102	0.238792	-4.3595	1.30357e-05	0.00235149
NCAPG2	157.34	-1.03993	0.374712	-2.77529	0.00551532	0.0248172
HEATR6	93.9481	-1.03956	0.238551	-4.35783	1.31358e-05	0.00235149
KIAA2012	167.933	-1.03924	0.323396	-3.21351	0.00131122	0.012948
HGF	61.6946	-1.03816	0.440828	-2.35502	0.0185218	0.0497703
GALNT12	55.0663	-1.03773	0.487109	-2.13039	0.0331395	0.0734938
MYBL2	93.6934	-1.03709	0.361749	-2.86687	0.00414556	0.0213823
LTB4R2	118.763	-1.03702	0.44738	-2.31798	0.0204506	0.0532317
EDDM3B	55.1077	-1.03689	0.503524	-2.05926	0.0394692	0.0827416
EFHC1	156.997	-1.03637	0.342952	-3.02191	0.00251187	0.0169495
ERICH6	61.8537	-1.03606	0.469622	-2.20615	0.0273734	0.0645457
AQP9	71.1819	-1.03573	0.493094	-2.10048	0.0356866	0.0773288
ADH4	66.0873	-1.03505	0.387026	-2.67438	0.00748676	0.0290779
CDC20	60.7191	-1.03424	0.516174	-2.00366	0.0451063	0.0907806
PSRC1	158.124	-1.0339	0.407804	-2.53528	0.0112358	0.0366769
ECT2	87.9123	-1.03345	0.344253	-3.00202	0.00268195	0.0174596
GRHL1	96.1286	-1.0332	0.443393	-2.33021	0.0197949	0.0521211
ESR2	82.2546	-1.03305	0.489339	-2.11111	0.0347628	0.0759593
HSD11B2	46.8637	-1.03251	0.441572	-2.33825	0.0193741	0.051375
GNA15	140.914	-1.03208	0.447959	-2.30397	0.0212245	0.0545579
EGFLAM	111.12	-1.03189	0.467822	-2.20574	0.0274025	0.0645457
CYP27A1	81.4044	-1.03187	0.401443	-2.57039	0.0101584	0.0344182
DUOX2	155.98	-1.03161	0.481924	-2.1406	0.0323066	0.0723878
MAFF	76.1459	-1.03148	0.378443	-2.72558	0.00641893	0.0268225
SEMA3B	134.012	-1.03058	0.412023	-2.50126	0.0123751	0.0387606
FRRS1	215.631	-1.0305	0.33518	-3.07446	0.00210884	0.0155824
THPO	74.1377	-1.03003	0.352475	-2.92229	0.00347471	0.0196434
TYMS	49.749	-1.02994	0.464979	-2.21501	0.0267591	0.063531
KCNH8	82.1102	-1.02976	0.41701	-2.4694	0.013534	0.0410084
DSE	64.5379	-1.02958	0.32314	-3.18618	0.00144167	0.0133939
GJA5	85.8441	-1.02937	0.356627	-2.88641	0.00389667	0.0206173
ENAM	100.867	-1.02854	0.43168	-2.38265	0.0171884	0.0475625
LMLN	81.2734	-1.02854	0.289427	-3.55373	0.000379814	0.00864298
SPHK1	78.863	-1.0282	0.495266	-2.07606	0.0378879	0.0805389
DDO	55.1239	-1.02663	0.38364	-2.67602	0.00745032	0.0289852
ASS1	172.94	-1.02528	0.43665	-2.34806	0.0188716	0.0504099
TP53I3	57.0133	-1.0249	0.318245	-3.22046	0.00127983	0.0128881
TTC21A	177.125	-1.02425	0.401153	-2.55326	0.0106719	0.0355096
CLIC5	130.568	-1.02422	0.404938	-2.52934	0.0114279	0.0370426
SLC5A5	97.5261	-1.02385	0.414781	-2.46841	0.0135713	0.0410934
CFAP44	136.29	-1.02265	0.349325	-2.92749	0.00341708	0.0195637
CES3	160.647	-1.02102	0.418867	-2.43759	0.0147857	0.0432959
SERTAD3	62.9941	-1.01882	0.254193	-4.00806	6.12189e-05	0.00441246
WDR89	57.963	-1.01875	0.340918	-2.98824	0.00280586	0.0178206
EDDM13	46.0778	-1.01787	0.393961	-2.58369	0.00977505	0.0336685
NTF4	50.7491	-1.01783	0.411863	-2.47128	0.0134632	0.0409137
P4HA2	100.111	-1.01732	0.311022	-3.27088	0.00107213	0.0120525
RNASEL	128.693	-1.01689	0.306241	-3.32056	0.000898366	0.0111758
CASP8	101.279	-1.01675	0.306757	-3.31452	0.000918015	0.0112602
TM4SF20	47.2895	-1.01629	0.450375	-2.25654	0.0240368	0.0591818
IQGAP3	312.533	-1.0155	0.499587	-2.03267	0.0420858	0.0864113
HSCB	35.2313	-1.01534	0.323368	-3.1399	0.00169003	0.0143772
SLC5A1	148.666	-1.01533	0.424022	-2.39452	0.0166422	0.0465513
SLC18A1	97.2693	-1.01497	0.365019	-2.7806	0.00542582	0.0245577
FBN2	214.087	-1.01387	0.351665	-2.88305	0.00393844	0.020709
FCMR	50.4661	-1.01365	0.493005	-2.05606	0.0397766	0.0831321
BRCA1	173.3	-1.01358	0.286818	-3.53386	0.000409537	0.00873077
CHRNA6	113.394	-1.01352	0.424473	-2.38771	0.0169539	0.0471366
TMEM79	46.7925	-1.01258	0.484768	-2.08879	0.0367263	0.0789213
FAS	78.6922	-1.01258	0.433176	-2.33756	0.01941	0.0514361
GLB1L2	215.092	-1.01243	0.400853	-2.52569	0.011547	0.0372311
CEP55	36.5837	-1.01157	0.481092	-2.10265	0.0354966	0.0771173
NEURL2	70.5979	-1.01091	0.392349	-2.57656	0.00997887	0.0340128
PRSS8	57.9212	-1.01072	0.484907	-2.08435	0.037128	0.0794644
POP1	115.979	-1.01013	0.324538	-3.1125	0.00185509	0.014843
VWA3A	148.228	-1.01011	0.32727	-3.08647	0.00202551	0.015235
CALHM5	142.501	-1.00857	0.359838	-2.80283	0.00506559	0.0237328
NHERF4	105.346	-1.0081	0.484944	-2.07881	0.0376353	0.080147
SELENBP1	172.451	-1.00725	0.265551	-3.79305	0.00014881	0.0060543
ITPR3	315.906	-1.00639	0.353525	-2.84673	0.00441712	0.0220298
PTGIS	152.11	-1.00568	0.373436	-2.69303	0.00708061	0.0283689
ANKDD1A	115.746	-1.0056	0.329544	-3.05151	0.00227697	0.0162956
TTLL4	290.728	-1.00506	0.203333	-4.94291	7.69636e-07	0.000893067
ASB5	64.7603	-1.00483	0.354651	-2.83328	0.00460724	0.0225472
MEA1	85.4674	-1.00445	0.244068	-4.11545	3.86429e-05	0.00367957
BLM	124.637	-1.00422	0.293541	-3.42106	0.000623773	0.00981281
ECH1	65.2784	-1.00375	0.381726	-2.62952	0.00855063	0.0313663
TLCD1	73.5693	-1.00359	0.281102	-3.57019	0.000356728	0.0084919
TNFSF4	75.6028	-1.00315	0.389929	-2.57265	0.0100922	0.0342727
PLCD1	119.962	-1.00282	0.318336	-3.1502	0.00163159	0.0141877
C4orf47	55.508	-1.00263	0.371745	-2.6971	0.00699471	0.0281508
PRRG4	40.8286	-1.00239	0.403068	-2.48691	0.012886	0.0397865
LRRC51	53.4477	-1.00214	0.483378	-2.07321	0.0381532	0.0808339
TDRD12	110.894	-1.00206	0.349751	-2.86507	0.00416916	0.0214036
TCAP	39.5739	-1.00185	0.355419	-2.81877	0.0048208	0.0231304
SH2D3C	273.146	-1.00116	0.329747	-3.03615	0.00239621	0.0166076
HS3ST3B1	54.2022	-1.00047	0.480461	-2.08231	0.0373142	0.0797739
PPP1R1B	174.878	2.45959	0.502697	4.8928	9.94118e-07	0.000968458
NRGN	526.405	1.99241	0.496676	4.01148	6.03397e-05	0.00440908
PENK	244.326	1.88659	0.400277	4.7132	2.43855e-06	0.00116928
PCP4	175.263	1.69959	0.344338	4.9358	7.98213e-07	0.000893067
ID4	401.309	1.691	0.367997	4.59514	4.32455e-06	0.0016608
BEX4	262.952	1.68337	0.391664	4.298	1.72348e-05	0.00256668
THYN1	51.3223	1.63022	0.373707	4.36229	1.28708e-05	0.00235149
SOD1	327.76	1.61751	0.422586	3.82765	0.000129371	0.00603102
PGAM1	162.495	1.60725	0.355838	4.5168	6.27807e-06	0.00189675
MARCKSL1	594.563	1.60071	0.432474	3.70128	0.000214518	0.00705913
S100A1	648.225	1.59332	0.388405	4.1022	4.09234e-05	0.00376791
CHGB	1616.41	1.59147	0.387981	4.10192	4.09739e-05	0.00376791
PPP1R14A	252.162	1.5782	0.360328	4.37991	1.18731e-05	0.00233908
SUMO3	181.003	1.57803	0.394808	3.99695	6.4165e-05	0.00448055
MICU3	230.245	1.56144	0.383111	4.07569	4.58774e-05	0.00400842
LYSMD2	62.2223	1.5477	0.332437	4.65561	3.23024e-06	0.00143135
CLU	2728.38	1.54723	0.440721	3.51068	0.000446966	0.00889359
INPP5F	1518.1	1.54171	0.397525	3.87827	0.000105201	0.00547451
PTMA	1574.31	1.52154	0.352288	4.31902	1.56723e-05	0.00247549
EEF1A2	1831.38	1.51904	0.401653	3.78197	0.000155593	0.00625445
RPLP1	654.563	1.51834	0.425951	3.56459	0.000364424	0.00853884
MT3	1101.91	1.48508	0.443745	3.34669	0.000817816	0.0109658
SPARCL1	3172.71	1.48502	0.451338	3.29026	0.00100094	0.0117062
NDUFA4	183.502	1.48466	0.418508	3.54751	0.000388897	0.00867864
FAM3C	932.426	1.46502	0.41589	3.5226	0.000427332	0.0088298
BCAP31	361.523	1.4463	0.320325	4.5151	6.3288e-06	0.00189675
TUBB4A	1214.86	1.42781	0.405326	3.52261	0.000427319	0.0088298
CCDC85B	355.937	1.42681	0.3601	3.96226	7.42433e-05	0.00479227
PDZD4	661.619	1.41795	0.328505	4.31638	1.58612e-05	0.00247618
RTL5	823.301	1.41157	0.347032	4.06755	4.75098e-05	0.00400842
CNP	797.807	1.411	0.426106	3.31137	0.000928396	0.0113175
MAP1B	12930.9	1.40934	0.410907	3.42983	0.000603952	0.00966863
TMSB4X	2179.22	1.40862	0.409831	3.43707	0.000588042	0.00964474
HSP90AA1	9363.08	1.4085	0.437845	3.21689	0.00129586	0.0129193
NCL	4176.05	1.40365	0.396842	3.53706	0.000404602	0.00870006
PDCD5	212.281	1.39838	0.291525	4.79679	1.61232e-06	0.000968458
EBAG9	215.496	1.39582	0.317622	4.3946	1.10978e-05	0.00224026
KBTBD11	190.96	1.39302	0.323055	4.31201	1.61779e-05	0.0024966
RAB5A	236.454	1.38003	0.340435	4.05372	5.04104e-05	0.00410188
SPOCK3	836.773	1.37891	0.324133	4.25416	2.0984e-05	0.00281731
RPLP2	758.219	1.37803	0.373675	3.68778	0.000226221	0.00726613
RPL5	666.14	1.37771	0.392465	3.5104	0.000447433	0.00889359
PEG3	861.167	1.37168	0.348168	3.93969	8.15874e-05	0.00498597
ACTB	2658.9	1.3665	0.373195	3.66161	0.000250631	0.00738363
COPS9	220.31	1.36604	0.361919	3.77445	0.000160363	0.0063888
CNEP1R1	94.4004	1.36009	0.308109	4.41432	1.01327e-05	0.00209295
SLC1A2	6586	1.35805	0.407722	3.33082	0.000865914	0.0110961
FKBP2	552.311	1.35581	0.32222	4.20773	2.57949e-05	0.00320669
FBXL16	3363.11	1.35575	0.38155	3.55328	0.000380453	0.00864298
SPTBN1	8928.83	1.35443	0.378252	3.58077	0.000342585	0.00827833
CPE	2426.05	1.35372	0.435749	3.10665	0.0018922	0.0149659
BEX3	688.975	1.35267	0.412253	3.28116	0.0010338	0.0119038
NAP1L5	610.641	1.35019	0.323626	4.17208	3.01827e-05	0.00332158
ARPC5	290.779	1.34869	0.309221	4.36155	1.29142e-05	0.00235149
CALM2	3184.97	1.34624	0.417802	3.22219	0.00127215	0.0128614
SCG2	789.26	1.34349	0.390771	3.43805	0.000585912	0.0096363
UCHL1	916.333	1.33829	0.403628	3.31565	0.000914287	0.01125
NRSN1	2240.01	1.33762	0.40096	3.33605	0.000849781	0.0110196
MAP1A	12020	1.33745	0.400325	3.3409	0.000835078	0.0109812
SNCA	1164.19	1.33234	0.416745	3.19701	0.0013886	0.0132223
NEFL	2953.07	1.3294	0.41912	3.17189	0.00151452	0.0137422
C1QTNF4	30.3068	1.32811	0.437719	3.03417	0.00241195	0.0166408
ENC1	1154.79	1.32796	0.359999	3.68878	0.000225333	0.00725934
TSPYL1	325.794	1.32375	0.327581	4.04098	5.32289e-05	0.00422871
APP	5843.22	1.31908	0.389097	3.39011	0.000698642	0.0103407
TMSB10	358.72	1.31679	0.378279	3.48099	0.000499561	0.00916271
STUB1	381.164	1.30988	0.285073	4.5949	4.3295e-06	0.0016608
EIF4A2	2059.49	1.30812	0.409086	3.19765	0.0013855	0.0132223
PCSK1N	698.472	1.30742	0.403519	3.24005	0.00119507	0.0125239
TSPYL2	1938.71	1.3035	0.37516	3.47452	0.000511776	0.00921673
AQP4	3426.4	1.30083	0.408137	3.18723	0.00143645	0.013385
PGRMC1	774.144	1.29945	0.386523	3.36188	0.000774133	0.010715
EIF3A	2038.23	1.29591	0.326576	3.96815	7.24316e-05	0.00474374
ZFYVE16	373.948	1.29513	0.366738	3.53148	0.000413242	0.00873077
RPL7	467.899	1.29354	0.332881	3.8859	0.00010195	0.00540883
SLC25A6	830.907	1.29212	0.354865	3.64117	0.000271402	0.00757324
VGF	597.513	1.29142	0.344458	3.74914	0.000177441	0.00654484
REEP3	384.795	1.28953	0.397156	3.24691	0.00116667	0.0124069
KIF1A	7273.12	1.28941	0.361436	3.56748	0.000360436	0.00850177
RBM18	111.78	1.28835	0.288982	4.45823	8.26391e-06	0.00194651
COX4I1	124.519	1.28419	0.401563	3.19798	0.00138396	0.0132223
SARAF	287.847	1.28376	0.321257	3.99605	6.44084e-05	0.00448055
APOE	1813.84	1.28357	0.34227	3.75016	0.000176719	0.00653616
BEX1	463.451	1.28124	0.459858	2.78616	0.00533366	0.0243721
PHYHIPL	582.983	1.28028	0.387161	3.30683	0.000943576	0.0113415
TAC1	38.4671	1.27726	0.473147	2.69951	0.00694421	0.0280063
CLSTN1	5289.49	1.27541	0.37732	3.38018	0.000724372	0.0105026
ATP5PO	226.866	1.27349	0.380316	3.3485	0.000812503	0.0109305
PTN	851.07	1.26773	0.3884	3.26398	0.00109858	0.0121395
NAP1L1	2066.11	1.26573	0.412133	3.07117	0.00213225	0.015646
HTATSF1	552.747	1.26471	0.331805	3.81159	0.000138073	0.0060543
NKIRAS1	166.723	1.26328	0.283088	4.46249	8.10132e-06	0.00194651
EEF2	2599.57	1.26294	0.363039	3.47881	0.000503653	0.00919198
HIGD1A	194.241	1.25577	0.371682	3.37861	0.000728534	0.0105373
TPI1	844.287	1.25509	0.343918	3.64938	0.000262877	0.00745962
CA11	2274.01	1.25044	0.398936	3.13443	0.00172191	0.0144627
ATP1A1	2825.8	1.2479	0.327201	3.81386	0.000136814	0.0060543
RPS3	691.909	1.24713	0.302377	4.12442	3.71668e-05	0.00361595
HSP90B1	1266.29	1.24687	0.3385	3.68352	0.000230035	0.00730118
GUCY1A2	430.646	1.24609	0.338242	3.68403	0.000229576	0.00730118
GNG10	87.0837	1.24083	0.266794	4.6509	3.30492e-06	0.00143135
SMARCA1	714.058	1.2389	0.359278	3.44831	0.000564105	0.0095748
OLFM1	2690.32	1.23761	0.382201	3.23811	0.00120325	0.0125328
NDUFB9	245.684	1.23623	0.288788	4.28074	1.86269e-05	0.00261047
GRIN1	1849.75	1.23583	0.350227	3.52867	0.000417651	0.00878228
DDN	2316.71	1.23481	0.370367	3.334	0.000856056	0.0110196
VSNL1	1222.96	1.2347	0.380179	3.24767	0.00116356	0.0124069
YWHAH	3019.48	1.23166	0.41541	2.96492	0.00302758	0.0184012
TPT1	1850.18	1.23112	0.392707	3.13496	0.00171875	0.0144627
FN3KRP	28.1852	1.22997	0.465276	2.64352	0.00820483	0.0305844
ARL5A	967.946	1.22975	0.366721	3.35337	0.000798341	0.010836
PLPPR4	1337.05	1.22897	0.379483	3.23853	0.00120149	0.0125243
HNRNPD	1040.03	1.22276	0.338826	3.60882	0.00030759	0.00800534
FUT9	144.366	1.21999	0.437627	2.78773	0.00530792	0.0243305
CNTN1	2411.75	1.21984	0.394903	3.08897	0.00200854	0.015201
ACTR2	1326.82	1.21966	0.346712	3.51778	0.000435168	0.00887063
SUB1	433.944	1.21937	0.435196	2.8019	0.00508032	0.0237641
TMA7	281.195	1.21917	0.314713	3.87392	0.000107097	0.00550915
GJA1	1565.81	1.2175	0.433497	2.80857	0.00497628	0.0234935
PPP1R9B	4374.32	1.21709	0.364242	3.34143	0.000833469	0.0109812
CLTC	2004.6	1.21697	0.349132	3.48569	0.000490863	0.00909369
PJA2	2159.87	1.21677	0.384486	3.16466	0.00155267	0.0138789
COX7C	483.136	1.21641	0.363094	3.35013	0.000807746	0.0108774
SOD2	488.07	1.21611	0.305946	3.9749	7.04091e-05	0.00467976
F5	2392.47	1.21577	0.392081	3.10082	0.00192986	0.0150071
CANX	2383.4	1.21371	0.372185	3.26103	0.00111009	0.0122164
RPRML	444.407	1.21319	0.370627	3.27334	0.00106285	0.0120319
MAP2	8752.75	1.2109	0.401722	3.01428	0.00257592	0.0171635
RPS17	640.443	1.20735	0.337123	3.58133	0.000341856	0.00827833
GOLIM4	464.619	1.20718	0.268425	4.49728	6.88279e-06	0.00194651
SNX10	428.432	1.20582	0.352621	3.41958	0.000627171	0.00982543
RPS4X	883.177	1.20474	0.389449	3.09344	0.00197849	0.0151533
SPTAN1	5536.4	1.20472	0.351445	3.42791	0.00060825	0.00969876
IDI1	289.204	1.20435	0.386545	3.11567	0.00183526	0.0147947
AKAP11	3192.89	1.20373	0.352558	3.41428	0.000639515	0.00993765
ZNF280B	51.7366	1.20326	0.305165	3.94299	8.04721e-05	0.00498597
RPL23	914.363	1.20236	0.389647	3.08577	0.00203024	0.0152535
FEZ1	836.318	1.19885	0.328267	3.65206	0.000260147	0.00744719
PEG10	1621.34	1.19772	0.328606	3.64486	0.000267535	0.00749253
HSPH1	1000.15	1.19639	0.352171	3.39719	0.000680812	0.0102129
RPL24	427.423	1.19587	0.356466	3.35481	0.000794208	0.0108035
EIF2AK2	983.892	1.19177	0.369047	3.22932	0.00124084	0.0127269
SNX3	500.058	1.19167	0.374098	3.18544	0.00144533	0.0133994
NAP1L3	361.325	1.1906	0.332367	3.58219	0.000340723	0.00827833
PPP3CA	2570.35	1.19037	0.33758	3.52618	0.000421598	0.00879353
PURB	169.818	1.19029	0.30275	3.93159	8.43869e-05	0.00501234
SENP6	507.8	1.18999	0.350182	3.39822	0.000678266	0.0101927
ADD3	958.697	1.18959	0.319817	3.71959	0.000199543	0.00688898
TAX1BP1	991.432	1.18925	0.352348	3.37521	0.000737592	0.0105431
TUBB2B	1800.05	1.18664	0.361118	3.28601	0.00101619	0.0117615
SLC22A17	1606.2	1.18373	0.326854	3.6216	0.000292789	0.00783064
COPG2	3836.91	1.18351	0.36468	3.24535	0.00117307	0.0124111
EEF1B2	386.815	1.18202	0.302871	3.9027	9.51246e-05	0.00527581
SERINC1	2039.35	1.18098	0.412753	2.86122	0.00422017	0.0215654
GABRA1	1200.46	1.18047	0.355471	3.32088	0.00089735	0.0111758
KLHL2	773.648	1.17949	0.326399	3.61363	0.000301935	0.00790211
RPS12	499.816	1.17794	0.331711	3.5511	0.000383629	0.00864298
MAPK8IP1	687.102	1.17736	0.301749	3.90178	9.54879e-05	0.00527581
CHGA	733.181	1.17591	0.2938	4.0024	6.27045e-05	0.0044593
AMER2	147.483	1.17537	0.331804	3.54236	0.000396567	0.00867864
SURF6	104.692	1.17494	0.271449	4.32841	1.50192e-05	0.00240569
CALCR	603.478	1.17445	0.298303	3.9371	8.24709e-05	0.00498597
PLEC	2977.28	1.17258	0.273428	4.28846	1.79914e-05	0.00259734
DNAJA1	1344.46	1.17197	0.38507	3.04352	0.00233827	0.0165137
PRKAR2B	563.18	1.17055	0.352839	3.31752	0.000908214	0.0112281
RPS18	356.262	1.16974	0.347438	3.36676	0.000760562	0.0106477
ACSL3	878.174	1.16912	0.330074	3.54199	0.000397117	0.00867864
RAB11FIP4	2536.33	1.16732	0.340907	3.42415	0.000616715	0.00977433
APLP1	2104.17	1.1665	0.35691	3.26833	0.00108185	0.0121041
ABAT	1864.48	1.1663	0.2897	4.02588	5.67628e-05	0.00431867
RTN4	3475.91	1.16552	0.396562	2.93905	0.00329216	0.0191676
KIF21A	1841.24	1.1649	0.357763	3.25606	0.00112971	0.0123113
RPL32	628.977	1.16422	0.343938	3.38497	0.000711872	0.0104245
DARS1	211.401	1.16389	0.281795	4.13027	3.62339e-05	0.00355092
TTC3	6092.28	1.16382	0.361537	3.21909	0.00128597	0.0129039
PRKCB	4595.62	1.16351	0.379148	3.06876	0.00214952	0.0157348
AK1	210.787	1.16339	0.238755	4.87273	1.10065e-06	0.000968458
APOA1	250.484	1.16218	0.3054	3.80545	0.000141547	0.0060543
OAZ1	707.339	1.16092	0.334297	3.47272	0.000515222	0.00921673
SEC62	857.118	1.16003	0.375594	3.08852	0.00201155	0.0152153
RPL36AL	265.945	1.15987	0.359517	3.22618	0.00125455	0.01277
PEA15	6716.13	1.15918	0.396342	2.9247	0.00344787	0.0196225
ITFG1	633.46	1.15731	0.379873	3.04658	0.00231458	0.0164857
ZC3H13	2152.9	1.15678	0.324712	3.56247	0.000367384	0.00854851
SYT1	4192.74	1.15672	0.407349	2.83964	0.00451645	0.0223015
ELMOD1	467.973	1.15648	0.313435	3.68969	0.000224524	0.00725934
ACTG1	4952.55	1.15638	0.408046	2.83394	0.00459778	0.0225291
CALR	1999.32	1.15598	0.337325	3.42691	0.000610481	0.00969979
SCRT1	354.153	1.15565	0.372203	3.10488	0.00190353	0.0149758
GPM6A	3566.34	1.15564	0.423937	2.72596	0.00641143	0.0268078
COX6A1	201.361	1.1549	0.290058	3.98163	6.84438e-05	0.00464104
NUDC	441.5	1.15324	0.257817	4.4731	7.70936e-06	0.00194651
RPS8	832.02	1.15322	0.333223	3.4608	0.000538572	0.00936289
TLE5	838.121	1.15192	0.352218	3.27048	0.00107365	0.0120525
ITM2C	1811.31	1.15154	0.351031	3.28045	0.0010364	0.0119133
VIM	446.827	1.15126	0.305372	3.77002	0.000163235	0.00644042
PCM1	1415.69	1.1509	0.330939	3.47769	0.000505752	0.00921334
TCAF1	2756.4	1.15083	0.335567	3.4295	0.000604699	0.00966863
RPL6	1050.37	1.1507	0.348781	3.29921	0.00096957	0.011443
SEC63	971.47	1.14993	0.331959	3.46407	0.000532073	0.00932431
HSP90AB1	2548.24	1.14987	0.377645	3.04485	0.00232797	0.0164979
STMN4	1433.51	1.14967	0.365229	3.14782	0.00164494	0.0142209
GABRB2	1456.14	1.14865	0.364843	3.14834	0.00164201	0.0142209
RAD21	1278.08	1.14847	0.365457	3.14257	0.00167474	0.0143583
RPS28	314.671	1.14719	0.344708	3.32799	0.000874745	0.0111426
NADK2	210.903	1.14669	0.255175	4.49373	6.9986e-06	0.00194651
FGF1	622.457	1.14587	0.259268	4.41964	9.88646e-06	0.00209295
ATRX	2222.37	1.14438	0.402711	2.84169	0.00448751	0.0222322
CST3	373.042	1.14424	0.341029	3.35526	0.000792915	0.0107968
DYNLL2	4827.65	1.14296	0.4003	2.85526	0.00430014	0.0217044
SPTBN2	2524.69	1.14228	0.280916	4.06628	4.7769e-05	0.00400842
MATR3	2318.56	1.14181	0.38255	2.98474	0.00283822	0.0178899
SYP	11993	1.14146	0.416346	2.74162	0.00611367	0.0261756
SPOCK2	3721.67	1.14108	0.334816	3.40807	0.000654243	0.0100189
RNF128	192.235	1.14038	0.280036	4.07225	4.65605e-05	0.00400842
RIMS1	1972.17	1.13944	0.32778	3.47624	0.000508501	0.00921673
LUZP2	270.656	1.13732	0.363553	3.12835	0.00175793	0.0145962
ST13	565.171	1.13552	0.32946	3.44661	0.000567677	0.00957492
DZIP1	314.824	1.1355	0.415732	2.73133	0.00630788	0.0266068
PLCB1	1944.62	1.13464	0.349807	3.24362	0.0011802	0.0124346
UBR3	1002.79	1.13233	0.322599	3.51003	0.000448057	0.00889359
KRT222	185.662	1.13169	0.248845	4.54777	5.42173e-06	0.00181473
GPM6B	4129.43	1.13052	0.391711	2.8861	0.00390048	0.0206173
MIF	252.784	1.12876	0.359308	3.14148	0.00168097	0.0143752
RASGRP1	1170.15	1.12798	0.338894	3.32841	0.000873427	0.0111364
MAP2K1	778.26	1.12658	0.27192	4.14305	3.4272e-05	0.00343078
ARL8B	311.429	1.12626	0.335809	3.35387	0.000796903	0.0108292
CPLX2	9488.03	1.1261	0.397599	2.83226	0.00462197	0.0225489
TMX4	1245.57	1.12568	0.356361	3.15882	0.00158407	0.0139886
COX7A2	85.5677	1.1245	0.298887	3.76228	0.000168369	0.00647933
INA	766.709	1.12433	0.35449	3.17168	0.00151562	0.0137422
FOXN2	263.41	1.12432	0.344355	3.26499	0.00109468	0.0121264
HNRNPUL2	2264.92	1.12428	0.292713	3.84088	0.000122592	0.00585082
PRKAR1A	2725.47	1.12317	0.385757	2.91161	0.00359574	0.0198016
CXCL14	388.767	1.12305	0.284088	3.95319	7.71164e-05	0.00492223
GLUD1	1531.97	1.12257	0.331003	3.3914	0.000695361	0.0103388
GRIA3	1087.27	1.12227	0.320059	3.50646	0.000454117	0.00889359
ATP2B2	3482.28	1.12226	0.311706	3.60038	0.000317758	0.0080899
TOLLIP	335.545	1.12184	0.320564	3.49957	0.000466001	0.0089542
RSL24D1	241.568	1.12094	0.316401	3.54277	0.000395953	0.00867864
DNAJC6	2297.29	1.12055	0.326714	3.42978	0.000604082	0.00966863
PALM	936.638	1.1203	0.309814	3.61603	0.000299151	0.00789078
GPR75	1226.6	1.12013	0.335476	3.33894	0.000840987	0.0110087
NDUFA5	389.689	1.11984	0.349766	3.20168	0.00136628	0.0132143
DYNC1H1	6242.14	1.11898	0.311082	3.59706	0.000321837	0.00810692
RLIM	426.974	1.11839	0.29852	3.74645	0.000179354	0.00656131
TCEA2	459.839	1.1166	0.283894	3.93317	8.38328e-05	0.0050024
SNX14	473.979	1.11602	0.35987	3.10117	0.00192755	0.0150071
PTPN11	1660.62	1.1157	0.324267	3.4407	0.000580209	0.00961529
HMGCS1	2564.9	1.11476	0.430535	2.58924	0.00961869	0.0333783
TSPAN7	1442.62	1.11409	0.357056	3.12021	0.00180724	0.0147115
SKIL	558.278	1.11387	0.343589	3.24187	0.00118749	0.0124947
OLIG1	474.504	1.11367	0.344031	3.23712	0.00120743	0.0125569
HSPA8	2629.33	1.11287	0.372422	2.98818	0.0028064	0.0178206
GNAL	189.569	1.11278	0.406491	2.73752	0.00619041	0.0263347
RAB11FIP2	589.989	1.11199	0.351101	3.16714	0.00153949	0.0138034
KIF5C	9873.59	1.11104	0.390614	2.84435	0.00445014	0.0221351
MAP4K4	3506.26	1.11101	0.308193	3.60491	0.000312258	0.00801602
SST	207.284	1.11085	0.312103	3.55923	0.000371938	0.00863952
POLR1D	219.587	1.1087	0.333883	3.32063	0.000898142	0.0111758
DKK3	983.954	1.10866	0.29128	3.80618	0.000141131	0.0060543
AKAP5	524.468	1.10841	0.345655	3.2067	0.00134268	0.0130883
STMN3	425.486	1.10693	0.35236	3.14147	0.00168099	0.0143752
PARK7	309.481	1.10682	0.294022	3.7644	0.000166951	0.00647332
RPL35	538.846	1.10595	0.30051	3.68024	0.000233013	0.00733115
CCND2	1087.67	1.1055	0.320081	3.45381	0.000552728	0.00942938
AEBP2	469.604	1.10468	0.287345	3.84443	0.000120833	0.00585082
UPF3A	671.728	1.10426	0.272381	4.05408	5.03317e-05	0.00410188
YTHDC1	1149.33	1.10423	0.299548	3.68634	0.000227506	0.00728998
GFAP	6855.82	1.10398	0.397458	2.77761	0.00547605	0.0246965
RABL6	724.598	1.10343	0.291214	3.78906	0.000151221	0.00611761
SECISBP2L	1627.31	1.10242	0.351962	3.13221	0.00173494	0.0144859
RFTN2	308.311	1.10188	0.260103	4.23632	2.27212e-05	0.00299074
KIDINS220	3394.79	1.09946	0.332162	3.31001	0.000932914	0.011328
RPL3	668.734	1.09943	0.284031	3.87079	0.000108483	0.005538
GABRG1	932.544	1.09912	0.369504	2.97458	0.00293394	0.018131
GABARAPL1	1665.97	1.09901	0.342897	3.20507	0.00135032	0.0130993
SC5D	274.65	1.09775	0.354382	3.09764	0.0019507	0.0150691
GPRC5B	992.826	1.09649	0.287114	3.81899	0.000134001	0.0060543
TOP2B	1046.66	1.09643	0.323445	3.38984	0.000699339	0.0103407
ATP6AP2	429.876	1.09603	0.353526	3.10029	0.0019333	0.0150071
FABP7	592.161	1.09413	0.345205	3.16951	0.00152698	0.0137684
KTN1	789.276	1.0933	0.311009	3.51534	0.000439189	0.00889359
MDH1	458.552	1.09281	0.359326	3.04129	0.00235569	0.0165287
UCHL5	349.1	1.09263	0.297569	3.67184	0.000240813	0.00733127
CAMK2N1	2528.03	1.09165	0.377716	2.89013	0.00385082	0.0204838
SLC7A11	954.852	1.09111	0.316054	3.45228	0.000555861	0.00947081
SULT4A1	406.518	1.0909	0.291047	3.74821	0.000178101	0.00654999
TTLL7	783.599	1.08963	0.366103	2.97629	0.00291755	0.018101
PINK1	402.223	1.08741	0.296362	3.66919	0.000243324	0.00733127
NDFIP1	2455.77	1.08671	0.348244	3.12054	0.00180518	0.0147114
TAF15	973.15	1.08636	0.305782	3.55271	0.00038129	0.00864298
OGA	2044.08	1.08628	0.351352	3.09171	0.00199005	0.0151662
PSMA3	186.594	1.08587	0.329983	3.29068	0.000999454	0.0116989
HLTF	502.662	1.08495	0.313685	3.45872	0.000542745	0.0093837
GRIA2	1873.97	1.08484	0.368091	2.94721	0.00320653	0.0189687
HDGFL3	443.182	1.08335	0.339171	3.1941	0.00140268	0.0132336
SCN2A	2148.2	1.08248	0.368701	2.93593	0.00332548	0.0192697
RAB2A	681.899	1.08247	0.369165	2.93222	0.00336552	0.0193763
NCKAP1	1232.9	1.08236	0.373416	2.89854	0.00374905	0.0202127
ANP32E	442.416	1.08208	0.313055	3.45652	0.000547194	0.00939946
CYCS	350.828	1.08172	0.333152	3.24692	0.00116661	0.0124069
NEDD8	195.287	1.08164	0.294966	3.66701	0.000245406	0.00733127
GPI	788.342	1.08109	0.323636	3.34046	0.000836398	0.0109877
CNKSR2	916.336	1.08041	0.320591	3.37007	0.000751497	0.0106124
GLRB	276.854	1.0804	0.344653	3.13476	0.00171994	0.0144627
HSPD1	558.841	1.0799	0.357091	3.02415	0.00249329	0.0168895
TWF1	113.141	1.07915	0.362831	2.97426	0.00293692	0.018131
ITGAV	570.923	1.0784	0.224406	4.80556	1.54321e-06	0.000968458
SLC24A2	1467.85	1.07668	0.335396	3.21018	0.0013265	0.0130187
ATP2A2	2288.46	1.07636	0.324868	3.31323	0.000922257	0.0112668
PPP3R1	2161.4	1.07611	0.353825	3.04135	0.00235521	0.0165287
ZEB1	728.002	1.07604	0.242794	4.4319	9.34051e-06	0.00208777
KCNV1	346.443	1.07567	0.259268	4.14885	3.34146e-05	0.00342461
PHF3	955.314	1.07561	0.290171	3.70681	0.00020989	0.0069752
ERBIN	1245.53	1.07558	0.334839	3.21223	0.00131708	0.0129746
MRPL40	144.953	1.07545	0.255368	4.21139	2.53802e-05	0.00320669
APLP2	2472.76	1.07457	0.320099	3.35699	0.000787973	0.0107623
NEGR1	1572.61	1.07445	0.400277	2.68427	0.00726892	0.0287884
GOLGB1	1369.46	1.0734	0.293537	3.65679	0.000255398	0.00742201
SRSF3	374.683	1.07336	0.321495	3.33867	0.000841804	0.0110087
VSTM2L	512.119	1.07326	0.29876	3.59236	0.000327692	0.00812456
RUFY2	350.555	1.07301	0.287568	3.73133	0.000190471	0.00669213
PRDX3	253.685	1.07257	0.319314	3.35898	0.000782306	0.0107505
PHAX	342.433	1.07252	0.335285	3.19884	0.00137982	0.0132223
HAPSTR1	599.173	1.07147	0.312623	3.42737	0.000609462	0.00969979
PGRMC2	171.527	1.0713	0.346701	3.08997	0.00200175	0.0151924
KIF5B	1420.42	1.07084	0.34592	3.09562	0.00196402	0.0150938
PJA1	548.618	1.07044	0.27963	3.82806	0.000129158	0.00603102
NDFIP2	1125.78	1.07042	0.362599	2.95208	0.0031564	0.0188262
NANS	1682.51	1.0703	0.316152	3.3854	0.000710754	0.0104245
COX7B	130.153	1.07017	0.407478	2.62633	0.00863103	0.0315406
CCT6A	460.348	1.06937	0.330438	3.23621	0.00121129	0.0125649
MYO5A	2337.93	1.0689	0.319687	3.34359	0.000827025	0.0109812
EIF1AX	935.254	1.06845	0.409817	2.60713	0.00913044	0.0325072
DBX2	108.636	1.06838	0.25592	4.17469	2.98396e-05	0.00332158
ITM2B	719.119	1.06808	0.395052	2.70364	0.00685843	0.0277855
RUNDC3A	1395.7	1.06795	0.320075	3.33657	0.000848186	0.0110196
CHL1	1686.77	1.06774	0.363568	2.93684	0.00331572	0.0192498
CCDC88A	1984.86	1.06774	0.336043	3.17738	0.00148611	0.0135824
HS6ST3	139.917	1.06772	0.305187	3.49859	0.000467727	0.0089542
PPA1	153.825	1.0671	0.363778	2.93339	0.00335286	0.0193215
SLK	510.03	1.06677	0.329816	3.23444	0.00121883	0.0126265
NDRG2	1264.4	1.06638	0.351436	3.03436	0.00241044	0.0166408
SPARC	3212.18	1.0659	0.381974	2.7905	0.00526273	0.0242892
RALYL	169.663	1.06574	0.27917	3.81754	0.000134788	0.0060543
CACNA2D1	1282.27	1.06527	0.332878	3.20018	0.00137342	0.0132223
WASL	551.722	1.06498	0.345631	3.08127	0.00206119	0.015417
NDUFS6	259.399	1.06491	0.294432	3.61682	0.000298245	0.00789078
CALM1	12886.9	1.06453	0.41285	2.57849	0.00992345	0.0338927
SOX9	492.773	1.06371	0.282737	3.7622	0.000168426	0.00647933
TMEM130	1379.95	1.06364	0.340825	3.12078	0.00180372	0.0147114
RAC1	1453.5	1.0636	0.352619	3.01628	0.00255897	0.01711
MOSMO	153.566	1.06288	0.306121	3.47208	0.000516448	0.00921673
SRSF11	526.257	1.06265	0.413607	2.56921	0.010193	0.0344887
EIF4G2	1851.92	1.06209	0.351879	3.01835	0.00254158	0.0170361
PHYHIP	1145.93	1.06172	0.338093	3.14032	0.00168762	0.0143772
ATP5MK	109.021	1.06139	0.349717	3.03501	0.00240529	0.0166284
RPL38	361.445	1.05953	0.312089	3.39497	0.000686357	0.0102389
SLC1A3	3622.44	1.05887	0.342983	3.08722	0.00202035	0.015235
MARCKS	1996.81	1.05879	0.376927	2.809	0.00496955	0.0234877
PRRC2C	2827.72	1.05867	0.313579	3.37609	0.000735245	0.0105431
DCLK1	5568.96	1.05852	0.357202	2.96336	0.00304298	0.0184697
CNN3	363.175	1.05832	0.306033	3.45819	0.000543811	0.00938459
ENAH	1696.37	1.05753	0.309227	3.41992	0.000626391	0.00982468
CAP2	740.293	1.05741	0.301625	3.50571	0.000455389	0.00889359
RPS6	525.794	1.05719	0.306909	3.44464	0.000571811	0.00959642
SLC25A3	482.796	1.05653	0.299501	3.52763	0.000419294	0.00878228
KCNF1	190.735	1.05638	0.251274	4.20407	2.62154e-05	0.00322112
RPLP0	409.933	1.05528	0.302102	3.49311	0.00047743	0.0089542
GNA13	792.317	1.05511	0.30658	3.44154	0.000578407	0.00961529
GABRG2	663.657	1.05474	0.342885	3.07608	0.00209744	0.0155238
CPLX1	782.886	1.05463	0.36159	2.91664	0.00353821	0.0196587
SDCBP	156.793	1.054	0.300373	3.50898	0.000449836	0.00889359
DNAJA4	414.514	1.05389	0.271337	3.88405	0.00010273	0.00540883
ST8SIA3	1469.94	1.05376	0.341405	3.08654	0.00202501	0.015235
RPH3A	1221.39	1.05328	0.28014	3.75985	0.000170018	0.00648485
NFE2L1	1625.92	1.05293	0.273639	3.84786	0.000119154	0.00580639
APC	4976.53	1.05273	0.38568	2.72956	0.00634197	0.0266922
AKAP9	1255	1.0525	0.32919	3.19725	0.00138747	0.0132223
VAT1L	419.402	1.05203	0.217946	4.82701	1.38597e-06	0.000968458
P2RY12	205.185	1.0519	0.269089	3.9091	9.26412e-05	0.00527034
PTPRZ1	1973.75	1.05179	0.32713	3.2152	0.00130352	0.0129255
DIRAS3	970.525	1.05125	0.329141	3.19391	0.00140359	0.0132336
ARF1	736.044	1.05123	0.33076	3.17821	0.00148185	0.0135619
ATL1	341.651	1.05051	0.263174	3.99168	6.56058e-05	0.00454033
ERMN	564.37	1.05007	0.424303	2.47481	0.0133307	0.0406861
DST	7871.23	1.04944	0.306799	3.42063	0.000624769	0.00981281
MAP7D2	840.166	1.04935	0.284853	3.68383	0.000229754	0.00730118
UBQLN1	715.891	1.0492	0.337372	3.10991	0.00187143	0.0149026
PSIP1	591.089	1.04904	0.333915	3.14164	0.00168002	0.0143752
QKI	7459.8	1.0487	0.417518	2.51175	0.0120135	0.0381758
RPS20	831.027	1.04854	0.283573	3.6976	0.000217652	0.00710995
HLF	934.556	1.04853	0.311461	3.36648	0.000761343	0.0106477
DZANK1	4067.71	1.04739	0.366162	2.86046	0.00423027	0.0215654
PLEKHB2	1207.15	1.04683	0.385959	2.7123	0.00668186	0.0273425
TNIK	2708.42	1.04572	0.313582	3.33475	0.000853763	0.0110196
AP2M1	658.167	1.04554	0.341085	3.06532	0.00217435	0.0158561
EIF4G3	2137.64	1.04551	0.301412	3.46871	0.00052296	0.00925068
ARGLU1	687.704	1.04503	0.359377	2.90789	0.00363879	0.0198872
SERBP1	974.761	1.04431	0.327278	3.1909	0.00141829	0.0133005
TERF2IP	410.605	1.04398	0.326297	3.19948	0.00137675	0.0132223
CEND1	365.28	1.04386	0.293993	3.55062	0.000384319	0.00864298
PSAP	2545.36	1.04349	0.333048	3.13317	0.00172931	0.0144727
MYEF2	828.837	1.04323	0.326595	3.19425	0.00140194	0.0132336
TAFA1	187.446	1.04198	0.332441	3.13433	0.00172246	0.0144627
SNAP25	3868.28	1.04195	0.393676	2.64672	0.00812765	0.0304299
CFDP1	1236.8	1.04173	0.280261	3.71702	0.00020159	0.00690447
IL6ST	807.912	1.04064	0.301225	3.45469	0.000550917	0.00942243
RAB3A	1524.09	1.04039	0.356438	2.91885	0.00351321	0.0196434
PPP4R3B	392.479	1.04022	0.295044	3.52565	0.000422451	0.00879353
MAPK8IP2	801.878	1.03989	0.296181	3.51101	0.000446412	0.00889359
DIRAS2	790.834	1.03923	0.317874	3.26932	0.00107808	0.012082
GLS	936.884	1.03912	0.373474	2.78231	0.00539742	0.0245314
EIF2S2	237.895	1.0387	0.297895	3.48679	0.000488859	0.00907804
AHI1	723.884	1.03869	0.318115	3.26514	0.0010941	0.0121264
METAP2	475.171	1.03847	0.302354	3.43463	0.000593368	0.00964474
AZIN1	802.054	1.03839	0.343552	3.02253	0.00250672	0.0169406
TMEM30A	1822.54	1.03774	0.360278	2.88039	0.00397181	0.0207897
B4GAT1	724.222	1.03765	0.302412	3.43125	0.0006008	0.00966863
MAP7D1	1166.71	1.0376	0.257355	4.03178	5.53548e-05	0.00431867
GRM5	1603.16	1.03573	0.314694	3.29123	0.0009975	0.0116964
CRACD	1289.89	1.03544	0.262407	3.94593	7.94892e-05	0.00496382
CBX6	1360.45	1.03537	0.349371	2.96352	0.00304146	0.0184688
BRINP1	860.948	1.03529	0.27324	3.78896	0.000151277	0.00611761
BCL11B	154.579	1.03492	0.257363	4.02125	5.78911e-05	0.00434216
CSTB	181.013	1.03369	0.32135	3.2167	0.00129674	0.0129193
EIF5B	927.182	1.03168	0.285276	3.61642	0.000298701	0.00789078
TSPYL4	2341.16	1.03156	0.38349	2.68992	0.007147	0.0285321
PAFAH1B1	1982.64	1.03103	0.351484	2.93336	0.00335312	0.0193215
LIN7C	791.565	1.03013	0.404487	2.54675	0.010873	0.0359403
ARX	205.09	1.03006	0.253541	4.0627	4.85091e-05	0.00402027
ACBD5	559.36	1.02981	0.266326	3.86674	0.000110301	0.00555871
MED4	132.841	1.0296	0.271288	3.79522	0.000147515	0.0060543
NBL1	285.186	1.02955	0.235237	4.37665	1.20519e-05	0.00233908
SLC17A7	3219.91	1.0288	0.397059	2.59106	0.00956806	0.0333066
CPEB4	1870.25	1.02865	0.324961	3.16545	0.00154843	0.0138595
RPS25	205.806	1.02861	0.36151	2.84533	0.00443658	0.022094
SEPTIN7	1650.85	1.02809	0.313007	3.28458	0.00102136	0.0118102
RPS16	199.196	1.02787	0.286057	3.59321	0.000326626	0.00812456
CSDE1	1466.96	1.02769	0.320475	3.20677	0.00134236	0.0130883
BTBD1	197.24	1.02767	0.299666	3.4294	0.00060492	0.00966863
MBP	23924.3	1.02697	0.461554	2.22502	0.0260799	0.0625024
GMFB	970.274	1.02651	0.37127	2.76487	0.00569461	0.0253084
ATP1B2	2060.73	1.02624	0.333379	3.07831	0.0020818	0.0154678
ERGIC2	184.098	1.02613	0.276594	3.70989	0.000207347	0.00692374
ZBTB47	1789.88	1.026	0.317983	3.22659	0.00125275	0.01277
WNK1	1314.14	1.02583	0.293659	3.49326	0.000477153	0.0089542
ZNF326	1235.45	1.02523	0.301267	3.40306	0.000666353	0.010135
PREPL	924.712	1.0241	0.353055	2.90069	0.00372344	0.0201495
ALCAM	686.474	1.02252	0.291291	3.5103	0.000447605	0.00889359
SCD5	489.536	1.0225	0.275551	3.71073	0.000206663	0.00692374
SCG3	614.409	1.02249	0.313782	3.2586	0.00111962	0.0122967
DYNC1LI2	2192.12	1.02184	0.331772	3.07995	0.00207034	0.0154283
TUBB4B	239.75	1.02142	0.320518	3.18679	0.0014386	0.013385
KIF3A	1654.27	1.02118	0.346937	2.94343	0.00324601	0.0190476
CHST2	211.044	1.02095	0.268965	3.79586	0.000147131	0.0060543
TOMM20	994.984	1.02071	0.329463	3.0981	0.00194768	0.0150544
WFS1	400.516	1.02057	0.240065	4.25125	2.12582e-05	0.00282587
MSANTD4	527.469	1.02047	0.366215	2.78654	0.00532746	0.0243597
OPALIN	2260.9	1.02047	0.356912	2.85916	0.00424766	0.0215889
SYNGR1	2340.07	1.02029	0.360219	2.83241	0.00461993	0.0225489
RGS7BP	384.512	1.01993	0.281564	3.62236	0.000291924	0.00782805
RASSF8	209.737	1.01946	0.2661	3.83112	0.000127561	0.00599452
HSPA9	773.611	1.01923	0.286709	3.55492	0.000378092	0.00864298
SLC30A9	650.493	1.01904	0.341533	2.98373	0.00284757	0.0179011
PPP2CB	478.904	1.01843	0.302794	3.36343	0.000769812	0.0107104
TMBIM4	235.556	1.01838	0.293179	3.47359	0.000513545	0.00921673
MRPS26	194.448	1.01742	0.276895	3.67438	0.000238423	0.00733127
IFT57	181.828	1.0173	0.269982	3.76804	0.000164536	0.00644042
CASD1	497.871	1.0172	0.352141	2.88861	0.00386954	0.0205413
GOT1	680.627	1.01667	0.246855	4.1185	3.81354e-05	0.00365718
FBXW4	466.418	1.01656	0.248916	4.08395	4.4276e-05	0.00398959
NAP1L2	353.836	1.01644	0.295394	3.44099	0.000579599	0.00961529
EPN1	462.299	1.01612	0.292648	3.47215	0.000516308	0.00921673
CAB39	452.793	1.01569	0.295265	3.43993	0.000581868	0.00961529
HNRNPU	3413.36	1.01493	0.364547	2.78409	0.00536773	0.0244378
CAMK2B	1961.94	1.0146	0.33211	3.05501	0.00225051	0.0162099
NCDN	1272.9	1.01449	0.289897	3.49948	0.000466171	0.0089542
ARHGAP5	1210.68	1.01422	0.355031	2.85671	0.0042806	0.0216625
SGTB	348.913	1.01366	0.324846	3.12045	0.00180578	0.0147114
PDAP1	493.543	1.01337	0.284446	3.5626	0.000367206	0.00854851
MFF	455.36	1.01323	0.330737	3.06355	0.00218726	0.0158908
BMPR2	1065.79	1.01293	0.307751	3.2914	0.000996889	0.0116964
CCDC184	32.65	1.01206	0.375293	2.69671	0.00700274	0.0281662
RAB18	675.037	1.0119	0.312158	3.24162	0.00118851	0.0124957
ZHX1	673.712	1.01115	0.309173	3.27051	0.00107353	0.0120525
NSF	2279.25	1.01088	0.335711	3.01117	0.00260244	0.0172216
ADCY1	2602.78	1.0107	0.345397	2.92621	0.00343122	0.0195949
RAB11A	539.633	1.01063	0.351023	2.87909	0.00398827	0.0208421
TMEM106B	1225.41	1.00983	0.402791	2.50708	0.0121732	0.038447
COPS2	380.112	1.00786	0.346211	2.91111	0.00360149	0.0198171
TPM4	438.962	1.00742	0.252001	3.99768	6.39677e-05	0.00448055
ADAP1	539.385	1.00732	0.287439	3.50447	0.000457509	0.00889359
NSG1	534.111	1.00706	0.308385	3.26561	0.00109228	0.0121264
MOBKL3	157.686	1.00686	0.340694	2.95533	0.00312339	0.0187442
CAP1	658.887	1.00677	0.288972	3.48397	0.00049404	0.00913634
AGGF1	487.278	1.0066	0.233874	4.30402	1.67724e-05	0.00255893
UBXN1	265.252	1.00618	0.260249	3.86624	0.000110528	0.00555871
VKORC1L1	326.644	1.00611	0.292297	3.44206	0.000577292	0.00961529
PLP1	16827.3	1.00565	0.433741	2.31855	0.0204193	0.0531722
MAT2B	329.117	1.00492	0.286373	3.50914	0.000449556	0.00889359
LRRC4B	658.455	1.00476	0.303027	3.31573	0.000914045	0.01125
TMEM158	34.1766	1.00426	0.381551	2.63203	0.00848763	0.0312287
TF	492.339	1.0038	0.29794	3.36912	0.000754073	0.0106124
NUCKS1	3733.9	1.00366	0.376228	2.66768	0.00763759	0.0294493
KIF5A	6377.02	1.00309	0.36797	2.726	0.00641066	0.0268078
RAB3C	2158.14	1.00307	0.38238	2.62323	0.00871002	0.0316575
USF2	708.274	1.00287	0.314482	3.18897	0.00142782	0.0133402
SV2A	1961.98	1.00284	0.292903	3.42382	0.000617483	0.00977433
PANK3	1046.66	1.00283	0.385088	2.60416	0.00920985	0.0326561
TMEM33	730.468	1.00228	0.379967	2.63781	0.00834425	0.0308654
CHD5	2857.68	1.00225	0.301809	3.3208	0.000897591	0.0111758
MARCHF5	635.947	1.00212	0.285698	3.50763	0.000452113	0.00889359
MX1	484.858	1.0016	0.318579	3.14397	0.00166673	0.0143353
PICALM	699.605	1.00121	0.300168	3.33549	0.000851491	0.0110196
CLASP2	1902.96	1.00099	0.343519	2.91391	0.00356928	0.0197055
NCAM2	1323.83	1.00094	0.398943	2.50898	0.0121082	0.0383498
GAPDH	160.407	1.00078	0.479339	2.08783	0.0368136	0.0790688
OSBPL1A	1061.74	1.00049	0.291936	3.42708	0.000610117	0.00969979

## Sheet: Tab 3
Injured Cyclosporine treated vs Sham in Frontal Cortex
Gene	baseMean	log2FoldChange	lfcSE	stat	pvalue	padj
RPL3L	66.7891	-1.91489	0.536798	-3.56724	0.000360761	0.00441063
LCN15	36.0313	-1.90897	0.520706	-3.66613	0.000246248	0.00389873				Threshold:
CABP2	42.0231	-1.90855	0.633563	-3.0124	0.00259188	0.0106679				p value ≤ 0.05
FGF8	36.5356	-1.88918	0.565565	-3.34034	0.000836772	0.0060897			Downregulated	log2FC ≤ -1
HOXC11	43.7477	-1.88657	0.5697	-3.31151	0.000927955	0.00638179			Upregulated	log2FC ≥ 1
LHX3	40.972	-1.87021	0.649461	-2.87963	0.0039814	0.0136594
PRSS33	50.7512	-1.82445	0.564394	-3.23259	0.00122674	0.00721967
VSX1	53.5056	-1.80456	0.662452	-2.72406	0.0064485	0.0186309
MSLNL	59.1486	-1.79304	0.649151	-2.76213	0.00574255	0.0172482
LRRC15	35.7249	-1.78739	0.610595	-2.92729	0.00341931	0.012526
TTR	438.22	-1.78223	0.843638	-2.11255	0.0346393	0.0606741
CLEC3A	34.5346	-1.78213	0.610344	-2.91987	0.0035018	0.012706
THEG	51.3609	-1.77572	0.579638	-3.06349	0.0021877	0.00970977
MATN1	54.406	-1.77098	0.555073	-3.19054	0.00142005	0.00775657
NT5DC4	44.9217	-1.76697	0.544313	-3.24624	0.00116939	0.00708816
KLHDC7A	46.8277	-1.76384	0.613135	-2.87675	0.00401791	0.0137333
ONECUT1	67.5122	-1.75439	0.56736	-3.0922	0.00198677	0.00920161
CLDN7	30.2353	-1.75062	0.559552	-3.12861	0.00175632	0.00862701
PRTN3	36.9716	-1.75056	0.504461	-3.47017	0.000520131	0.00504962
KLF1	42.8827	-1.7498	0.640475	-2.73203	0.00629458	0.01836
ALDH3B2	56.8473	-1.74641	0.534293	-3.26864	0.00108066	0.00680149
ODF3B	40.9585	-1.74622	0.456569	-3.82466	0.000130955	0.00320609
C19orf38	41.0757	-1.72977	0.563218	-3.07122	0.00213187	0.0095984
TEKT4	41.5267	-1.72742	0.61301	-2.81793	0.00483351	0.0154438
MYL11	81.714	-1.72669	0.571536	-3.02114	0.00251828	0.0104969
TDRD9	145.513	-1.72157	0.538211	-3.19869	0.00138053	0.007637
TMEM270	44.962	-1.72077	0.575345	-2.99085	0.00278198	0.0110932
RBBP8NL	113.434	-1.71753	0.52582	-3.26638	0.00108934	0.00682476
CLDN4	85.9298	-1.71676	0.58779	-2.92071	0.00349237	0.0126863
KCNA10	43.6351	-1.71471	0.592158	-2.8957	0.00378313	0.0132755
ELF3	86.2875	-1.71442	0.582036	-2.94556	0.00322375	0.0121136
FNDC11	32.7712	-1.70214	0.587833	-2.89561	0.0037842	0.0132758
PCARE	81.9325	-1.70011	0.596128	-2.85191	0.00434571	0.0144583
ZMYND15	51.3295	-1.69987	0.506756	-3.35442	0.000795325	0.00603108
HSF5	43.8239	-1.69438	0.573854	-2.95264	0.00315073	0.0119598
P2RX1	85.3271	-1.68271	0.573292	-2.93516	0.00333371	0.0123369
NPFFR1	35.9065	-1.6813	0.612628	-2.74441	0.00606202	0.0178798
KCNA7	38.1177	-1.6794	0.550475	-3.05082	0.00228216	0.00992964
MYBPHL	56.4352	-1.67926	0.455308	-3.68819	0.000225851	0.00376213
PCSK4	68.5174	-1.67632	0.550444	-3.0454	0.00232372	0.0100413
CYP2W1	38.8842	-1.67288	0.495647	-3.37514	0.000737776	0.00583806
SLC7A4	54.0304	-1.66321	0.471225	-3.52954	0.000416278	0.0046217
ADAD2	46.0228	-1.66297	0.691884	-2.40354	0.0162372	0.0345868
LTA	60.1028	-1.66282	0.52864	-3.14547	0.00165822	0.00840291
CCIN	42.8095	-1.66279	0.636182	-2.6137	0.00895687	0.023026
DPEP1	38.5412	-1.65657	0.632187	-2.62038	0.00878322	0.0227082
CIB4	37.7273	-1.65532	0.613525	-2.69804	0.00697485	0.0195788
GNAT1	161.058	-1.65096	0.509804	-3.23842	0.00120195	0.00718752
PGA5	39.2142	-1.64787	0.580994	-2.83629	0.00456407	0.0148767
HOXD10	33.9698	-1.64324	0.676421	-2.42932	0.0151271	0.0329061
SLC6A18	49.2754	-1.63691	0.640634	-2.55513	0.0106147	0.0257627
SPNS3	120.458	-1.63575	0.520872	-3.14041	0.00168712	0.00848047
ROR2	77.0562	-1.63493	0.447855	-3.65057	0.000261657	0.00396939
FAM83E	72.1992	-1.63368	0.530619	-3.07883	0.00207817	0.00945495
CDH15	58.396	-1.6288	0.60333	-2.69968	0.00694055	0.0195477
CCDC87	40.5467	-1.62823	0.422304	-3.85559	0.000115449	0.00310624
TMEM95	35.6643	-1.62577	0.490582	-3.31397	0.000919809	0.00635909
LRRC52	33.2832	-1.62341	0.659423	-2.46186	0.0138217	0.0309258
QRICH2	198.012	-1.61646	0.527513	-3.0643	0.00218182	0.00968705
CREB3L3	74.5639	-1.61248	0.566941	-2.84418	0.0044526	0.0146511
C8G	86.4859	-1.60192	0.547694	-2.92485	0.00344622	0.0125998
OTOP3	52.1373	-1.59689	0.604475	-2.64177	0.00824731	0.0217467
ZC3H12D	48.3812	-1.59634	0.553257	-2.88535	0.00390983	0.0135118
SLC6A3	64.4306	-1.59634	0.611935	-2.60867	0.00908941	0.0232666
PAX4	49.4634	-1.59545	0.616905	-2.58621	0.00970366	0.0242755
JSRP1	48.3747	-1.59495	0.606311	-2.63058	0.00852403	0.0222307
ANKRD66	38.8687	-1.59371	0.547458	-2.91111	0.00360153	0.0129048
ATOH8	61.6981	-1.59306	0.443188	-3.59454	0.000324962	0.00426123
CCDC188	37.712	-1.58337	0.518095	-3.05613	0.00224215	0.00984258
PDLIM2	54.518	-1.57789	0.442978	-3.562	0.000368043	0.00442316
DLX4	36.5462	-1.57757	0.648118	-2.43409	0.0149294	0.0325763
HOXA2	42.591	-1.57321	0.60093	-2.61796	0.00884574	0.0228255
GIPR	117.281	-1.57132	0.500365	-3.14035	0.00168745	0.00848047
TRIM50	55.3414	-1.56837	0.588672	-2.66425	0.00771605	0.0208442
SYNE4	42.4665	-1.56791	0.556366	-2.81812	0.00483061	0.0154382
FEZF1	98.0711	-1.56467	0.545124	-2.8703	0.00410078	0.0139244
AGER	101.604	-1.56347	0.479261	-3.26225	0.0011053	0.0068671
TBC1D10C	53.9295	-1.56169	0.593386	-2.63183	0.00849253	0.0221767
PRSS8	57.9212	-1.55959	0.440903	-3.53726	0.000404307	0.00456833
CDHR5	84.4637	-1.55281	0.533487	-2.91068	0.00360638	0.0129115
SARDH	165.88	-1.54936	0.503584	-3.07666	0.00209333	0.0094863
HAMP	49.5516	-1.54781	0.554181	-2.79296	0.00522279	0.0162242
CILP2	77.7338	-1.54722	0.549332	-2.81656	0.00485412	0.0154865
FOXA3	52.3227	-1.54693	0.427685	-3.61699	0.000298053	0.00416404
GRM6	60.2839	-1.54658	0.561877	-2.75253	0.00591368	0.0176008
RHBG	86.4983	-1.54306	0.514642	-2.99831	0.00271484	0.0109586
RUNX3	88.9868	-1.54286	0.579468	-2.66255	0.00775508	0.0209194
AMN	39.7184	-1.53363	0.570865	-2.6865	0.00722051	0.0200171
PTPN7	202.971	-1.53331	0.499423	-3.07016	0.00213941	0.00961948
ELF5	50.2548	-1.5309	0.534846	-2.86231	0.00420564	0.0141552
LLGL2	127.127	-1.53083	0.537003	-2.85069	0.00436238	0.0144813
CASZ1	181.661	-1.52664	0.486461	-3.13825	0.00169958	0.0085017
TFAP2C	53.2274	-1.52553	0.526783	-2.89594	0.00378027	0.0132755
PCP2	44.8331	-1.52493	0.47743	-3.19405	0.00140294	0.00770001
F7	38.9393	-1.52437	0.621679	-2.45202	0.0142059	0.0315566
ATP12A	71.5541	-1.52433	0.608314	-2.50582	0.0122168	0.0283476
TKTL1	47.5661	-1.52346	0.565343	-2.69475	0.00704418	0.0196908
ARRDC5	52.3458	-1.52272	0.593944	-2.56374	0.0103553	0.0253334
RAB25	41.3667	-1.52137	0.582005	-2.61401	0.00894857	0.023016
MEOX1	65.3637	-1.51907	0.60862	-2.49592	0.012563	0.0289415
SLC39A4	62.3015	-1.51892	0.531635	-2.85707	0.00427567	0.0143048
CLDN2	58.3342	-1.51856	0.60649	-2.50385	0.0122849	0.0284619
TMEM79	46.7925	-1.51852	0.439869	-3.45222	0.000556001	0.00521239
TPO	69.5731	-1.51776	0.622152	-2.43953	0.0147062	0.0322653
PTPRH	125.846	-1.51622	0.529149	-2.86539	0.00416502	0.0140696
SLC1A7	86.2731	-1.51362	0.529709	-2.85746	0.0042705	0.0142987
TIGD3	39.2009	-1.51225	0.550955	-2.74479	0.00605503	0.0178709
TEX52	40.8001	-1.5104	0.572951	-2.63618	0.00838464	0.0219739
HOXC10	40.0227	-1.50995	0.674544	-2.23847	0.0251904	0.0479046
ITGB4	242.391	-1.50991	0.444232	-3.39893	0.000676504	0.0055961
TLE7	45.8554	-1.50815	0.660455	-2.28351	0.0224005	0.0438665
FTCD	42.9501	-1.50667	0.545625	-2.76137	0.0057559	0.0172738
GFI1B	51.7511	-1.5061	0.635323	-2.3706	0.0177593	0.0368684
SLC9A2	65.4411	-1.50592	0.452625	-3.32709	0.000877584	0.00620455
XRCC3	66.6105	-1.50578	0.385011	-3.91102	9.19077e-05	0.00292351
ZNF541	141.196	-1.50567	0.560862	-2.68456	0.00726258	0.0200715
SLC2A4	106.371	-1.50518	0.537296	-2.8014	0.00508812	0.0159647
UPK3A	46.5987	-1.50379	0.518699	-2.89916	0.00374168	0.0132026
ADAM8	69.5992	-1.50266	0.515075	-2.91737	0.00353002	0.0127772
GAL	41.4019	-1.50162	0.541579	-2.77266	0.00555997	0.0169078
CIBAR2	40.7989	-1.50129	0.588663	-2.55033	0.010762	0.0260304
PAH	92.1669	-1.49966	0.51974	-2.88541	0.00390909	0.0135118
NFAM1	85.9711	-1.49645	0.602429	-2.48402	0.0129907	0.0296772
KRT32	33.2788	-1.49406	0.623343	-2.39685	0.0165368	0.0350288
PSMC3IP	30.6447	-1.49388	0.448675	-3.32955	0.000869874	0.0061851
ACP7	63.1587	-1.4936	0.557408	-2.67955	0.00737212	0.0202575
SFTPD	70.0848	-1.49334	0.52702	-2.83355	0.00460348	0.014946
SLC22A11	56.2235	-1.49299	0.621996	-2.40032	0.0163808	0.0348042
GTSE1	47.8509	-1.49246	0.540552	-2.76099	0.0057626	0.0172814
PTCHD3	70.3692	-1.49235	0.479343	-3.11334	0.00184986	0.00884521
SLC22A7	73.5692	-1.49216	0.509624	-2.92796	0.00341189	0.0125119
PRSS21	41.7434	-1.49017	0.566561	-2.63019	0.00853366	0.0222515
UPK1A	52.6805	-1.48833	0.530477	-2.80565	0.00502156	0.015841
HDHD5	38.8816	-1.48683	0.364352	-4.08075	4.48908e-05	0.00236383
SLPI	46.6087	-1.48675	0.566422	-2.62482	0.00866956	0.0224923
SLC9A3	134.292	-1.48622	0.503306	-2.95291	0.00314798	0.0119527
KCTD11	38.9762	-1.48513	0.431011	-3.44568	0.000569621	0.00527066
TULP2	132.158	-1.48384	0.364093	-4.07543	4.5929e-05	0.00238086
SPPL2C	37.332	-1.48305	0.520576	-2.84886	0.00438767	0.014511
HOXC4	37.8829	-1.48236	0.629453	-2.355	0.0185228	0.0380546
HOXA1	44.5017	-1.48098	0.553043	-2.67787	0.00740916	0.0203301
CREB3L4	84.5213	-1.48052	0.455232	-3.25223	0.00114503	0.00699738
ALOX15B	168.825	-1.48041	0.457152	-3.23833	0.00120233	0.00718752
PPBP	40.4909	-1.47964	0.600447	-2.46423	0.0137307	0.0307915
MATN4	123.769	-1.47946	0.441906	-3.34791	0.000814222	0.00606567
EN2	41.3219	-1.47902	0.525219	-2.816	0.00486257	0.0155034
CYP21A2	42.4129	-1.47828	0.535348	-2.76135	0.00575623	0.0172738
SH3BP1	106.605	-1.47414	0.395297	-3.72921	0.000192084	0.00357581
PRSS36	81.2621	-1.47312	0.509608	-2.89069	0.00384402	0.0133982
DRGX	61.1715	-1.47221	0.521501	-2.82303	0.0047572	0.0152799
FAM3B	66.4811	-1.47023	0.542755	-2.70883	0.0067521	0.0192022
ANO9	98.6627	-1.46917	0.511728	-2.871	0.00409182	0.013901
FOXP3	52.9144	-1.46859	0.404828	-3.62769	0.000285964	0.00411194
SLC6A19	50.892	-1.46671	0.62708	-2.33895	0.0193378	0.0392812
F2	82.7208	-1.46582	0.514588	-2.84853	0.00439212	0.014511
VRTN	53.6889	-1.46572	0.582086	-2.51804	0.011801	0.0276751
ZNF385C	115.174	-1.46529	0.347262	-4.21956	2.44783e-05	0.001971
SLC34A2	108.787	-1.4643	0.53792	-2.72216	0.00648572	0.0187022
CFAP77	85.741	-1.462	0.479852	-3.04677	0.00231317	0.0100053
PCK1	92.2135	-1.46188	0.61139	-2.39108	0.0167991	0.0353804
SPSB4	43.7095	-1.46094	0.406561	-3.59341	0.000326376	0.00426257
CYP2S1	95.8572	-1.46034	0.5203	-2.80672	0.00500487	0.0158107
PCSK9	85.0814	-1.45913	0.552892	-2.63909	0.00831283	0.0218454
SRPX	49.19	-1.45802	0.461552	-3.15895	0.00158339	0.00818265
LHX4	86.3553	-1.45776	0.592597	-2.45996	0.0138954	0.0310002
TEKT5	43.7857	-1.45774	0.596586	-2.44347	0.0145468	0.0320436
SH2D3A	59.2813	-1.45759	0.544046	-2.67917	0.00738046	0.0202763
REM1	40.2176	-1.45735	0.529582	-2.75188	0.00592541	0.017624
GPRC5A	86.9746	-1.45594	0.562535	-2.58818	0.00964838	0.0241813
MYOZ3	55.6828	-1.4558	0.618717	-2.35293	0.0186262	0.0382087
CCNO	46.9798	-1.45548	0.628266	-2.31666	0.020522	0.041136
PLIN5	129.701	-1.45477	0.489455	-2.97222	0.00295655	0.0115291
TNNI1	102.672	-1.45473	0.482936	-3.01226	0.00259309	0.0106696
PGC	77.4996	-1.4542	0.532586	-2.73045	0.0063247	0.0184158
MLN	91.0485	-1.45346	0.529741	-2.74371	0.00607488	0.0179024
ST6GALNAC1	83.8138	-1.45184	0.423125	-3.43123	0.000600859	0.00536626
P2RX3	50.1245	-1.45138	0.588387	-2.46672	0.0136359	0.0306761
ACTN3	125.431	-1.4504	0.517376	-2.80338	0.00505694	0.015919
DBH	66.3523	-1.45005	0.572214	-2.53411	0.0112733	0.0268838
TFAP2A	88.4095	-1.4495	0.43956	-3.29762	0.000975092	0.00649968
NPAS1	84.8209	-1.44938	0.402027	-3.60519	0.000311922	0.00419699
ENDOU	98.891	-1.44894	0.435374	-3.32804	0.000874591	0.00619564
TNNT1	154.68	-1.44845	0.44653	-3.2438	0.00117948	0.00712902
VSIG10L2	53.8742	-1.44749	0.567598	-2.5502	0.0107662	0.0260304
NR5A1	55.4989	-1.4469	0.552761	-2.61759	0.00885523	0.0228328
CHAT	58.7914	-1.44627	0.572209	-2.52752	0.0114871	0.027186
AGXT	32.4423	-1.44609	0.665092	-2.17426	0.0296853	0.053917
STING1	61.1893	-1.44451	0.569101	-2.53823	0.0111414	0.0267068
RECQL4	91.3834	-1.4443	0.496223	-2.91058	0.0036076	0.0129115
CRYBB1	43.0872	-1.44266	0.59555	-2.4224	0.0154184	0.0333453
TLR9	161.096	-1.44261	0.467642	-3.08487	0.00203642	0.00932184
ATP6V0A4	79.3621	-1.4419	0.535138	-2.69445	0.00705056	0.0196941
LAYN	50.4751	-1.44066	0.38924	-3.70121	0.000214576	0.00368464
UBASH3A	99.8773	-1.44031	0.597376	-2.41107	0.0159059	0.0340541
TTLL10	80.6129	-1.44013	0.619222	-2.32571	0.0200341	0.0403749
PEAK3	37.3667	-1.43966	0.51306	-2.80602	0.00501568	0.0158262
KLK11	65.6748	-1.43879	0.551552	-2.60862	0.00909089	0.0232666
FOXJ1	72.225	-1.43815	0.378248	-3.80215	0.000143448	0.003258
ERAS	75.7128	-1.43753	0.458147	-3.13771	0.00170275	0.00850177
EXOC3L4	56.6767	-1.43709	0.584391	-2.45913	0.0139276	0.0310618
CBY2	42.2329	-1.43609	0.633323	-2.26754	0.023357	0.0452643
SPATA3	65.0449	-1.43542	0.577965	-2.48358	0.0130069	0.0296896
DNASE1L1	40.4311	-1.43386	0.48384	-2.96349	0.00304167	0.0117305
GJA4	49.0494	-1.43358	0.356968	-4.016	5.91943e-05	0.00255031
VMO1	67.2228	-1.43282	0.453293	-3.1609	0.00157281	0.00814568
GPRC5D	37.318	-1.43244	0.635559	-2.25382	0.0242073	0.0464562
TONSL	169.094	-1.43177	0.412956	-3.46712	0.000526067	0.00505582
PAX2	87.7172	-1.43128	0.607925	-2.35438	0.0185538	0.0380949
TGM6	64.0226	-1.43124	0.652085	-2.19487	0.0281728	0.0519072
F9	35.825	-1.43114	0.65697	-2.17839	0.0293768	0.053458
MIP	63.7835	-1.43093	0.591574	-2.41885	0.0155695	0.0335424
FZD2	41.1378	-1.43069	0.371372	-3.85244	0.000116945	0.00311632
MAN2B2	109.296	-1.43042	0.515467	-2.77501	0.00552008	0.0168355
IL27	48.7979	-1.42886	0.572512	-2.49577	0.0125684	0.0289457
C2orf81	59.0952	-1.4282	0.407629	-3.50367	0.000458901	0.00479152
PGGHG	86.4443	-1.42806	0.482072	-2.96233	0.00305322	0.0117457
IL20RA	44.8643	-1.42577	0.603662	-2.36186	0.0181833	0.0375468
ACAP1	119.973	-1.42576	0.360666	-3.95312	7.71384e-05	0.00273111
ELOVL3	44.7177	-1.42534	0.510383	-2.79269	0.00522714	0.016234
SLC47A2	65.7747	-1.42196	0.570395	-2.49293	0.0126692	0.0291262
SOAT2	96.1772	-1.42166	0.511188	-2.7811	0.0054175	0.0166442
GCGR	235.275	-1.42159	0.309293	-4.59625	4.30154e-06	0.00120318
ARHGEF16	81.6736	-1.42031	0.515301	-2.75628	0.0058463	0.0174544
PLA2G2F	71.4802	-1.42027	0.585275	-2.42667	0.0152381	0.0330756
PKLR	103.719	-1.42003	0.443702	-3.20042	0.00137227	0.00761121
KCNH6	92.2625	-1.41921	0.552289	-2.56969	0.0101788	0.0250524
HJURP	54.0562	-1.41894	0.549999	-2.57989	0.00988306	0.0245768
SLC16A5	119.908	-1.41715	0.440622	-3.21624	0.00129883	0.00741414
MYO7B	258.116	-1.41702	0.548256	-2.58459	0.00974953	0.0243478
PTGIR	89.1967	-1.41687	0.493293	-2.87227	0.00407528	0.0138589
LGALS4	82.1392	-1.41637	0.544214	-2.6026	0.00925186	0.0235198
LMAN1L	63.6946	-1.41594	0.506421	-2.79597	0.00517442	0.0161337
OTOP2	59.8239	-1.41583	0.586662	-2.41336	0.0158064	0.0339004
AP1M2	64.9954	-1.41553	0.516721	-2.73945	0.00615426	0.0180566
CLDN14	76.6455	-1.41539	0.606201	-2.33485	0.0195511	0.0396215
FZD9	46.188	-1.41472	0.48511	-2.91629	0.00354219	0.0127911
SYTL3	69.3687	-1.4146	0.560497	-2.52382	0.0116086	0.0273647
PROB1	52.4519	-1.41336	0.441937	-3.19811	0.0013833	0.00764605
PRPH	75.4636	-1.41288	0.482513	-2.92817	0.00340965	0.0125098
C1orf94	65.8831	-1.41209	0.540738	-2.61142	0.00901668	0.0231424
MADCAM1	41.9706	-1.41165	0.383814	-3.67795	0.000235116	0.00381104
OSGIN1	102.233	-1.41085	0.435812	-3.23729	0.0012067	0.00718752
H1.8	38.0809	-1.40832	0.575399	-2.44755	0.014383	0.0318272
DNAJC5G	54.3285	-1.40794	0.622632	-2.26128	0.0237421	0.0457794
SPDEF	36.1854	-1.4067	0.529761	-2.65534	0.00792277	0.0212275
CLRN2	33.1871	-1.40669	0.707841	-1.98729	0.0468901	0.0763735
CD70	47.1948	-1.40616	0.534064	-2.63294	0.0084649	0.0221281
MISP	174.99	-1.40513	0.559182	-2.51283	0.0119768	0.027941
CARD14	59.1882	-1.40453	0.539565	-2.60307	0.00923928	0.0235115
FCRL6	55.999	-1.40375	0.56055	-2.50424	0.0122715	0.0284402
STKLD1	52.031	-1.40346	0.407516	-3.44394	0.000573303	0.00528742
KREMEN2	58.7048	-1.40317	0.503841	-2.78494	0.0053538	0.016509
SCN4A	209.206	-1.40312	0.562144	-2.49601	0.0125598	0.0289391
CRYGN	43.1884	-1.40183	0.658704	-2.12816	0.0333234	0.0589771
STEAP3	96.4797	-1.4014	0.502902	-2.78662	0.0053261	0.0164576
RSPH6A	157.263	-1.40136	0.505558	-2.77191	0.00557279	0.0169315
GRHL3	114.525	-1.40049	0.546269	-2.56374	0.010355	0.0253334
SCART1	74.021	-1.40041	0.629993	-2.2229	0.0262226	0.0493156
SKIDA1	72.904	-1.40002	0.361548	-3.87229	0.000107819	0.0030669
IRF4	137.058	-1.39891	0.52884	-2.64524	0.00816337	0.0216091
GPR84	49.3826	-1.39865	0.545189	-2.56545	0.0103042	0.0252497
HAPLN3	95.4699	-1.39845	0.436643	-3.20274	0.00136128	0.00758046
HELZ2	97.3648	-1.39819	0.605174	-2.31039	0.0208664	0.0416026
CTSW	88.011	-1.39791	0.426279	-3.27932	0.00104057	0.00665589
TBX4	71.4827	-1.39746	0.50436	-2.77076	0.00559262	0.0169354
MYO15B	151.897	-1.39739	0.485243	-2.87978	0.00397954	0.0136594
MFAP4	74.1927	-1.39665	0.407762	-3.42517	0.000614415	0.00539865
GPR101	67.7978	-1.39552	0.465121	-3.00035	0.0026967	0.0109219
DCST1	85.4828	-1.3949	0.55416	-2.51714	0.0118313	0.0277167
HOXA3	32.0925	-1.39439	0.590573	-2.36109	0.0182215	0.0376025
OTOF	273.797	-1.39416	0.418369	-3.33237	0.000861102	0.00615837
HMCN2	443.722	-1.39376	0.549861	-2.53475	0.0112528	0.0268533
TMC5	170.548	-1.39337	0.535358	-2.60268	0.0092497	0.0235198
C5AR2	90.3488	-1.39331	0.488867	-2.85008	0.00437087	0.0144933
TTC34	104.286	-1.39304	0.430884	-3.23298	0.00122506	0.00721967
TRIM10	59.7519	-1.39191	0.532652	-2.61318	0.00897047	0.023049
PPM1N	40.266	-1.39159	0.423644	-3.28482	0.00102049	0.00659656
HOXA10	48.3594	-1.39047	0.600765	-2.3145	0.0206401	0.0413171
SLC34A1	86.3499	-1.38947	0.584905	-2.37554	0.0175231	0.0365547
EPS8L2	115.267	-1.38937	0.575152	-2.41565	0.0157071	0.03375
GRIN3B	67.9551	-1.38935	0.462025	-3.00709	0.00263758	0.0107898
ENTPD8	66.4616	-1.38866	0.509229	-2.72698	0.00639166	0.0185344
NXNL1	70.1328	-1.3869	0.50039	-2.77164	0.00557745	0.0169335
LOXL4	87.8934	-1.38684	0.471729	-2.93991	0.00328304	0.0122303
SLC22A12	79.5148	-1.38669	0.450319	-3.07934	0.00207457	0.00944494
GRIN2C	81.315	-1.38659	0.494946	-2.80149	0.00508674	0.0159647
NRTN	43.7196	-1.38657	0.567443	-2.44354	0.014544	0.0320427
GATA3	73.4045	-1.38632	0.551375	-2.5143	0.0119269	0.0278633
ECT2L	62.203	-1.38616	0.43719	-3.17061	0.00152118	0.00803877
RNF135	53.6245	-1.38603	0.398416	-3.47885	0.000503562	0.00498219
PRODH2	114.704	-1.3858	0.521604	-2.65681	0.00788829	0.0211562
CDCA3	73.3545	-1.38492	0.476781	-2.90473	0.00367568	0.0130573
P2RY8	85.3666	-1.3846	0.515722	-2.68479	0.00725757	0.0200695
ZBTB32	62.7641	-1.38306	0.484123	-2.85684	0.00427887	0.0143119
GPR20	79.7473	-1.38194	0.556093	-2.4851	0.0129516	0.0296094
CABP5	63.7177	-1.3819	0.576985	-2.39503	0.0166189	0.0351213
UPB1	115.308	-1.38162	0.5346	-2.58441	0.00975472	0.0243478
MROH7	199.48	-1.3805	0.530275	-2.60337	0.00923132	0.0234957
ALOX12B	88.3407	-1.38001	0.553307	-2.49412	0.012627	0.0290639
CEL	63.4134	-1.37918	0.483235	-2.85407	0.00431636	0.0144014
BHLHA15	59.087	-1.37908	0.55762	-2.47315	0.0133927	0.0302812
AVPR2	54.7744	-1.37899	0.511341	-2.69681	0.00700063	0.019614
TMEM253	35.8703	-1.37839	0.520909	-2.64613	0.00814195	0.0215842
FAM170A	52.3574	-1.3757	0.597531	-2.3023	0.0213182	0.0422525
KASH5	118.677	-1.3734	0.586584	-2.34135	0.019214	0.0390977
C11orf52	49.9806	-1.37335	0.550662	-2.49399	0.0126315	0.0290694
XPNPEP2	133.986	-1.37327	0.557635	-2.46267	0.0137908	0.0308746
CHRM5	35.7534	-1.37312	0.412212	-3.3311	0.000865024	0.00616221
HNF1A	66.3931	-1.37294	0.419922	-3.26951	0.00107734	0.00680149
HSPB7	78.953	-1.37292	0.55211	-2.48667	0.0128945	0.0295127
ACP4	69.6519	-1.37117	0.378723	-3.62051	0.000294028	0.00415977
COL6A6	133.218	-1.37098	0.521395	-2.62944	0.00855257	0.0222798
PROC	104.195	-1.37064	0.542518	-2.52645	0.0115222	0.0272175
OPTC	42.7264	-1.36951	0.591144	-2.31672	0.0205191	0.041136
IFNLR1	128.999	-1.36935	0.492581	-2.77995	0.00543676	0.0166792
HSPA1L	64.6252	-1.36907	0.470309	-2.911	0.00360272	0.0129056
FOXH1	89.4993	-1.36872	0.416555	-3.28582	0.00101686	0.00658895
TEKT2	44.6954	-1.36722	0.491957	-2.77915	0.0054502	0.0167037
DUSP29	51.8736	-1.36711	0.53899	-2.53643	0.011199	0.0267993
CYP17A1	54.3146	-1.36547	0.564199	-2.42019	0.0155125	0.0334411
HS3ST6	64.0569	-1.36504	0.478504	-2.85273	0.00433457	0.0144407
CPN2	91.3693	-1.36484	0.563785	-2.42085	0.0154842	0.0334014
SULT2B1	45.9047	-1.36449	0.450981	-3.02561	0.00248132	0.0104205
ZP3	40.7304	-1.36434	0.611406	-2.23147	0.0256499	0.0484754
HOXA5	89.1886	-1.3637	0.560296	-2.43389	0.0149375	0.0325835
CAPG	164.698	-1.36295	0.483854	-2.81686	0.00484954	0.0154839
RAB42	38.0019	-1.36243	0.528502	-2.57792	0.00993983	0.024669
SULT1C2	46.2151	-1.36202	0.58302	-2.33615	0.0194837	0.0395148
BATF2	61.5751	-1.36196	0.482557	-2.82238	0.00476694	0.0152966
CACNG1	123.909	-1.36091	0.486847	-2.79536	0.00518421	0.0161486
SIM2	61.1064	-1.36047	0.562962	-2.41663	0.0156651	0.0337032
SP6	89.3391	-1.36029	0.526255	-2.58485	0.00974224	0.0243348
TCF23	91.7493	-1.36028	0.563072	-2.41582	0.0156997	0.0337471
EPHA1	82.3783	-1.35976	0.539224	-2.52169	0.0116791	0.0274853
KRT8	79.2467	-1.35973	0.469771	-2.89446	0.00379808	0.0133002
SYTL1	72.9632	-1.35863	0.505063	-2.69002	0.0071447	0.0198684
TMC4	101.605	-1.35811	0.48711	-2.78809	0.00530194	0.0163989
WDR88	90.4577	-1.35638	0.473467	-2.86479	0.00417287	0.0140843
SLC25A47	45.9263	-1.35619	0.391291	-3.46594	0.000528388	0.00506156
SNAI3	54.1979	-1.35608	0.565386	-2.39851	0.0164619	0.0349216
WNT5B	60.3927	-1.356	0.424299	-3.19586	0.00139416	0.00768845
MYO1G	110.773	-1.35593	0.51194	-2.64861	0.00808241	0.0215093
CNTD1	41.1091	-1.35589	0.531834	-2.54946	0.0107891	0.0260764
GGT6	88.8634	-1.35521	0.489384	-2.76921	0.00561924	0.0169881
KLK1	46.3819	-1.35415	0.47707	-2.83847	0.00453306	0.0147954
TTLL6	72.6495	-1.35403	0.580476	-2.33262	0.019668	0.0397744
RRAD	45.8794	-1.35307	0.46819	-2.88999	0.0038525	0.0134091
MEX3A	59.5579	-1.35254	0.369528	-3.66019	0.000252028	0.00394374
ISG20	53.7816	-1.35217	0.552878	-2.4457	0.0144571	0.0319403
CDX2	35.8881	-1.35182	0.568154	-2.37933	0.0173443	0.0362604
MEIOSIN	73.4974	-1.35146	0.543415	-2.48698	0.0128831	0.0295017
MCOLN2	54.2442	-1.35126	0.581148	-2.32515	0.0200641	0.0404292
EPN3	96.6179	-1.35055	0.479021	-2.8194	0.00481138	0.0153914
TBX19	59.9412	-1.35049	0.550852	-2.45164	0.0142208	0.0315794
CFAP99	91.9409	-1.34998	0.413904	-3.26158	0.00110795	0.00687371
NRAP	188.404	-1.34993	0.490039	-2.75475	0.00587371	0.017509
TRPC7	76.1596	-1.3486	0.506236	-2.66398	0.0077223	0.0208555
SLC25A19	140.782	-1.34821	0.347976	-3.87442	0.000106878	0.00306636
EPOR	48.605	-1.34788	0.388975	-3.46521	0.000529816	0.00506646
AHRR	138.429	-1.34726	0.46482	-2.89845	0.00375012	0.0132289
GPR139	50.6885	-1.3466	0.424744	-3.17037	0.00152243	0.00803877
SERPINA4	37.4907	-1.34649	0.614745	-2.19032	0.0285007	0.0523088
HNF4A	116.671	-1.34589	0.531615	-2.5317	0.011351	0.0270132
CCDC154	54.208	-1.34555	0.457729	-2.93963	0.00328605	0.0122381
NYX	41.7009	-1.34538	0.449962	-2.98998	0.00278995	0.0111118
METTL27	37.0989	-1.34531	0.582514	-2.30948	0.0209168	0.0416537
LRRC8E	124.659	-1.34529	0.509016	-2.64292	0.00821947	0.0217135
UCP3	50.6423	-1.34359	0.575546	-2.33446	0.0195715	0.039651
C6orf132	111.046	-1.34325	0.506888	-2.65	0.00804918	0.0214336
PCK2	81.094	-1.34301	0.432291	-3.10673	0.00189168	0.00894859
TGFA	62.0644	-1.34193	0.340392	-3.94231	8.07018e-05	0.00279156
C1QTNF3	63.6788	-1.3415	0.540142	-2.48361	0.0130057	0.0296896
OLFM4	55.8161	-1.34134	0.540423	-2.48201	0.0130643	0.0297703
ESPN	88.2588	-1.3408	0.530326	-2.52826	0.011463	0.0271529
FGL1	39.0594	-1.34029	0.588036	-2.27926	0.0226514	0.0442096
HCRT	51.352	-1.33804	0.402779	-3.322	0.000893733	0.00627343
SIX3	81.3305	-1.33739	0.512045	-2.61187	0.00900482	0.0231208
NCAPH	72.0694	-1.33731	0.462379	-2.89224	0.00382502	0.0133597
F12	109.146	-1.33696	0.492207	-2.71625	0.00660253	0.0188884
PIERCE1	57.8277	-1.33662	0.373217	-3.58135	0.000341819	0.00432776
HROB	151.142	-1.33545	0.536888	-2.48739	0.0128683	0.0294729
MYL10	35.3271	-1.33515	0.540856	-2.46859	0.0135647	0.0305723
SLC25A45	63.9542	-1.33509	0.597872	-2.23307	0.0255446	0.0483794
ENO3	149.233	-1.33502	0.376327	-3.54749	0.000388917	0.00451324
SPHK1	78.863	-1.3344	0.450687	-2.96081	0.0030683	0.0117754
KCNK5	80.1663	-1.33434	0.441749	-3.02059	0.00252285	0.0105094
PGF	100.534	-1.33424	0.384457	-3.47045	0.000519579	0.00504962
CATIP	60.3021	-1.33417	0.455224	-2.93081	0.00338084	0.012453
GNB3	53.9063	-1.33389	0.458794	-2.90739	0.00364458	0.0130064
TNNT3	163.133	-1.33345	0.540219	-2.46835	0.0135737	0.0305773
F2RL1	96.6728	-1.33333	0.547385	-2.43583	0.0148577	0.0325085
NMUR1	73.7523	-1.33324	0.458878	-2.90544	0.00366733	0.013044
KCNJ15	95.7628	-1.33306	0.591535	-2.25355	0.0242242	0.0464753
TMOD4	76.883	-1.33294	0.442769	-3.01046	0.00260851	0.0107002
PITX2	101.484	-1.33284	0.555974	-2.39731	0.0165161	0.0349938
TMEM72	139.524	-1.33259	0.499242	-2.66923	0.00760255	0.0206289
CCDC197	73.413	-1.33226	0.544925	-2.44485	0.0144911	0.0319871
SSUH2	60.7566	-1.3322	0.550958	-2.41796	0.0156077	0.0335978
GREB1	181.643	-1.33157	0.524781	-2.53739	0.0111683	0.0267521
LPIN3	134.682	-1.33096	0.435356	-3.05717	0.00223437	0.00981629
GDF5	72.6446	-1.33068	0.491311	-2.70843	0.00676015	0.0192145
CAPN11	135.521	-1.33062	0.513895	-2.58929	0.00961744	0.0241308
KCP	180.05	-1.32969	0.513528	-2.58932	0.00961648	0.0241308
DRC7	135.607	-1.32931	0.442275	-3.00562	0.00265041	0.0108192
TMEM213	35.2334	-1.32918	0.478707	-2.7766	0.00549311	0.0167729
NUAK2	76.1293	-1.32859	0.537576	-2.47145	0.0134568	0.0303853
DMRTA1	38.9266	-1.32857	0.637054	-2.0855	0.0370244	0.0637048
CHTF18	153.901	-1.32849	0.37829	-3.51183	0.000445038	0.00472338
CACNA2D4	153.013	-1.32759	0.499832	-2.65608	0.00790548	0.0211939
PROX2	42.6452	-1.3274	0.461537	-2.87605	0.00402691	0.0137446
SIM1	91.8465	-1.32724	0.539078	-2.46206	0.0138143	0.0309169
RBPJL	44.9113	-1.32711	0.622001	-2.13361	0.032875	0.0583605
RHAG	35.1818	-1.32699	0.576945	-2.30002	0.021447	0.0424118
EPHA2	135.899	-1.32678	0.433972	-3.05728	0.00223352	0.00981629
MCIDAS	44.9279	-1.32672	0.534529	-2.48204	0.0130634	0.0297703
SBSPON	43.3559	-1.32636	0.41726	-3.17873	0.00147923	0.00792187
GPRC5C	139.109	-1.32623	0.387103	-3.42604	0.000612458	0.00539377
ANKRD2	97.6705	-1.32557	0.464569	-2.85332	0.00432646	0.0144246
CDSN	52.8875	-1.32528	0.580395	-2.28342	0.0224056	0.0438702
CMKLR2	47.2504	-1.3252	0.528357	-2.50816	0.0121363	0.0281966
SLC26A9	170.172	-1.32418	0.568426	-2.32955	0.0198299	0.0400477
E2F2	99.7773	-1.32309	0.509177	-2.59848	0.00936364	0.0237022
CDH16	85.3396	-1.32213	0.397303	-3.32776	0.000875483	0.00619564
DNMT3L	48.388	-1.32203	0.607914	-2.1747	0.0296527	0.0538724
CEACAM19	34.8781	-1.32179	0.513756	-2.5728	0.0100879	0.0249017
ATP13A5	71.9075	-1.32165	0.571949	-2.31078	0.0208448	0.0415848
SLC17A9	55.0471	-1.32119	0.588247	-2.24597	0.0247059	0.0472
GP2	61.7687	-1.32108	0.56758	-2.32756	0.0199353	0.0402121
FKBP6	47.3655	-1.32034	0.620217	-2.12884	0.0332678	0.0589253
ASPG	47.1145	-1.31965	0.615276	-2.14481	0.0319678	0.0571962
NLRP8	44.6492	-1.31946	0.590394	-2.23488	0.0254249	0.0482334
IL1RL2	36.9539	-1.3182	0.560925	-2.35005	0.0187708	0.0384231
RNF17	59.4743	-1.318	0.579053	-2.27613	0.0228383	0.0444839
CDC20	60.7191	-1.31777	0.468977	-2.80989	0.00495587	0.0157076
TRIB3	73.703	-1.31709	0.506109	-2.60239	0.00925753	0.0235198
HDAC10	102.299	-1.31674	0.362292	-3.63448	0.000278544	0.0040708
DFFB	67.6489	-1.31581	0.415565	-3.16631	0.00154388	0.00808167
CD6	79.6886	-1.31578	0.536629	-2.45193	0.0142092	0.0315588
MYMK	37.8657	-1.31574	0.618116	-2.12863	0.0332852	0.0589405
ICAM1	83.8708	-1.31518	0.426223	-3.08567	0.00203092	0.00930531
FAM83F	127.603	-1.31438	0.559603	-2.34878	0.0188351	0.0385019
SPTBN5	255.887	-1.31419	0.553583	-2.37397	0.0175982	0.0366485
REEP4	69.975	-1.31366	0.456198	-2.87958	0.00398205	0.0136594
PAX3	67.6367	-1.31325	0.642152	-2.04508	0.0408472	0.0687926
FER1L5	165.006	-1.31127	0.467261	-2.80628	0.00501165	0.0158172
ALDH3A1	57.2986	-1.31056	0.522669	-2.50744	0.0121608	0.0282362
SLC28A1	132.598	-1.31054	0.541999	-2.41798	0.015607	0.0335978
PLA2G4D	113.635	-1.3104	0.582475	-2.24971	0.0244671	0.0468743
NLRP12	44.3156	-1.30955	0.577317	-2.26834	0.0233087	0.0451935
DNAI1	99.9012	-1.30907	0.43812	-2.98793	0.00280877	0.0111702
CRYBG2	163.717	-1.30844	0.533134	-2.45424	0.0141182	0.0313774
FBP2	36.5023	-1.30833	0.619267	-2.11271	0.0346256	0.0606739
DLL3	77.3389	-1.30827	0.388624	-3.36642	0.000761511	0.00591327
FHIP1A	104.258	-1.30825	0.436499	-2.99715	0.00272514	0.0109806
OTOG	215.225	-1.30812	0.521611	-2.50784	0.0121471	0.0282109
TNFRSF9	59.6726	-1.30791	0.557827	-2.34465	0.0190449	0.0388302
GLYATL2	40.8597	-1.30727	0.539937	-2.42116	0.0154709	0.033391
AQP6	37.2094	-1.30651	0.606846	-2.15295	0.0313223	0.0563189
TECTB	74.622	-1.306	0.558237	-2.33951	0.0193088	0.0392432
NOBOX	37.9813	-1.30558	0.587691	-2.22153	0.0263148	0.0494544
LARGE2	84.3137	-1.30551	0.483812	-2.69838	0.00696785	0.0195712
SLC4A1	117.118	-1.30514	0.515704	-2.53079	0.0113807	0.0270534
CPLANE2	71.3764	-1.30497	0.352667	-3.70028	0.00021536	0.00368588
GFI1	39.0738	-1.30368	0.624741	-2.08675	0.0369109	0.0635586
PIP5KL1	88.16	-1.30347	0.496284	-2.62646	0.00862771	0.0224097
CASR	82.4734	-1.30312	0.609023	-2.13968	0.0323804	0.0577661
LMNTD2	82.1623	-1.30252	0.583665	-2.23162	0.0256398	0.0484679
TMEM81	34.8918	-1.3016	0.46433	-2.80318	0.00506017	0.0159203
VDR	111.824	-1.30145	0.465315	-2.79692	0.00515926	0.0161014
ALX3	70.3795	-1.30088	0.437512	-2.97336	0.00294558	0.0114997
TMPRSS2	85.3317	-1.30019	0.4864	-2.67309	0.00751564	0.0204883
FUT7	54.0757	-1.30001	0.532407	-2.44176	0.0146159	0.0321483
PAEP	43.1132	-1.29976	0.628243	-2.06888	0.0385571	0.0656939
S1PR4	54.6787	-1.29946	0.58469	-2.22248	0.026251	0.0493622
LMX1B	135.871	-1.2994	0.519133	-2.50302	0.012314	0.0285096
DLK1	108.268	-1.29923	0.475291	-2.73355	0.00626557	0.0183231
KRT7	45.788	-1.29908	0.605107	-2.14687	0.0318038	0.0569862
IL21R	151.477	-1.29859	0.482021	-2.69405	0.00705885	0.0197114
ECSCR	52.9797	-1.29801	0.532078	-2.4395	0.0147074	0.0322653
MR1	77.4798	-1.29738	0.450111	-2.88234	0.00394729	0.013589
FAM83G	48.8938	-1.29736	0.498666	-2.60167	0.00927716	0.0235543
IDO2	49.1705	-1.29708	0.581652	-2.22999	0.0257478	0.0486202
LHX1	39.4259	-1.2969	0.506044	-2.56282	0.0103825	0.0253702
TMEM255B	40.2946	-1.29683	0.616063	-2.10503	0.0352889	0.0615549
NRROS	45.4148	-1.29674	0.439104	-2.95315	0.00314545	0.0119465
WFIKKN2	167.453	-1.29608	0.482492	-2.68622	0.00722652	0.0200213
CSKMT	115.094	-1.29561	0.431321	-3.00382	0.00266615	0.0108603
EDAR	85.6091	-1.29561	0.561846	-2.30598	0.0211116	0.0419553
CCNB1	40.0007	-1.29493	0.498271	-2.59885	0.0093538	0.0236951
DNAH2	161.921	-1.29459	0.40409	-3.20372	0.00135663	0.00757372
ASB16	56.7139	-1.29422	0.544828	-2.37546	0.0175269	0.0365568
RAB20	37.5438	-1.29369	0.452433	-2.85939	0.00424452	0.0142467
ZGLP1	37.794	-1.29367	0.611594	-2.11525	0.0344089	0.0603643
FAM83A	42.8729	-1.29326	0.534113	-2.42132	0.0154641	0.033391
TYR	29.3595	-1.29317	0.568506	-2.27468	0.0229249	0.0446266
CYP1A2	42.2299	-1.2924	0.582242	-2.2197	0.0264393	0.0496051
TNNT2	86.6574	-1.2923	0.485893	-2.65965	0.00782224	0.0210337
INAVA	58.8843	-1.29136	0.355984	-3.62757	0.000286096	0.00411194
PLD4	69.5567	-1.29117	0.416637	-3.09903	0.00194157	0.00908594
TICRR	149.645	-1.29034	0.477546	-2.70202	0.00689195	0.0194598
CENPS	39.6707	-1.28992	0.388231	-3.32257	0.000891934	0.00627174
OVOL1	60.1827	-1.28969	0.379899	-3.39482	0.000686738	0.0056289
RIPOR3	142.611	-1.28921	0.422551	-3.05101	0.00228075	0.00992912
ESRP1	72.9085	-1.28839	0.548836	-2.34751	0.0188996	0.0385808
RIPPLY1	38.1331	-1.28794	0.588926	-2.18693	0.0287476	0.0526411
ZDHHC19	48.556	-1.28786	0.48733	-2.64269	0.00822492	0.0217206
ENPP7	51.2517	-1.2871	0.592251	-2.17324	0.0297626	0.0540135
CCDC194	112.999	-1.28616	0.444194	-2.8955	0.00378557	0.013276
GJB3	47.7533	-1.28582	0.492364	-2.61152	0.00901395	0.0231398
ADAMTSL4	234.968	-1.28514	0.390814	-3.28838	0.00100766	0.00656622
CLEC4F	65.2968	-1.28512	0.599113	-2.14504	0.0319498	0.0571716
FAAP24	40.7901	-1.28474	0.511186	-2.51325	0.0119623	0.0279261
ELL3	49.256	-1.28396	0.458584	-2.79983	0.00511301	0.0160204
CHRNA1	77.5571	-1.28349	0.614468	-2.08878	0.0367278	0.0633408
ADGRG3	85.3651	-1.28321	0.530789	-2.41756	0.015625	0.0336297
ASGR1	62.8368	-1.28318	0.540308	-2.37491	0.0175533	0.0365834
INSRR	149.915	-1.28286	0.546027	-2.34944	0.0188017	0.0384628
ASF1B	53.4975	-1.28256	0.556781	-2.30352	0.0212495	0.0421599
FOXN1	90.4996	-1.28208	0.461384	-2.77876	0.00545667	0.0167037
DUSP2	36.8868	-1.28169	0.477736	-2.68285	0.00729976	0.0201178
DRD2	113.104	-1.28138	0.485259	-2.6406	0.00827588	0.0217978
KRT85	82.8715	-1.28057	0.566417	-2.26082	0.0237703	0.045814
CNGA2	44.764	-1.28017	0.619086	-2.06784	0.0386555	0.0657895
KRT4	70.1713	-1.28005	0.543923	-2.35337	0.018604	0.0381748
TLX1	43.6178	-1.27992	0.581647	-2.2005	0.0277712	0.0514213
SLC9A4	66.8508	-1.27977	0.595245	-2.15	0.0315555	0.0566699
WDR93	71.8901	-1.27905	0.449663	-2.84446	0.00444868	0.0146464
NEUROD4	34.5617	-1.279	0.600303	-2.13059	0.0331227	0.0587302
BPI	80.5544	-1.27886	0.613602	-2.08418	0.0371437	0.0638646
GINS3	70.7176	-1.27827	0.496732	-2.57336	0.0100716	0.0248705
ADAT3	44.2564	-1.27811	0.440659	-2.90045	0.00372625	0.013166
CNFN	45.536	-1.27806	0.417809	-3.05895	0.00222116	0.00979998
CHEK2	97.6115	-1.27782	0.404786	-3.15679	0.00159514	0.00822443
IFT27	105.603	-1.2773	0.336132	-3.8	0.000144697	0.003258
DNAI2	156.807	-1.27632	0.419261	-3.04422	0.00233285	0.0100678
RAB17	68.453	-1.27622	0.560875	-2.27541	0.0228812	0.0445479
ACRBP	95.8417	-1.27579	0.48171	-2.64846	0.00808605	0.0215147
IRX3	34.9434	-1.27573	0.59461	-2.14549	0.031914	0.0571226
DNASE1L3	91.8654	-1.27555	0.576198	-2.21374	0.0268469	0.0501596
TRIM72	136.649	-1.27542	0.457754	-2.78625	0.0053322	0.0164726
MYLK2	126.911	-1.2752	0.543309	-2.3471	0.0189201	0.0386109
GPSM3	46.7721	-1.27453	0.354599	-3.59427	0.0003253	0.00426123
LBP	86.8776	-1.27436	0.514848	-2.47522	0.0133153	0.0301978
TDO2	34.3397	-1.27432	0.570799	-2.23251	0.0255812	0.048396
KIF18B	152.949	-1.27353	0.44759	-2.8453	0.004437	0.0146223
CACNA1S	267.716	-1.27322	0.482401	-2.63934	0.00830684	0.0218339
TG	253.292	-1.27321	0.508739	-2.50268	0.0123258	0.0285273
AKNA	232.127	-1.27261	0.337642	-3.76911	0.000163833	0.00338977
PCLAF	32.9356	-1.27214	0.489812	-2.59721	0.00939846	0.0237679
GRHL2	138.448	-1.27211	0.46286	-2.74838	0.00598913	0.0177584
BLK	73.3212	-1.27202	0.557871	-2.28013	0.0226001	0.0441548
IRX5	37.3975	-1.27175	0.64495	-1.97185	0.0486265	0.0786009
MROH5	104.734	-1.27169	0.534176	-2.38066	0.0172815	0.0361686
VWA5B1	128.561	-1.27164	0.472219	-2.6929	0.00708345	0.0197636
LIF	79.1731	-1.27152	0.564942	-2.25071	0.0244037	0.0467662
RAD9A	49.678	-1.27043	0.404729	-3.13896	0.00169549	0.00849073
TGM5	73.4189	-1.27008	0.540451	-2.35004	0.0187715	0.0384231
SNAI1	69.6396	-1.2696	0.495088	-2.5644	0.0103356	0.0252965
GSDMA	68.0678	-1.2688	0.521082	-2.43493	0.0148946	0.0325398
MAB21L1	56.0956	-1.26875	0.291911	-4.34636	1.38413e-05	0.00173405
QPRT	40.4873	-1.26872	0.411301	-3.08465	0.00203792	0.00932553
MS4A10	49.9413	-1.26845	0.556198	-2.28057	0.022574	0.0441419
PRRG2	84.8046	-1.26825	0.331077	-3.83067	0.000127795	0.00318503
ESPNL	93.6296	-1.26755	0.547844	-2.3137	0.0206839	0.0413925
CYP4F22	56.0656	-1.26755	0.598998	-2.11611	0.0343352	0.0602807
NPC1L1	150.513	-1.2673	0.548984	-2.30845	0.0209744	0.0417436
XKR5	55.5649	-1.26586	0.505731	-2.50302	0.0123137	0.0285096
NTRK1	77.7691	-1.26567	0.564005	-2.24408	0.0248276	0.0473689
DPYS	56.6914	-1.26461	0.490869	-2.57626	0.00998749	0.0247311
ABCC3	223.744	-1.26461	0.416586	-3.03565	0.00240021	0.0102108
MARVELD3	58.4005	-1.26455	0.513325	-2.46345	0.0137609	0.0308437
ZAN	309.49	-1.26445	0.505365	-2.50205	0.0123475	0.0285726
REELD1	55.8224	-1.26438	0.507126	-2.49322	0.0126591	0.0291129
UNC45B	133.17	-1.26303	0.467453	-2.70193	0.00689373	0.0194607
NLRP13	35.6904	-1.26281	0.623333	-2.0259	0.0427751	0.0711812
ZSWIM1	80.4984	-1.26278	0.323979	-3.89773	9.70981e-05	0.00292821
CAPN12	73.3245	-1.2626	0.46022	-2.74347	0.0060793	0.0179045
PIGR	125.831	-1.26238	0.555318	-2.27326	0.0230108	0.0447549
SVOPL	60.59	-1.26226	0.474163	-2.66207	0.0077661	0.0209341
ITGA11	179.353	-1.26202	0.421317	-2.99542	0.00274066	0.0110234
PKP1	100.128	-1.26186	0.483991	-2.60719	0.00912894	0.0233168
FOXR1	34.6839	-1.26147	0.636051	-1.98329	0.0473353	0.0769679
ESPL1	242.117	-1.26147	0.508037	-2.48302	0.0130273	0.0297254
OTOP1	58.4945	-1.26114	0.511385	-2.46612	0.0136587	0.0306966
CD177	37.0197	-1.26056	0.555692	-2.26846	0.0233011	0.0451887
NOXO1	52.7638	-1.26002	0.530483	-2.37523	0.0175379	0.0365726
CCDC42	71.111	-1.25909	0.482746	-2.60819	0.00910218	0.0232773
CAPN9	95.6188	-1.25826	0.528826	-2.37935	0.0173431	0.0362604
C8A	50.5217	-1.25805	0.6136	-2.05028	0.0403374	0.0680877
CDCA5	148.445	-1.25775	0.488298	-2.57578	0.0100014	0.0247545
EPS8L3	155.747	-1.25707	0.507331	-2.4778	0.0132195	0.0300363
CYP4B1	46.8259	-1.25696	0.624174	-2.01379	0.0440316	0.072822
ANGPTL4	83.9291	-1.25686	0.345812	-3.63453	0.000278491	0.0040708
LDLRAD1	39.2215	-1.25655	0.551027	-2.28038	0.0225853	0.0441548
LIN28B	60.6804	-1.25628	0.466566	-2.69261	0.0070896	0.0197766
EME1	39.145	-1.2562	0.520564	-2.41316	0.0158149	0.033907
TRIM71	73.3637	-1.25593	0.458107	-2.74156	0.00611478	0.0179801
MST1R	142.48	-1.25587	0.541687	-2.31844	0.0204254	0.0409912
SFR1	58.8923	-1.25567	0.410181	-3.06127	0.00220402	0.00975638
CYP27A1	81.4044	-1.2552	0.363826	-3.45001	0.000560574	0.00522403
LEXM	56.3104	-1.25474	0.491963	-2.55048	0.0107576	0.0260304
GZMM	50.2911	-1.25446	0.433549	-2.89347	0.00381005	0.0133317
SLC38A8	89.1925	-1.25437	0.465899	-2.69236	0.00709488	0.0197831
WDR90	157.349	-1.25416	0.403497	-3.10822	0.0018822	0.00892885
CRYBB2	53.0392	-1.25392	0.503447	-2.49067	0.0127502	0.0292672
ISX	57.567	-1.25387	0.496256	-2.52666	0.0115154	0.0272175
GPR157	55.7049	-1.25382	0.602367	-2.08149	0.0373891	0.064136
ASB10	38.9152	-1.25363	0.568051	-2.2069	0.0273213	0.0507888
ITIH3	53.9067	-1.25286	0.572399	-2.18879	0.0286118	0.0524712
CPZ	53.4157	-1.25284	0.433819	-2.88793	0.0038779	0.0134644
THEMIS2	151.715	-1.25265	0.485734	-2.57887	0.00991228	0.0246321
PLIN4	115.529	-1.2526	0.342682	-3.65528	0.000256903	0.00396222
SRPX2	47.9212	-1.25241	0.563745	-2.22159	0.0263111	0.0494544
CILP	117.77	-1.25233	0.494695	-2.53152	0.0113569	0.0270158
KLHL31	64.6092	-1.25201	0.496541	-2.52146	0.011687	0.027499
ABCC6	141.289	-1.2518	0.551126	-2.27135	0.0231256	0.0449238
HLX	110.785	-1.25171	0.476846	-2.62498	0.00866543	0.0224865
HMGCS2	85.9622	-1.25159	0.605234	-2.06794	0.038646	0.065787
SLC5A2	57.5227	-1.25119	0.591278	-2.11608	0.0343383	0.0602807
IL10	36.4436	-1.25068	0.559895	-2.23378	0.0254973	0.0483238
PDILT	58.0082	-1.25064	0.599322	-2.08676	0.0369097	0.0635586
MYH13	155.698	-1.25054	0.475985	-2.62728	0.00860704	0.0223657
UPK2	39.589	-1.25052	0.567951	-2.20181	0.0276785	0.0513134
AIPL1	131.522	-1.25049	0.354867	-3.52382	0.000425375	0.00464694
DNAJB13	54.6778	-1.25046	0.434593	-2.87733	0.00401061	0.0137154
SYNGR4	43.8814	-1.25013	0.526787	-2.37313	0.0176383	0.0366979
IYD	67.2943	-1.2501	0.574316	-2.17667	0.0295052	0.0536699
CARD11	144.273	-1.24971	0.433959	-2.87978	0.0039795	0.0136594
RHBDF2	115.345	-1.24898	0.517407	-2.41393	0.0157816	0.033858
BTNL2	56.3973	-1.24877	0.599286	-2.08377	0.0371814	0.0638932
RIBC2	39.8771	-1.2486	0.450313	-2.77273	0.00555884	0.0169078
NTF4	50.7491	-1.2482	0.371603	-3.35895	0.000782404	0.00598209
CTCFL	80.7629	-1.24813	0.571672	-2.1833	0.0290134	0.0529341
CAPZA3	38.6291	-1.24756	0.602566	-2.07041	0.0384136	0.0654916
ABCA4	275.624	-1.247	0.528401	-2.35995	0.0182772	0.0376711
TEX45	103.526	-1.24694	0.499545	-2.49616	0.0125547	0.0289322
LRRC27	104.96	-1.24664	0.270147	-4.61466	3.9374e-06	0.00117715
TIGIT	72.5677	-1.2464	0.446917	-2.78887	0.00528915	0.0163698
XDH	173.37	-1.24618	0.524523	-2.37584	0.0175092	0.0365483
FXYD3	34.4616	-1.24586	0.549924	-2.26551	0.0234811	0.0454131
MYBPC3	199.016	-1.24571	0.397691	-3.13237	0.00173402	0.00858125
LGR6	111.515	-1.24548	0.366486	-3.39843	0.000677734	0.0055961
SLC22A16	40.0108	-1.24535	0.494684	-2.51748	0.0118199	0.0277005
FSHB	34.6806	-1.24505	0.581446	-2.14129	0.0322505	0.0576044
CROCC2	114.89	-1.2438	0.407925	-3.04908	0.00229545	0.00996081
SKOR1	89.2141	-1.24377	0.548832	-2.26621	0.0234385	0.0453699
MYH3	177.586	-1.24372	0.43211	-2.87826	0.00399878	0.0136916
IP6K3	146.318	-1.24277	0.578059	-2.1499	0.0315631	0.0566759
TNS4	120.232	-1.2424	0.461008	-2.69496	0.00703961	0.0196863
LHX9	63.5929	-1.24227	0.482887	-2.57258	0.0100942	0.0249081
HHLA1	44.2219	-1.24184	0.566603	-2.19174	0.0283986	0.0522015
TP73	66.2696	-1.24175	0.509644	-2.4365	0.0148303	0.0324763
PKD2L1	70.196	-1.24136	0.498769	-2.48885	0.0128155	0.0293972
TNFSF13	155.284	-1.24132	0.298912	-4.1528	3.28437e-05	0.00220479
CBR2	41.7975	-1.24121	0.492889	-2.51823	0.0117948	0.0276702
BLVRB	41.9173	-1.24097	0.347436	-3.5718	0.000354542	0.0043791
REN	61.7014	-1.24093	0.586169	-2.11702	0.034258	0.0601954
NECTIN4	106.682	-1.2408	0.562035	-2.2077	0.0272653	0.0507154
GFRA4	115.956	-1.24021	0.295878	-4.19164	2.76943e-05	0.00202982
CDHR3	108.15	-1.23973	0.446123	-2.7789	0.00545428	0.0167037
TRAF5	55.9367	-1.23952	0.423177	-2.92908	0.00339969	0.012495
PAX7	82.3924	-1.23941	0.540131	-2.29465	0.0217529	0.0428925
BPIFB4	72.3135	-1.23841	0.589806	-2.0997	0.0357555	0.0621347
TCIRG1	63.7386	-1.23737	0.347015	-3.56575	0.000362818	0.00441063
PABPC1L	71.3495	-1.23723	0.509629	-2.42771	0.0151947	0.0329996
KIRREL2	112.78	-1.23689	0.524856	-2.35663	0.0184415	0.0379399
FAM124B	42.3846	-1.23669	0.542713	-2.27871	0.0226843	0.0442442
LRRC51	53.4477	-1.23611	0.438023	-2.82202	0.00477224	0.0153063
XIRP1	82.5492	-1.23609	0.538947	-2.29352	0.0218179	0.0429575
SPATC1	42.9106	-1.23602	0.481682	-2.56605	0.0102865	0.0252249
CLNK	104.51	-1.23573	0.574551	-2.15077	0.0314941	0.0565673
NAPSA	71.6583	-1.23562	0.333466	-3.70539	0.00021107	0.00368012
TNFRSF13C	63.2637	-1.2356	0.469507	-2.6317	0.00849599	0.0221791
LY6G6C	45.3369	-1.23556	0.483363	-2.55617	0.010583	0.025708
PDE4C	119.627	-1.23522	0.407322	-3.03254	0.00242507	0.0102697
CD2	114.49	-1.23482	0.490801	-2.51593	0.011872	0.0277834
BCO1	125.423	-1.23465	0.438747	-2.81404	0.00489227	0.0155575
SHISA3	36.8302	-1.23426	0.5343	-2.31004	0.0208858	0.0416213
SPN	99.1307	-1.23418	0.492538	-2.50577	0.0122186	0.0283476
MAP3K6	153.082	-1.23344	0.498409	-2.47475	0.013333	0.0302024
PKN3	104.828	-1.23333	0.369203	-3.34052	0.000836203	0.0060897
SLA.DQB1	53.0674	-1.23317	0.386964	-3.18679	0.00143862	0.00781509
CLRN3	73.2633	-1.23295	0.559637	-2.20312	0.0275862	0.0511847
GBX2	34.6484	-1.23267	0.591888	-2.0826	0.0372877	0.0640185
TRIM16	76.1822	-1.23234	0.460395	-2.6767	0.00743517	0.0203599
MYO1A	43.6731	-1.23201	0.547904	-2.24859	0.0245384	0.0469707
TTLL9	119.733	-1.2319	0.408353	-3.01674	0.0025551	0.0105792
ECEL1	128.248	-1.23156	0.383373	-3.21243	0.00131617	0.00746284
RHCG	75.3745	-1.23154	0.420623	-2.92789	0.00341268	0.0125119
CRX	73.0425	-1.23136	0.552543	-2.22853	0.0258452	0.0487561
RHEX	88.834	-1.23122	0.539631	-2.2816	0.0225131	0.0440486
KLK6	50.5908	-1.23105	0.430999	-2.85627	0.00428657	0.0143294
CRLF1	56.3803	-1.23074	0.502522	-2.44912	0.0143204	0.0317427
MCM5	88.3259	-1.23059	0.401454	-3.06533	0.00217433	0.0096808
UMOD	49.9537	-1.22993	0.613555	-2.0046	0.0450063	0.0739789
ANPEP	134.497	-1.22987	0.474187	-2.59363	0.00949675	0.0239337
PAX1	45.0883	-1.22932	0.593483	-2.07136	0.0383251	0.0653815
HPN	90.0417	-1.22931	0.499619	-2.4605	0.0138742	0.0309736
SPATS1	74.2912	-1.22925	0.451396	-2.72321	0.00646504	0.0186651
ZACN	37.9843	-1.22922	0.548457	-2.24123	0.0250109	0.0476578
FAM83C	52.3012	-1.22907	0.482719	-2.54615	0.0108919	0.0262492
INHBC	59.3417	-1.22907	0.56047	-2.19292	0.0283128	0.0520794
SLC22A4	48.8693	-1.22901	0.508972	-2.41469	0.0157488	0.0338092
GAB3	66.9578	-1.22896	0.4822	-2.54866	0.0108138	0.0261032
SIGIRR	48.7662	-1.22884	0.426526	-2.88103	0.00396373	0.0136279
GATA5	42.9454	-1.2286	0.603813	-2.03473	0.0418779	0.0700889
SUSD2	129.339	-1.22853	0.467345	-2.62874	0.00857018	0.0223088
CPA4	30.6576	-1.22827	0.508525	-2.41535	0.0157201	0.0337638
LYPD3	63.079	-1.22787	0.495036	-2.48037	0.0131246	0.0298734
LOXHD1	225.498	-1.22692	0.517555	-2.37062	0.0177584	0.0368684
ZP2	44.7516	-1.22676	0.554551	-2.21217	0.0269546	0.0503159
PRRT1B	92.0643	-1.22649	0.498841	-2.45869	0.0139446	0.0310945
PADI3	76.6119	-1.22602	0.548605	-2.23479	0.0254314	0.0482334
GHRHR	81.7799	-1.22515	0.582059	-2.10485	0.0353039	0.0615732
LY6G6F	75.414	-1.22502	0.552827	-2.21593	0.0266965	0.0499549
NMRK2	57.5697	-1.22474	0.428439	-2.85862	0.00425486	0.0142707
RNF223	125.666	-1.22419	0.351815	-3.47966	0.000502056	0.00497847
TOMT	66.8112	-1.22415	0.410213	-2.98418	0.00284338	0.0112605
ULBP1	61.2734	-1.22398	0.55918	-2.18888	0.0286055	0.0524668
CD101	121.716	-1.2239	0.524767	-2.33226	0.0196868	0.0398064
CARD9	71.8666	-1.22383	0.332401	-3.68179	0.000231606	0.00379949
BARHL2	55.3085	-1.2238	0.515573	-2.37367	0.0176121	0.0366718
CLEC17A	33.811	-1.22375	0.615727	-1.98749	0.0468683	0.0763565
USHBP1	171.628	-1.22352	0.39007	-3.13667	0.0017088	0.00852507
MUC2	262.916	-1.22339	0.557946	-2.19267	0.028331	0.0520986
ALOXE3	114.877	-1.22325	0.565658	-2.16252	0.0305782	0.0551804
PDCD1	57.3634	-1.22317	0.569393	-2.1482	0.0316982	0.0568424
TRIM15	90.4529	-1.22294	0.507667	-2.40895	0.0159987	0.0342281
ZC3H12A	52.5301	-1.22261	0.468208	-2.61126	0.00902094	0.0231472
GLI1	132.459	-1.22252	0.44558	-2.74365	0.00607594	0.0179024
RORC	96.7629	-1.22232	0.362813	-3.369	0.000754415	0.00589568
POU6F2	66.6933	-1.22193	0.347442	-3.51694	0.000436557	0.00467775
BPIFB6	138.337	-1.22175	0.564789	-2.1632	0.0305261	0.0551309
ASS1	172.94	-1.22174	0.39833	-3.06717	0.00216097	0.0096712
CXCL9	32.9732	-1.22069	0.549386	-2.22192	0.0262888	0.0494194
EBF2	98.1211	-1.21951	0.58057	-2.10054	0.0356811	0.0620264
LEP	70.6837	-1.21896	0.582945	-2.09103	0.0365254	0.063097
PIK3R6	69.4143	-1.21831	0.431	-2.8267	0.00470303	0.0151494
MFAP2	62.2188	-1.21817	0.440254	-2.76697	0.00565797	0.0170461
GBX1	60.454	-1.21808	0.359301	-3.39014	0.000698557	0.00569104
UBE2C	37.762	-1.21799	0.498153	-2.445	0.0144851	0.031981
TMEM51	70.6075	-1.2178	0.333641	-3.65003	0.000262211	0.00396939
KLK8	40.0196	-1.21685	0.568281	-2.14128	0.0322518	0.0576044
IL22RA1	70.5367	-1.21679	0.555229	-2.19152	0.0284145	0.0522164
SGCA	206.105	-1.21673	0.350578	-3.47063	0.000519244	0.00504962
TUFT1	145.959	-1.21654	0.39392	-3.0883	0.00201308	0.00925603
GABRE	30.1973	-1.21646	0.52104	-2.33468	0.0195601	0.0396339
NPM2	42.5285	-1.21635	0.419963	-2.89632	0.00377563	0.0132735
CLIC3	44.6961	-1.21624	0.379876	-3.20168	0.00136626	0.00760027
DCDC2C	72.3325	-1.21624	0.494128	-2.46139	0.0138401	0.030949
SLC4A11	162.163	-1.21623	0.338411	-3.59395	0.000325706	0.00426123
SLC13A2	95.5788	-1.21619	0.437507	-2.77983	0.0054388	0.0166792
OSR2	50.6545	-1.21592	0.580769	-2.09363	0.0362929	0.0627968
FERMT3	116.935	-1.21498	0.394833	-3.0772	0.00208953	0.00948091
BMP6	73.0064	-1.2148	0.32621	-3.72398	0.000196104	0.00360912
PNPLA1	46.2246	-1.21479	0.604882	-2.0083	0.0446112	0.0735631
TUBAL3	91.0584	-1.21402	0.558302	-2.17449	0.0296683	0.0538934
GLP1R	63.8596	-1.21399	0.60045	-2.02181	0.0431965	0.0717323
TFAP2D	55.9458	-1.2126	0.377422	-3.21284	0.00131428	0.00746284
SRMS	35.3285	-1.21192	0.609129	-1.9896	0.0466349	0.0760781
LSMEM2	46.0104	-1.21175	0.387295	-3.12874	0.00175558	0.00862701
MROH2B	125.397	-1.21156	0.589423	-2.05551	0.0398302	0.067471
KIF19	83.0261	-1.21148	0.400608	-3.02412	0.00249361	0.0104459
TGIF1	95.1915	-1.21147	0.39814	-3.04282	0.00234373	0.0100807
ANXA13	95.2166	-1.21104	0.4097	-2.95592	0.00311742	0.0118938
CYP24A1	69.3405	-1.21037	0.532894	-2.27132	0.0231278	0.0449238
CD5	70.3035	-1.21034	0.550956	-2.19679	0.0280351	0.0517174
BTBD16	58.7727	-1.21028	0.583433	-2.07441	0.0380415	0.0650216
NLRP6	65.1896	-1.21003	0.57738	-2.09573	0.0361062	0.0625984
AQP1	82.9617	-1.20998	0.486621	-2.4865	0.0129007	0.0295219
PKD1L2	60.694	-1.20979	0.477164	-2.53538	0.0112324	0.0268244
RANGRF	39.0799	-1.20871	0.283261	-4.26711	1.98023e-05	0.00188118
SEMA3F	120.867	-1.20837	0.403786	-2.9926	0.00276609	0.0110703
WNT11	50.5001	-1.20822	0.440373	-2.74363	0.00607638	0.0179024
ATP1B4	50.9256	-1.20798	0.525959	-2.29671	0.0216353	0.0427107
P3H4	124.121	-1.20792	0.374893	-3.22204	0.0012728	0.00732791
KRT80	114.359	-1.20747	0.471668	-2.55999	0.0104675	0.0255151
NPPB	56.0361	-1.20706	0.44939	-2.68601	0.00723111	0.0200299
STAT5A	139.797	-1.20647	0.310624	-3.88403	0.000102741	0.00300523
NOD2	125.664	-1.20606	0.462346	-2.60857	0.0090921	0.0232666
VWCE	106.297	-1.20602	0.451125	-2.67335	0.00750968	0.0204804
TRIM29	85.8652	-1.20557	0.51989	-2.31889	0.0204007	0.0409494
AQP2	36.6781	-1.2051	0.596784	-2.01932	0.0434536	0.0720792
SH3TC1	120.532	-1.20456	0.401087	-3.00323	0.00267128	0.0108714
SMIM5	95.1249	-1.20355	0.306373	-3.92838	8.55205e-05	0.00284224
BAIAP2L2	87.8542	-1.20354	0.392465	-3.06661	0.00216499	0.0096808
ITIH2	61.1693	-1.20335	0.569598	-2.11264	0.0346318	0.0606741
CDCA2	57.5562	-1.20328	0.495226	-2.42977	0.0151085	0.0328709
MYOM3	260.884	-1.20291	0.544175	-2.21052	0.027069	0.0504412
SPACA9	69.9461	-1.20288	0.419712	-2.86596	0.0041575	0.014053
NEK8	106.288	-1.20218	0.385501	-3.11848	0.00181789	0.00876374
KRT71	54.7764	-1.20218	0.564838	-2.12835	0.0333078	0.0589674
HPS6	53.2383	-1.20136	0.335732	-3.57833	0.000345792	0.00435271
PRX	72.2363	-1.20133	0.402682	-2.98333	0.00285129	0.0112791
ACSM5	93.0798	-1.20115	0.466098	-2.57703	0.00996539	0.0247033
CD22	157.683	-1.20084	0.428672	-2.80131	0.00508959	0.0159656
C3orf52	84.8478	-1.20063	0.530968	-2.2612	0.0237466	0.0457803
MPPE1	50.4709	-1.2006	0.355005	-3.38192	0.000719817	0.00578352
TROAP	112.227	-1.19997	0.522232	-2.29776	0.0215752	0.0426047
SPC24	102.061	-1.19992	0.449775	-2.66783	0.00763426	0.0206857
CXCR5	126.216	-1.19976	0.392592	-3.05599	0.00224316	0.00984258
GLIS1	65.2569	-1.19976	0.466673	-2.57087	0.0101442	0.0250086
AFAP1L1	236.677	-1.19948	0.342118	-3.50605	0.000454817	0.00477434
GINS4	52.6936	-1.1987	0.467731	-2.56279	0.0103835	0.0253702
CBFA2T3	72.5484	-1.19797	0.372548	-3.2156	0.00130172	0.00742432
NMNAT3	60.4031	-1.19765	0.479657	-2.49689	0.0125287	0.0288915
CARNS1	108.228	-1.19732	0.553116	-2.16469	0.0304116	0.0549756
HAND1	71.1986	-1.19708	0.53469	-2.23883	0.025167	0.0478805
PIH1D1	81.0571	-1.19649	0.261063	-4.58314	4.58036e-06	0.00122992
MAEL	54.6767	-1.19627	0.462879	-2.58442	0.00975443	0.0243478
CNGA3	55.7116	-1.19621	0.587309	-2.03676	0.0416741	0.0698174
CDC42BPG	196.393	-1.19607	0.40479	-2.9548	0.00312876	0.01191
CSRP3	43.5207	-1.19588	0.572261	-2.08975	0.0366401	0.0632138
DNAH17	461.345	-1.19573	0.431152	-2.77334	0.0055484	0.0168842
MFNG	70.4919	-1.19537	0.439235	-2.72147	0.00649916	0.0187248
PCDH12	118.992	-1.19492	0.43752	-2.73112	0.00631198	0.0184027
ACTL7B	42.1296	-1.19483	0.573795	-2.08234	0.0373118	0.0640435
PLIN1	97.2718	-1.19462	0.469576	-2.54404	0.0109578	0.026375
WRAP53	129.508	-1.19442	0.273141	-4.37291	1.22601e-05	0.00162975
AQP8	40.0436	-1.19413	0.494341	-2.4156	0.0157094	0.03375
KRT24	49.4795	-1.19387	0.476725	-2.50431	0.0122689	0.0284397
SOST	36.0653	-1.19374	0.578044	-2.06513	0.0389105	0.0661533
TTC16	72.3178	-1.19356	0.465104	-2.56622	0.0102814	0.025219
FAM89A	54.2702	-1.19277	0.414935	-2.87459	0.0040455	0.0137925
NAALADL1	113.968	-1.19253	0.408193	-2.92148	0.00348371	0.0126617
AGMAT	36.4805	-1.19129	0.55824	-2.134	0.0328424	0.0583334
SPIB	63.5588	-1.19115	0.528119	-2.25546	0.0241047	0.0462856
SPEM2	38.9155	-1.19087	0.480439	-2.47872	0.0131856	0.0299808
KIF2C	117.749	-1.1908	0.512462	-2.32367	0.0201429	0.0405334
MCM2	124.237	-1.18997	0.348383	-3.4157	0.000636179	0.00548024
MTTP	71.0759	-1.18992	0.565217	-2.10524	0.0352706	0.0615339
TSPEAR	51.7903	-1.18982	0.588884	-2.02046	0.0433358	0.0719192
SLC6A2	117.358	-1.18978	0.51231	-2.32238	0.0202125	0.040649
ANKEF1	64.0573	-1.18969	0.569038	-2.0907	0.0365551	0.0631158
TBXA2R	132.126	-1.18964	0.356562	-3.33641	0.000848676	0.00612269
LYPD2	62.3203	-1.18933	0.354978	-3.35042	0.000806895	0.006065
B3GNT3	82.4966	-1.18863	0.381952	-3.11199	0.00185831	0.00886193
ACBD4	139.383	-1.18803	0.285991	-4.15409	3.26581e-05	0.00220396
SCNN1A	131.892	-1.18774	0.519266	-2.28735	0.0221754	0.0435337
OC90	56.5623	-1.18763	0.551458	-2.15361	0.0312707	0.0562488
CKAP2L	60.0788	-1.18745	0.487134	-2.43762	0.0147841	0.0323962
TEKT1	61.4214	-1.18712	0.461704	-2.57116	0.0101359	0.0249925
KLHL38	78.0501	-1.18696	0.528928	-2.24408	0.0248273	0.0473689
DSP	220.504	-1.18655	0.388507	-3.05414	0.00225709	0.0098677
AURKB	128.976	-1.18631	0.401885	-2.95186	0.00315869	0.0119764
GNA15	140.914	-1.18622	0.408176	-2.90615	0.00365904	0.0130416
HCRTR1	122.897	-1.18607	0.319451	-3.71285	0.000204939	0.00365331
MEOX2	38.5069	-1.18598	0.543206	-2.1833	0.029014	0.0529341
MFRP	135.411	-1.18598	0.441495	-2.68628	0.00722518	0.0200213
CYP4F3	38.6119	-1.18595	0.599384	-1.97861	0.0478598	0.0776327
WDR74	102.141	-1.18572	0.332907	-3.56172	0.000368432	0.00442316
PAX5	201.845	-1.18526	0.489281	-2.42245	0.0154163	0.0333453
TEX33	49.5909	-1.18518	0.60307	-1.96525	0.0493851	0.0795399
MELTF	116.268	-1.18474	0.567031	-2.08937	0.0366744	0.0632649
FGF6	101.038	-1.18472	0.54258	-2.1835	0.0289991	0.0529285
MXD3	44.9633	-1.18404	0.36599	-3.23517	0.0012157	0.00720615
HIPK4	79.2398	-1.18376	0.334496	-3.53893	0.000401746	0.00456331
INHA	42.7036	-1.18373	0.427238	-2.77066	0.00559425	0.0169354
SCNN1G	69.6489	-1.18317	0.556678	-2.12541	0.0335526	0.0593046
HTR1B	57.9993	-1.18307	0.324328	-3.64776	0.000264539	0.0039862
TRIM55	60.5183	-1.18219	0.552355	-2.14027	0.0323332	0.057719
ADCY4	176.621	-1.18184	0.437849	-2.69921	0.00695049	0.0195627
ITPR3	315.906	-1.18176	0.322696	-3.66214	0.000250119	0.00393681
KRT78	65.8527	-1.18169	0.581007	-2.03387	0.0419644	0.0701747
TEX14	167.275	-1.18087	0.374044	-3.15703	0.00159387	0.00822102
C16orf89	42.8913	-1.18081	0.497235	-2.37476	0.0175602	0.0365865
NFE2	48.8263	-1.18054	0.57459	-2.05457	0.0399206	0.0675537
MRGPRF	36.9206	-1.18049	0.512185	-2.3048	0.0211775	0.0420373
COL13A1	34.8061	-1.18028	0.442408	-2.66784	0.00763395	0.0206857
DMRT1	38.6902	-1.18024	0.594671	-1.98469	0.0471792	0.0767698
HGFAC	70.043	-1.17951	0.345545	-3.41348	0.0006414	0.00549001
PLEKHG2	189.2	-1.17936	0.314759	-3.74686	0.000179063	0.00349396
TMPRSS13	100.792	-1.17904	0.492005	-2.3964	0.016557	0.0350345
MLXIPL	172.612	-1.17901	0.369455	-3.19121	0.00141681	0.00774512
PTGDR2	138.703	-1.17841	0.407837	-2.88942	0.00385948	0.0134091
SLC22A18	104.115	-1.17826	0.573755	-2.05359	0.0400153	0.0676375
GCKR	135.802	-1.17753	0.445969	-2.64039	0.00828117	0.0218006
GARIN5B	67.4025	-1.17753	0.587492	-2.00433	0.0450353	0.0740168
MC2R	46.5696	-1.17651	0.563699	-2.08712	0.0368774	0.0635416
EFCAB12	87.6902	-1.1759	0.465789	-2.52453	0.0115853	0.027322
ITGA3	287.067	-1.17571	0.327884	-3.58575	0.000336106	0.00428631
LTB4R2	118.763	-1.1754	0.407323	-2.88568	0.00390566	0.0135088
TOMM34	56.4263	-1.17521	0.363632	-3.23188	0.00122981	0.00721967
GUCA1B	35.1327	-1.17498	0.576787	-2.03711	0.0416394	0.0697767
TMPRSS11E	37.8379	-1.17487	0.572199	-2.05326	0.0400476	0.0676751
TPH2	37.7976	-1.17436	0.497785	-2.35916	0.0183162	0.0377284
MLST8	135.535	-1.17424	0.249029	-4.71528	2.41379e-06	0.00117715
TDRD10	58.6576	-1.17386	0.518586	-2.26358	0.0235997	0.0455702
FHL3	43.8236	-1.17378	0.365592	-3.21062	0.00132447	0.007481
UBAP1L	59.6945	-1.17356	0.522026	-2.24808	0.0245708	0.0470194
INSC	69.1065	-1.17319	0.477479	-2.45705	0.0140083	0.0312055
GLYCTK	62.4414	-1.17309	0.363508	-3.22712	0.00125041	0.00726125
SLA.DOA	55.355	-1.17289	0.576006	-2.03625	0.041725	0.0698852
SLC11A1	72.5317	-1.17244	0.542785	-2.16005	0.0307686	0.0554794
IRF5	115.953	-1.17214	0.323931	-3.61848	0.000296337	0.00416404
INCA1	111.079	-1.17193	0.377506	-3.10439	0.00190674	0.0089824
ADAMTS16	109.334	-1.17155	0.514633	-2.27648	0.0228176	0.0444564
MGMT	146.38	-1.17114	0.382893	-3.05866	0.00222332	0.00980626
ADGRF3	107.811	-1.17071	0.499878	-2.34199	0.019181	0.0390393
GOLT1A	69.7604	-1.16986	0.553764	-2.11256	0.0346382	0.0606741
CFAP57	102.957	-1.16972	0.437548	-2.67336	0.00750957	0.0204804
P2RY2	64.3397	-1.16936	0.483001	-2.42102	0.0154769	0.033391
ANKLE1	75.7311	-1.1693	0.461563	-2.53336	0.0112976	0.0269369
F13B	63.6093	-1.16909	0.435444	-2.68482	0.00725684	0.0200695
NUP37	68.0033	-1.16885	0.35762	-3.2684	0.00108157	0.00680149
KLK10	54.5129	-1.16864	0.523678	-2.23159	0.0256418	0.0484679
RAC2	204.836	-1.16859	0.511886	-2.28291	0.0224358	0.0439164
DDC	135.557	-1.16793	0.424764	-2.7496	0.00596679	0.0177117
LDHD	144.027	-1.16718	0.310045	-3.76455	0.000166847	0.00340439
SYPL2	133.579	-1.16693	0.357889	-3.2606	0.00111176	0.00688321
NHERF4	105.346	-1.16678	0.441482	-2.64287	0.00822058	0.0217135
FAM110A	85.7552	-1.16652	0.441867	-2.63998	0.00829099	0.0218052
RNASE10	38.1655	-1.16636	0.53082	-2.19727	0.0280011	0.0517054
SPSB2	38.5303	-1.16622	0.34627	-3.36794	0.000757333	0.00590349
TBX10	56.4653	-1.1659	0.434715	-2.68198	0.00731885	0.0201565
ACE2	59.9712	-1.16577	0.532069	-2.19101	0.0284509	0.052254
LTF	92.7902	-1.16549	0.553297	-2.10644	0.035166	0.0613964
PRRT4	68.1052	-1.16548	0.425848	-2.73685	0.00620312	0.0181722
AMBP	100.098	-1.16532	0.565357	-2.06121	0.0392833	0.0666941
CCDC69	139.338	-1.16505	0.468272	-2.48797	0.0128473	0.0294348
TMC3	155.502	-1.16481	0.547551	-2.12731	0.0333947	0.0590877
TRPV4	133.476	-1.16453	0.49961	-2.33087	0.0197602	0.0399309
CHRNE	79.72	-1.16398	0.500305	-2.32655	0.0199894	0.0403151
FRMD8	138.531	-1.16362	0.325428	-3.57567	0.000349339	0.00436093
CCNB3	140.574	-1.1632	0.485882	-2.39399	0.016666	0.03518
IL16	128.35	-1.16258	0.505472	-2.29998	0.0214491	0.0424118
MEF2B	75.2987	-1.16213	0.468877	-2.47854	0.013192	0.029984
FAM20A	78.1188	-1.16209	0.371078	-3.13165	0.00173829	0.00859288
UROC1	165.877	-1.16203	0.497683	-2.33487	0.0195501	0.0396215
CALHM3	40.0038	-1.16193	0.583849	-1.99013	0.0465772	0.0760273
CNKSR1	164.639	-1.16131	0.54697	-2.12317	0.0337395	0.0595351
BMX	84.6777	-1.16108	0.511309	-2.2708	0.023159	0.044978
SEMA3B	134.012	-1.16071	0.374997	-3.09524	0.00196655	0.00915957
DNAH1	378.831	-1.16025	0.461847	-2.5122	0.0119982	0.0279714
GPR35	93.5621	-1.15958	0.360522	-3.21639	0.00129812	0.00741327
LRRC25	89.5134	-1.15938	0.406336	-2.85324	0.00432758	0.0144246
CSF3	127.602	-1.15906	0.444949	-2.60493	0.00918943	0.0234201
KIF14	109.331	-1.15898	0.519884	-2.2293	0.0257937	0.0486864
RNF207	75.3537	-1.15879	0.485552	-2.38654	0.0170076	0.0357178
EMILIN3	38.1277	-1.15839	0.485978	-2.38362	0.0171433	0.0359296
MYOD1	132.501	-1.1581	0.5737	-2.01865	0.0435235	0.0721772
RTL9	90.3508	-1.15738	0.511245	-2.26385	0.0235834	0.0455529
INTS5	96.0425	-1.15683	0.310207	-3.72922	0.00019207	0.00357581
LRWD1	81.7627	-1.15644	0.345372	-3.34838	0.000812867	0.00606567
PADI4	82.4394	-1.15601	0.587732	-1.96691	0.049194	0.0792892
SLC43A3	111.298	-1.15596	0.386496	-2.99087	0.0027818	0.0110932
BNIP5	89.5075	-1.15573	0.584222	-1.97823	0.0479025	0.0776737
IRS4	47.6811	-1.15554	0.443271	-2.60684	0.0091382	0.023323
FOXA1	67.2096	-1.15535	0.556431	-2.07636	0.0378604	0.0648
ITGA5	226.978	-1.15499	0.376879	-3.06461	0.00217957	0.00968705
OGFOD3	151.348	-1.15379	0.334132	-3.4531	0.000554187	0.00520316
SMLR1	35.1847	-1.15342	0.572822	-2.01357	0.0440548	0.0728424
NUP210	251.771	-1.15319	0.347956	-3.31418	0.000919112	0.00635755
APOA2	40.1218	-1.15315	0.476414	-2.42048	0.0155002	0.0334199
C8orf58	82.5633	-1.15314	0.380386	-3.0315	0.00243346	0.0102826
SLC23A1	107.14	-1.15196	0.46645	-2.46964	0.0135249	0.0305083
SLC2A9	66.8578	-1.15195	0.444321	-2.59261	0.00952496	0.0239587
FIBCD1	161.31	-1.15183	0.316318	-3.64136	0.000271199	0.00401889
NPR1	161.04	-1.15135	0.390134	-2.95115	0.00316593	0.0119937
RAB34	56.7263	-1.15129	0.393842	-2.92322	0.00346427	0.0126242
FGFR4	96.5481	-1.15111	0.426676	-2.69785	0.00697896	0.0195788
VWA2	109.207	-1.15097	0.446804	-2.57601	0.00999484	0.0247447
CD8A	100.417	-1.15037	0.468406	-2.45592	0.0140525	0.0312832
PARD6G	33.1245	-1.15023	0.338419	-3.39883	0.000676735	0.0055961
TFAP2B	99.1186	-1.15012	0.412186	-2.79029	0.00526614	0.0163211
PADI6	78.8473	-1.14847	0.542167	-2.11829	0.0341502	0.0600519
ANGPT4	126.9	-1.14845	0.44269	-2.59426	0.00947956	0.0239054
ITPRIPL1	75.5982	-1.14827	0.455111	-2.52305	0.0116341	0.0274131
LRRC2	68.8321	-1.14825	0.525705	-2.18422	0.0289464	0.0528611
TCF21	37.1484	-1.14765	0.567285	-2.02305	0.0430678	0.0715695
SAT2	87.8621	-1.14689	0.270824	-4.23483	2.28728e-05	0.00195357
NANOS3	52.5501	-1.14687	0.402295	-2.85083	0.00436054	0.0144805
CES3	160.647	-1.14639	0.381673	-3.0036	0.00266806	0.0108648
PLB1	224.456	-1.14618	0.498102	-2.30109	0.0213864	0.0423424
MGST2	74.1282	-1.14617	0.429395	-2.66928	0.00760146	0.0206289
FAM163A	115.202	-1.14524	0.5332	-2.14786	0.0317247	0.0568782
DNAAF1	91.5333	-1.14489	0.4058	-2.82131	0.00478281	0.0153246
PGLYRP4	77.999	-1.1443	0.497543	-2.2999	0.0214539	0.042415
LRRC46	77.7719	-1.1439	0.445038	-2.57035	0.0101595	0.0250369
YIF1B	46.8662	-1.1435	0.22521	-5.07748	3.8248e-07	0.000342345
PLA2G4F	137.317	-1.14345	0.546647	-2.09174	0.0364615	0.0630121
MCM4	100.938	-1.14304	0.401303	-2.84833	0.00439495	0.0145134
TMPRSS9	123.183	-1.14291	0.320058	-3.57095	0.000355691	0.00438522
GATA6	50.7046	-1.14289	0.569666	-2.00624	0.0448307	0.0737955
PROM2	102.395	-1.1428	0.543647	-2.1021	0.0355441	0.0618716
NLRX1	123.973	-1.14267	0.388135	-2.94399	0.00324005	0.0121545
NTN1	190.55	-1.14248	0.339025	-3.36992	0.000751912	0.00588855
PRSS54	45.9817	-1.14245	0.563226	-2.0284	0.0425198	0.0708389
MMEL1	163.942	-1.14224	0.388362	-2.94116	0.00326981	0.0122047
RD3	95.9345	-1.14214	0.448314	-2.54764	0.0108455	0.0261601
EVA1B	36.783	-1.142	0.368645	-3.09783	0.00194945	0.0091101
ADAMTS13	86.2134	-1.14177	0.430298	-2.65343	0.00796781	0.0213099
IL12RB1	96.8664	-1.14162	0.500655	-2.28025	0.022593	0.0441548
ABCG8	122.327	-1.1412	0.523423	-2.18027	0.0292375	0.0532766
TNNC2	48.1309	-1.14069	0.521745	-2.18629	0.0287942	0.052705
IGF2BP1	74.67	-1.14043	0.566716	-2.01236	0.0441825	0.0729815
C1RL	62.4133	-1.13965	0.515755	-2.20966	0.0271285	0.0505202
POU2AF1	68.3954	-1.13963	0.521599	-2.18487	0.0288984	0.0528094
HABP2	89.9472	-1.13961	0.565658	-2.01465	0.0439409	0.0727078
UNC13D	151.309	-1.13925	0.399465	-2.85194	0.00434539	0.0144583
MYO18B	251.97	-1.13916	0.45753	-2.4898	0.0127816	0.0293292
SH3RF2	144.913	-1.13898	0.380509	-2.99331	0.00275973	0.0110648
CUBN	280.049	-1.13879	0.533007	-2.13653	0.032636	0.0580436
MYOCD	80.9383	-1.13864	0.486857	-2.33876	0.0193478	0.0392927
AP5B1	131.06	-1.13787	0.350689	-3.24467	0.00117588	0.00711941
CFAP65	214.872	-1.13785	0.410947	-2.76886	0.00562534	0.016995
TRPM4	216.142	-1.13764	0.320903	-3.54514	0.000392411	0.004534
CDKL3	37.8661	-1.1374	0.476638	-2.38629	0.0170193	0.0357235
CLDN25	38.8904	-1.1371	0.556335	-2.04392	0.0409618	0.0689078
RHEBL1	43.3402	-1.13678	0.497056	-2.28704	0.0221937	0.0435406
IL2RB	114.61	-1.13673	0.549194	-2.06982	0.0384691	0.0655688
ALDH8A1	112.657	-1.13636	0.542391	-2.09509	0.036163	0.0626806
SLAMF8	71.7847	-1.13628	0.438281	-2.59259	0.00952567	0.0239587
GCM1	54.1834	-1.13612	0.452239	-2.51221	0.0119979	0.0279714
POLD1	161.339	-1.13466	0.376821	-3.01115	0.00260263	0.0106892
KCTD19	56.8577	-1.13465	0.545398	-2.0804	0.0374888	0.064298
SPDYC	56.9876	-1.13457	0.36957	-3.06997	0.00214082	0.00961963
CENPA	48.1667	-1.13412	0.452114	-2.50848	0.0121253	0.0281797
LINGO4	80.5998	-1.134	0.356564	-3.18036	0.00147092	0.00789112
BTN1A1	77.4118	-1.13359	0.457568	-2.47742	0.0132336	0.0300592
MRPS18B	64.7368	-1.13346	0.297252	-3.81314	0.000137211	0.00323803
NKX2.1	32.6341	-1.13308	0.571904	-1.98124	0.0475639	0.0772325
OPLAH	119.875	-1.13135	0.298293	-3.79275	0.000148987	0.0032816
MYO7A	206.463	-1.13134	0.435373	-2.59854	0.00936201	0.0237022
MAB21L3	106.141	-1.13075	0.427137	-2.64728	0.00811415	0.0215529
GSG1	50.489	-1.13001	0.462433	-2.44361	0.0145413	0.0320419
DLL4	116.41	-1.12967	0.367044	-3.07775	0.00208573	0.00947326
TEKT3	68.043	-1.12965	0.465623	-2.42609	0.0152623	0.033109
PRR11	73.4602	-1.12889	0.381665	-2.9578	0.00309844	0.0118416
CDC6	132.213	-1.1282	0.434912	-2.59408	0.00948436	0.023913
JMJD6	165.525	-1.12669	0.297258	-3.79029	0.000150473	0.00329957
AOX1	160.172	-1.12611	0.502638	-2.24039	0.0250655	0.0477407
FANCA	181.271	-1.12513	0.312417	-3.60138	0.000316531	0.00421601
NEK2	110.998	-1.12487	0.472668	-2.37983	0.0173208	0.036234
MARCHF3	65.8666	-1.12457	0.358601	-3.13598	0.0017128	0.00853596
SIX5	67.7516	-1.12435	0.336061	-3.34568	0.000820824	0.00606567
JHY	61.7152	-1.12421	0.547236	-2.05434	0.0399426	0.0675657
TINAGL1	152.2	-1.1241	0.460583	-2.4406	0.014663	0.0322197
GSDMB	61.4436	-1.12377	0.473214	-2.37477	0.0175601	0.0365865
PTGIS	152.11	-1.12342	0.33962	-3.30786	0.000940114	0.0064149
GARIN1B	95.852	-1.12316	0.403964	-2.78034	0.00543024	0.0166758
RSPH9	34.5649	-1.12308	0.400665	-2.80305	0.0050621	0.0159203
ADGRG5	99.8752	-1.12303	0.468118	-2.39903	0.0164385	0.0348882
DMGDH	74.362	-1.12253	0.500291	-2.24376	0.0248476	0.0473937
TMEM184A	96.3128	-1.12229	0.449331	-2.49769	0.0125006	0.0288471
KRT3	56.1452	-1.12199	0.529184	-2.12022	0.0339873	0.0598444
KLHL33	122.611	-1.12095	0.430755	-2.6023	0.00926006	0.0235198
SSC4D	86.1653	-1.12073	0.49167	-2.27944	0.0226407	0.044208
TMC1	62.3773	-1.12012	0.468574	-2.39049	0.0168259	0.0354216
MLPH	92.0364	-1.11985	0.546218	-2.0502	0.0403453	0.0680925
GDPD3	85.9187	-1.11968	0.374307	-2.99135	0.00277748	0.0110852
LMOD2	55.8223	-1.11867	0.423725	-2.64009	0.00828835	0.0218052
MEP1B	54.6114	-1.11836	0.536695	-2.08379	0.0371792	0.0638932
TK1	64.0087	-1.1182	0.353635	-3.16201	0.00156685	0.0081355
TNN	112.45	-1.11811	0.5192	-2.15353	0.0312768	0.0562522
GATA4	94.0209	-1.11798	0.56199	-1.98933	0.0466649	0.0761083
AQP5	48.2786	-1.1178	0.509411	-2.1943	0.0282138	0.0519192
AJUBA	127.203	-1.11769	0.363999	-3.07058	0.00213646	0.00960959
ROR1	110.259	-1.11655	0.404371	-2.7612	0.00575892	0.0172749
SLC27A5	60.1542	-1.1164	0.356792	-3.129	0.00175405	0.00862701
MROH2A	133.499	-1.11553	0.553228	-2.01641	0.0437572	0.0724573
AVPR1B	49.458	-1.11552	0.554221	-2.01277	0.0441388	0.0729363
ARHGEF39	87.2519	-1.11481	0.391311	-2.84892	0.00438684	0.014511
C15orf39	170.111	-1.11427	0.300848	-3.70376	0.00021243	0.00368012
ATP2A1	151.792	-1.11368	0.452689	-2.46013	0.0138885	0.0309938
PRLR	130.597	-1.11317	0.500044	-2.22615	0.0260042	0.0489736
SPAG6	79.6223	-1.11263	0.468367	-2.37555	0.0175229	0.0365547
MMP19	65.0372	-1.11262	0.355395	-3.13065	0.0017442	0.00860626
RIN3	111.527	-1.11235	0.436629	-2.54759	0.0108471	0.0261601
ATG9B	100.316	-1.11206	0.232563	-4.78174	1.73784e-06	0.00101444
QTRT1	72.9123	-1.11199	0.301492	-3.68829	0.000225763	0.00376213
NAA80	137.453	-1.11183	0.299081	-3.71749	0.000201212	0.00362263
TBC1D21	41.0598	-1.11183	0.508354	-2.18711	0.0287345	0.0526244
CYP11A1	61.1623	-1.11179	0.474927	-2.34098	0.0192333	0.0391312
MOB3A	110.726	-1.11147	0.265492	-4.18645	2.83351e-05	0.00205636
SLC22A13	89.5637	-1.11103	0.408429	-2.72026	0.006523	0.0187531
ATP6V1B1	67.6662	-1.11082	0.545675	-2.03568	0.0417824	0.0699465
USH1C	215.858	-1.11066	0.42121	-2.63684	0.0083683	0.0219482
METTL26	101.506	-1.11051	0.209036	-5.31251	1.08125e-07	0.000202123
P2RY4	70.3611	-1.11019	0.5427	-2.04568	0.0407874	0.0687006
KLF4	67.5024	-1.10993	0.341965	-3.24575	0.00117143	0.00709732
KRT12	68.2206	-1.10985	0.325575	-3.40888	0.000652302	0.00552195
CPA1	154.859	-1.10978	0.40615	-2.73243	0.00628698	0.0183592
SH2B2	62.4652	-1.10964	0.342027	-3.2443	0.00117738	0.00712368
CATSPER1	124.929	-1.1092	0.313253	-3.54089	0.000398774	0.00454685
FUT2	140.259	-1.1091	0.323136	-3.43231	0.000598474	0.00536626
FAXDC2	99.3468	-1.10898	0.306431	-3.61901	0.000295734	0.00416404
TP53	72.4493	-1.10879	0.372798	-2.97424	0.00293712	0.0114833
STK33	99.8887	-1.10822	0.373205	-2.96945	0.00298329	0.0115829
PRSS56	44.7182	-1.10754	0.51778	-2.13901	0.0324348	0.0578083
E2F8	83.5694	-1.10738	0.506285	-2.18727	0.0287226	0.052617
ABCC2	132.094	-1.10726	0.55198	-2.00597	0.044859	0.0738084
GPR179	276.884	-1.10635	0.361841	-3.05754	0.0022316	0.00981629
SERPINA6	55.5487	-1.1063	0.539418	-2.05092	0.040275	0.0680166
AZIN2	62.5407	-1.10577	0.409757	-2.69859	0.00696341	0.0195669
NCR1	37.0647	-1.10575	0.488819	-2.26209	0.0236918	0.0457152
KCNS1	56.5552	-1.10557	0.476999	-2.31775	0.0204627	0.0410477
KIF22	136.688	-1.1054	0.305521	-3.6181	0.000296774	0.00416404
CAPN13	80.3346	-1.10493	0.52824	-2.09173	0.0364628	0.0630121
PIWIL4	80.0307	-1.10479	0.508001	-2.17477	0.0296475	0.0538702
TP53I13	44.1174	-1.10468	0.415702	-2.65739	0.00787486	0.021138
CLCA1	94.1141	-1.10453	0.418338	-2.64029	0.00828347	0.0218012
SLC25A48	52.1697	-1.10431	0.378806	-2.91524	0.00355411	0.0128135
VEGFD	32.2914	-1.1039	0.490117	-2.25232	0.0243022	0.0465983
EXOC3L2	68.1419	-1.10386	0.539129	-2.04748	0.040611	0.0684463
RASL11A	31.1501	-1.10377	0.41784	-2.64161	0.00825134	0.0217476
DENND1C	66.0099	-1.10357	0.475878	-2.31903	0.0203935	0.0409477
DSG2	75.9307	-1.10282	0.407627	-2.70545	0.0068212	0.0193373
ATP2C2	191.056	-1.10262	0.387065	-2.84867	0.0043903	0.014511
CFAP221	92.0597	-1.10247	0.395746	-2.78581	0.00533937	0.0164875
ADAM3A	39.6946	-1.10206	0.482805	-2.28262	0.0224526	0.0439366
MDFI	42.2784	-1.102	0.43829	-2.51432	0.0119262	0.0278633
SEL1L2	103.368	-1.102	0.340743	-3.23411	0.00122022	0.00721388
PLEKHF1	105.3	-1.10163	0.400361	-2.7516	0.00593047	0.0176312
MAP4K1	141.476	-1.10123	0.437677	-2.51609	0.0118665	0.0277781
CAD	319.513	-1.10081	0.313944	-3.50641	0.000454198	0.00477156
OTX1	109.571	-1.10074	0.370643	-2.96982	0.00297974	0.0115825
TSEN54	100.364	-1.10036	0.376771	-2.92051	0.0034946	0.012691
PLEKHG6	125.635	-1.1001	0.466096	-2.36024	0.0182632	0.0376539
POLA2	215.882	-1.09958	0.310263	-3.54402	0.000394083	0.00454077
SAG	67.1402	-1.09957	0.540523	-2.03427	0.0419242	0.0701314
IL17RA	100.557	-1.09904	0.327271	-3.35819	0.000784546	0.00599165
DSG3	63.4766	-1.09841	0.518019	-2.1204	0.0339724	0.059826
LAG3	84.8699	-1.09839	0.36431	-3.01499	0.00256992	0.01061
IQGAP3	312.533	-1.09836	0.456849	-2.40421	0.0162074	0.0345398
SLC39A5	111.346	-1.09819	0.388316	-2.82807	0.0046829	0.0151172
PNPLA3	67.3275	-1.09812	0.434105	-2.52962	0.0114185	0.027081
TINCR	32.2397	-1.09805	0.478698	-2.29383	0.0218003	0.0429291
MARCHF10	107.118	-1.09775	0.326547	-3.3617	0.00077463	0.00596341
FAM83B	66.9081	-1.09758	0.536478	-2.0459	0.0407664	0.0686738
FOXM1	65.403	-1.09741	0.541758	-2.02564	0.0428013	0.0712082
NHERF1	66.5494	-1.09695	0.29785	-3.68289	0.000230607	0.00379894
TBX6	78.1531	-1.09645	0.296637	-3.69628	0.000218782	0.00371818
FAM83D	87.6995	-1.09582	0.491789	-2.22824	0.0258647	0.0487792
PLIN2	91.5568	-1.09579	0.381327	-2.87364	0.00405777	0.0138203
F13A1	141.299	-1.09543	0.390929	-2.80213	0.00507668	0.0159549
IL9R	53.9746	-1.09486	0.3883	-2.81962	0.00480801	0.0153843
COMP	98.7557	-1.09481	0.510703	-2.14373	0.0320543	0.0573279
SLC47A1	109.722	-1.09453	0.291897	-3.74972	0.000177035	0.00349026
BIRC5	62.9337	-1.09426	0.353762	-3.09322	0.00197997	0.00919996
SLC2A5	95.1309	-1.09415	0.356879	-3.06589	0.00217023	0.0096808
PRKAG3	121.611	-1.094	0.483947	-2.26058	0.023785	0.0458335
AIRE	57.2439	-1.09315	0.456829	-2.39292	0.016715	0.0352578
KAZALD1	175.955	-1.09302	0.481105	-2.27189	0.0230934	0.044883
EML3	201.284	-1.093	0.290556	-3.76178	0.000168711	0.00343207
DGKK	126.171	-1.09244	0.535105	-2.04155	0.0411964	0.069207
CD14	84.7982	-1.09237	0.343334	-3.18167	0.0014643	0.00788278
TMPRSS11F	31.5702	-1.09211	0.545017	-2.00381	0.0450904	0.0740983
APBA3	105.045	-1.09204	0.362499	-3.01254	0.00259074	0.0106679
SLC30A2	70.3522	-1.09017	0.44518	-2.44884	0.0143316	0.0317519
ACAN	210.267	-1.08972	0.360266	-3.02476	0.00248833	0.0104368
PDLIM1	59.8156	-1.08942	0.350053	-3.11214	0.00185734	0.00886193
TNFSF14	71.0106	-1.08924	0.418903	-2.60021	0.00931673	0.0236384
MYBL2	93.6934	-1.089	0.326921	-3.33107	0.000865127	0.00616221
TTLL8	138.347	-1.08888	0.385942	-2.82136	0.004782	0.0153246
TICAM1	79.6619	-1.08862	0.42388	-2.56822	0.0102222	0.0251223
HIC2	48.2773	-1.088	0.366426	-2.96923	0.00298548	0.011588
RBM38	80.0443	-1.08779	0.315116	-3.45204	0.000556363	0.00521239
CCR7	139.041	-1.08766	0.511268	-2.12737	0.0333896	0.0590864
PTGES3L	64.2412	-1.08735	0.444654	-2.44537	0.0144702	0.0319624
CARD10	165.862	-1.08693	0.332847	-3.26554	0.00109255	0.00683132
ARG1	82.0607	-1.08665	0.49504	-2.19507	0.0281587	0.0518884
SH2D3C	273.146	-1.08632	0.300468	-3.61542	0.000299858	0.00416404
LIPG	96.5747	-1.08584	0.524888	-2.06872	0.0385728	0.0657039
SLC44A4	134.814	-1.08583	0.442733	-2.45256	0.0141845	0.0315144
E2F1	76.5399	-1.08559	0.301852	-3.59644	0.000322602	0.00425049
RDH5	35.9312	-1.08558	0.467095	-2.32411	0.0201197	0.0405048
TENT5C	170.458	-1.08523	0.318972	-3.40227	0.000668274	0.00556641
CBLC	146.073	-1.08522	0.548662	-1.97795	0.0479345	0.0777069
NDUFS8	75.2386	-1.08438	0.353878	-3.06429	0.00218186	0.00968705
TIMELESS	190.544	-1.08412	0.44356	-2.44413	0.0145201	0.032011
AGXT2	123.836	-1.08384	0.408508	-2.65317	0.00797392	0.0213135
MPIG6B	128.04	-1.08272	0.379937	-2.84973	0.00437557	0.0144958
SIGLEC1	208.099	-1.08255	0.315734	-3.42869	0.000606497	0.00537846
ADRA2B	102.297	-1.08233	0.356347	-3.03728	0.0023872	0.0101864
UNC5CL	80.2524	-1.08178	0.544021	-1.9885	0.0467569	0.076212
TULP1	93.6377	-1.08132	0.530744	-2.03737	0.0416131	0.0697499
NT5C1B	54.504	-1.08106	0.493472	-2.19073	0.0284713	0.0522778
TMPRSS6	104.89	-1.08092	0.501775	-2.15418	0.0312257	0.0561753
MICAL1	159.637	-1.08073	0.348725	-3.0991	0.00194109	0.00908594
RNF43	81.4318	-1.08066	0.483093	-2.23696	0.0252888	0.0480372
HASPIN	48.1844	-1.08064	0.483677	-2.23421	0.025469	0.048284
PLIN3	81.0603	-1.08061	0.281345	-3.84087	0.000122599	0.00314951
SLC10A4	42.6548	-1.08052	0.512473	-2.10844	0.0349926	0.0611334
ZC2HC1C	75.3275	-1.08042	0.481839	-2.24228	0.0249435	0.0475495
SLC36A3	97.5934	-1.08038	0.47869	-2.25695	0.0240115	0.0461683
TBX21	57.777	-1.07983	0.532373	-2.02833	0.0425267	0.0708389
ZRSR2	39.429	-1.07974	0.347373	-3.1083	0.00188168	0.00892885
COLQ	101.275	-1.07972	0.503177	-2.1458	0.0318889	0.0570854
ADAMTS7	144.895	-1.07915	0.373097	-2.8924	0.00382307	0.0133597
SPON2	50.4375	-1.07895	0.428129	-2.52014	0.0117307	0.0275565
HPSE2	75.4804	-1.078	0.495551	-2.17535	0.0296037	0.053798
KLF5	77.49	-1.07783	0.295297	-3.65	0.000262241	0.00396939
SERPINF2	87.1837	-1.0778	0.43815	-2.4599	0.0138977	0.0310002
CCDC198	37.2374	-1.07744	0.544787	-1.97773	0.0479591	0.0777374
NTN5	118.769	-1.07732	0.435093	-2.47607	0.0132838	0.0301458
VSIG10L	73.9445	-1.07726	0.40233	-2.67756	0.00741608	0.0203374
SH2D2A	74.4384	-1.07708	0.494727	-2.17711	0.029472	0.0536167
GABRP	63.7505	-1.07678	0.520758	-2.06771	0.0386672	0.0657933
CACNA1F	304.736	-1.07647	0.384253	-2.80147	0.0050871	0.0159647
BEST1	123.124	-1.07619	0.344239	-3.12629	0.00177026	0.00864904
TJP3	118.659	-1.07523	0.397876	-2.70243	0.0068835	0.0194441
TRABD2B	126.424	-1.07467	0.512392	-2.09736	0.0359613	0.0623956
MFAP5	69.7652	-1.07452	0.49393	-2.17546	0.0295957	0.0537908
SNX20	66.8874	-1.07435	0.442465	-2.4281	0.015178	0.0329741
AVP	47.8996	-1.07409	0.491811	-2.18396	0.0289654	0.0528814
MC1R	33.9653	-1.07387	0.309603	-3.46853	0.000523316	0.00504962
ZAR1L	67.7973	-1.07353	0.494221	-2.17216	0.0298436	0.0541386
MMP9	144.995	-1.07251	0.539906	-1.98648	0.0469799	0.0764899
EBF3	115.491	-1.0724	0.492318	-2.17826	0.0293867	0.0534688
STARD3	41.8078	-1.07235	0.43151	-2.48511	0.0129512	0.0296094
CRYBA1	38.2724	-1.07217	0.410614	-2.61115	0.00902382	0.0231475
PGM5	97.4919	-1.07164	0.394997	-2.71303	0.00666705	0.0190289
STYXL2	120.289	-1.07135	0.542063	-1.97643	0.0481056	0.0779237
CCR2	99.0371	-1.07111	0.511241	-2.09512	0.0361607	0.0626806
ZNF394	80.5058	-1.07059	0.332406	-3.22072	0.00127868	0.00734913
CCDC33	102.288	-1.07048	0.43795	-2.4443	0.0145133	0.032011
CHRDL2	60.8266	-1.07038	0.500252	-2.13967	0.032381	0.0577661
DCLRE1B	114.908	-1.07033	0.324049	-3.303	0.00095658	0.00645568
LAMB4	77.3799	-1.06987	0.464014	-2.30568	0.0211287	0.0419821
CASS4	156.715	-1.06984	0.457793	-2.33695	0.019442	0.0394421
PAX9	117.588	-1.06956	0.401399	-2.66459	0.00770825	0.0208315
IL2RA	98.9785	-1.06956	0.387942	-2.75702	0.00583316	0.0174423
SLC22A8	171.81	-1.06951	0.380317	-2.81217	0.00492086	0.0156336
TSHZ2	91.2809	-1.06838	0.340406	-3.13854	0.00169794	0.00849983
GRPR	58.7629	-1.06781	0.363383	-2.93851	0.00329791	0.0122597
VWA7	108.215	-1.0676	0.536342	-1.99053	0.0465329	0.0759761
WDFY4	199.916	-1.06718	0.40273	-2.64987	0.00805229	0.0214376
ABCC11	130.212	-1.06716	0.481008	-2.2186	0.0265139	0.049714
NR1I3	74.6901	-1.06676	0.358245	-2.97775	0.00290369	0.0113998
CFD	42.9662	-1.06574	0.306655	-3.47538	0.000510132	0.00500719
COL8A2	85.0865	-1.06505	0.406483	-2.62016	0.00878893	0.0227142
MYCBPAP	70.553	-1.0645	0.454156	-2.34391	0.0190828	0.0388838
CCN4	101.027	-1.06443	0.381495	-2.79015	0.00526839	0.0163243
PLPP7	168.738	-1.06393	0.317212	-3.35401	0.000796495	0.00603144
GABRR1	138.109	-1.06382	0.447791	-2.3757	0.0175156	0.0365547
PUSL1	88.7561	-1.06369	0.229964	-4.62545	3.73787e-06	0.00117715
ERN1	425.23	-1.06308	0.33228	-3.19935	0.00137739	0.00762592
LAX1	60.059	-1.06261	0.481678	-2.20606	0.02738	0.0508795
ADAMTSL5	125.832	-1.0623	0.48713	-2.18073	0.0292034	0.0532362
BDH1	90.7785	-1.06187	0.328044	-3.23697	0.00120805	0.00718752
PMEL	85.9054	-1.0615	0.328522	-3.23115	0.00123295	0.00722865
NPY2R	68.3641	-1.06071	0.4017	-2.64056	0.00827686	0.0217978
NR2C2AP	47.0405	-1.05933	0.307642	-3.44338	0.000574499	0.00528742
IFI30	72.699	-1.05819	0.318927	-3.31796	0.000906765	0.00632284
ASL	76.9744	-1.05814	0.264909	-3.99435	6.4873e-05	0.00257175
AKR1E2	83.8604	-1.05776	0.361621	-2.92505	0.00344403	0.0125959
ELANE	34.5879	-1.05741	0.366437	-2.88566	0.00390593	0.0135088
SLC8B1	137.15	-1.05676	0.332049	-3.18255	0.00145985	0.00786645
LPO	108	-1.05662	0.534641	-1.97632	0.0481187	0.0779237
SLC4A5	182.288	-1.05544	0.428948	-2.46054	0.0138727	0.0309736
GLT8D2	63.2514	-1.05378	0.416681	-2.529	0.0114389	0.0271052
ACTA1	93.6479	-1.05374	0.297072	-3.54708	0.000389522	0.00451324
SFRP4	37.3117	-1.05353	0.364282	-2.89209	0.00382693	0.0133629
GTF2IRD1	260.367	-1.05307	0.2795	-3.76771	0.000164753	0.00338977
MESP1	53.1491	-1.05304	0.33016	-3.18947	0.00142531	0.00777581
SDC1	68.6753	-1.05263	0.458604	-2.2953	0.0217159	0.0428384
KIF20A	94.2878	-1.05115	0.469109	-2.24074	0.0250427	0.0477047
FCHSD1	196.979	-1.05065	0.330843	-3.17568	0.00149484	0.00796127
PNLDC1	70.4385	-1.05064	0.4808	-2.18519	0.0288748	0.0527878
GPBAR1	48.699	-1.0504	0.502198	-2.09161	0.0364736	0.0630157
SWSAP1	50.665	-1.05014	0.316249	-3.3206	0.000898232	0.00629091
AP4M1	120.405	-1.05008	0.291656	-3.60041	0.000317716	0.0042258
CD72	82.9207	-1.04992	0.457611	-2.29435	0.0217705	0.0429052
ART4	84.503	-1.04991	0.521408	-2.0136	0.0440514	0.0728424
TREH	105.879	-1.04974	0.356966	-2.94072	0.0032745	0.0122121
HTR3A	54.4556	-1.04967	0.478338	-2.19441	0.0282061	0.0519192
GSTK1	87.2944	-1.04948	0.293276	-3.57847	0.000345615	0.00435271
CHRNA2	153.554	-1.04862	0.35699	-2.93739	0.00330986	0.012284
ANKRD37	44.2409	-1.0482	0.347463	-3.01671	0.00255536	0.0105792
A1CF	72.1201	-1.0479	0.433641	-2.41652	0.0156695	0.0337032
MYBPC2	233.236	-1.04744	0.308155	-3.39908	0.000676136	0.0055961
VTN	96.8531	-1.04739	0.444721	-2.35515	0.0185152	0.0380461
ACOT6	63.6478	-1.04738	0.446011	-2.34832	0.0188585	0.0385349
PLEKHH3	110.296	-1.04702	0.331279	-3.16054	0.00157477	0.00814756
HEXD	182.022	-1.04649	0.314316	-3.32943	0.000870227	0.0061851
CTC1	48.9952	-1.04613	0.418853	-2.4976	0.0125037	0.0288494
CRNN	82.7636	-1.0456	0.531825	-1.96605	0.0492926	0.07941
EPHX3	59.7469	-1.045	0.391391	-2.66995	0.00758614	0.020601
FIGNL1	59.6947	-1.04488	0.379651	-2.75221	0.00591943	0.0176117
SH3BP2	128.053	-1.04448	0.31697	-3.29521	0.000983499	0.00652333
C9orf24	41.2342	-1.04388	0.360446	-2.89609	0.00377849	0.0132755
SMTNL2	83.3843	-1.04375	0.337127	-3.09602	0.00196135	0.00915117
UMODL1	129.334	-1.04294	0.487482	-2.13944	0.0324003	0.0577698
PRLHR	76.3723	-1.04277	0.437013	-2.38614	0.0170263	0.0357235
DBX1	53.1361	-1.04245	0.513905	-2.02849	0.0425099	0.0708389
CDCA4	136.3	-1.04236	0.341032	-3.0565	0.00223939	0.00983517
VSIG8	50.1818	-1.04219	0.436064	-2.38999	0.0168489	0.0354567
SLC23A3	58.2812	-1.04176	0.50232	-2.0739	0.0380888	0.0650694
TRMT61A	65.3283	-1.04163	0.336015	-3.09996	0.00193549	0.00907609
ANXA9	172.144	-1.04153	0.337455	-3.08643	0.00202578	0.0092937
CNGA4	82.4417	-1.04125	0.355189	-2.93153	0.00337299	0.0124453
ANO1	135.645	-1.04078	0.408553	-2.54748	0.0108504	0.0261632
SDS	49.2925	-1.04036	0.500753	-2.0776	0.0377466	0.0646492
MIOX	79.7169	-1.04035	0.434832	-2.39253	0.0167328	0.0352878
TSPAN1	64.8047	-1.04033	0.491491	-2.11669	0.0342866	0.0602213
GLP2R	122	-1.04003	0.360442	-2.88543	0.00390876	0.0135118
RUFY4	90.1546	-1.03998	0.510205	-2.03836	0.041514	0.069642
PLAC9	41.5036	-1.03974	0.326117	-3.18824	0.00143143	0.00779093
IL2RG	58.2439	-1.03968	0.398202	-2.61094	0.00902946	0.0231575
TRBV30	39.7893	-1.03967	0.511731	-2.03167	0.0421867	0.0704126
ALG3	47.9308	-1.03937	0.305387	-3.40344	0.000665424	0.00555918
GLI2	134.489	-1.03913	0.443699	-2.34197	0.0191823	0.0390393
PLEK2	52.3895	-1.03911	0.47996	-2.165	0.0303876	0.0549399
CYP2A19	73.7242	-1.03907	0.374192	-2.77683	0.00548918	0.0167657
EARS2	119.475	-1.03893	0.299919	-3.46404	0.000532135	0.00507418
MYPN	158.423	-1.03867	0.502989	-2.065	0.0389228	0.0661657
COMMD5	120.782	-1.03806	0.280556	-3.70001	0.000215594	0.00368588
SGSH	56.0612	-1.03786	0.439613	-2.36086	0.0182328	0.0376073
COL4A6	133.664	-1.03782	0.338077	-3.06976	0.00214231	0.00961963
MCM10	171.259	-1.03754	0.366551	-2.83055	0.00464683	0.0150261
BSPRY	37.5616	-1.0375	0.382457	-2.71273	0.00667316	0.0190342
FBXO24	86.0491	-1.03732	0.341331	-3.03904	0.00237337	0.0101513
POLE	247.276	-1.03709	0.475802	-2.17967	0.0292819	0.0533214
ACKR2	182.766	-1.03675	0.402516	-2.57568	0.0100043	0.0247545
LINGO3	95.8875	-1.03658	0.36593	-2.83273	0.00461522	0.0149563
RBM44	59.0956	-1.03654	0.484355	-2.14005	0.0323505	0.0577407
TMEM143	103.521	-1.03627	0.368642	-2.81105	0.00493809	0.0156727
DGAT2	65.7341	-1.03617	0.313201	-3.30833	0.000938556	0.00640949
LRRC56	61.2238	-1.03544	0.363574	-2.84794	0.00440029	0.0145227
EHF	203.518	-1.0338	0.512517	-2.01711	0.0436842	0.0723633
ELF4	160.952	-1.03368	0.385238	-2.68323	0.00729158	0.0201112
SLC26A8	93.6387	-1.03318	0.450919	-2.29128	0.021947	0.0431611
GGN	85.9361	-1.03311	0.297486	-3.47278	0.000515091	0.00502945
GALNT12	55.0663	-1.03303	0.440387	-2.34574	0.0189895	0.038735
ALOX5	69.7755	-1.03298	0.361351	-2.85865	0.00425442	0.0142707
MPL	98.1573	-1.03291	0.371545	-2.78005	0.00543509	0.0166792
BOC	246.203	-1.03269	0.266097	-3.88089	0.000104077	0.00303109
MYOM1	134.267	-1.03239	0.41237	-2.50354	0.0122957	0.0284779
TMCO4	71.6898	-1.03234	0.423738	-2.43626	0.0148401	0.032487
SUMF2	37.5096	-1.03229	0.418558	-2.46631	0.0136513	0.0306954
PROKR1	96.4312	-1.03225	0.438213	-2.35559	0.0184933	0.0380116
PTH2R	44.0823	-1.03169	0.508588	-2.02853	0.0425064	0.0708389
ITGAL	301.141	-1.03077	0.301334	-3.42067	0.000624659	0.00543531
TMEM11	86.0541	-1.03067	0.237228	-4.34466	1.39488e-05	0.00173405
TGM1	127.57	-1.02964	0.480803	-2.14151	0.0322328	0.0575858
LIN37	81.7165	-1.02903	0.232644	-4.42321	9.7244e-06	0.00161738
CTSH	71.9682	-1.02832	0.327306	-3.14176	0.00167935	0.00846037
TSKS	104.4	-1.02806	0.401827	-2.55845	0.010514	0.0255912
SLC46A1	99.1869	-1.02799	0.266043	-3.86399	0.000111551	0.00309692
MYH6	532.985	-1.0272	0.327235	-3.13904	0.00169501	0.00849073
NUDT22	103.611	-1.02688	0.254425	-4.03608	5.43509e-05	0.00253555
PAPLN	161.066	-1.02681	0.423488	-2.42465	0.0153232	0.0331993
TNFAIP8L1	60.1647	-1.0267	0.325265	-3.15652	0.00159666	0.0082291
CBX2	94.878	-1.02613	0.383266	-2.67734	0.00742089	0.0203374
ETV4	125.008	-1.02597	0.405226	-2.53185	0.0113463	0.0270098
CDH3	82.348	-1.02455	0.489285	-2.09397	0.0362631	0.0627602
HTR4	260.995	-1.02444	0.34131	-3.00149	0.00268664	0.0109074
CCNB2	40.7243	-1.02435	0.38804	-2.63981	0.00829521	0.0218119
HNF1B	124.166	-1.02351	0.457523	-2.23706	0.0252822	0.0480372
KRT40	48.0001	-1.02346	0.350178	-2.92267	0.0034704	0.0126373
MOB3C	145.048	-1.02322	0.340303	-3.00678	0.00264031	0.0107944
PCOLCE2	79.0742	-1.02308	0.327195	-3.12682	0.00176709	0.00864494
CSF3R	100.81	-1.023	0.406231	-2.51828	0.011793	0.0276702
IRF6	119.443	-1.02293	0.334742	-3.05588	0.00224401	0.00984258
KCNQ1	87.9452	-1.02247	0.369509	-2.76711	0.00565561	0.0170461
CERCAM	139.024	-1.02244	0.308629	-3.31283	0.000923581	0.00637541
SERINC2	193.263	-1.02225	0.446632	-2.28879	0.0220913	0.0434067
SLC43A1	73.8471	-1.02156	0.519876	-1.96501	0.0494134	0.0795759
SLC17A8	59.655	-1.0212	0.441772	-2.31159	0.0208001	0.0415384
ACOXL	71.2579	-1.02117	0.449297	-2.27281	0.0230375	0.044781
TMEM102	48.6415	-1.02109	0.364608	-2.80052	0.00510198	0.0159939
ADRA1D	41.853	-1.02015	0.284384	-3.58724	0.000334195	0.00427732
KAT5	192.687	-1.02014	0.250549	-4.07162	4.66865e-05	0.00240133
B4GALNT3	177.677	-1.02005	0.482968	-2.11204	0.0346833	0.0607354
KIAA1755	172.17	-1.01951	0.379098	-2.68931	0.00716004	0.0199028
ESR2	82.2546	-1.01935	0.443921	-2.29624	0.0216624	0.0427453
DYSF	367.708	-1.01914	0.30838	-3.30482	0.000950381	0.00644206
MMP28	86.2413	-1.01907	0.322921	-3.15578	0.00160067	0.00823284
SIRT6	73.1888	-1.019	0.255329	-3.99092	6.58178e-05	0.0025763
BEST3	119.068	-1.01897	0.397215	-2.56529	0.0103088	0.0252497
MIIP	121.226	-1.01895	0.293327	-3.47375	0.000513244	0.00501935
VIL1	119.514	-1.01875	0.440812	-2.31108	0.0208282	0.0415759
SLC29A1	216.781	-1.01866	0.311655	-3.26854	0.00108102	0.00680149
MID1	130.383	-1.01838	0.319762	-3.1848	0.00144856	0.00783627
OTOA	100.469	-1.01722	0.497664	-2.04399	0.0409546	0.0689043
ZNF653	33.4672	-1.0167	0.316284	-3.21451	0.00130667	0.00743807
VWA3A	148.228	-1.01665	0.296073	-3.43378	0.000595233	0.00536626
AMHR2	95.417	-1.01618	0.497972	-2.04063	0.0412877	0.0693343
CENATAC	57.1505	-1.01618	0.323078	-3.1453	0.00165918	0.00840291
TIFAB	92.1425	-1.01579	0.48589	-2.09058	0.0365659	0.0631264
ALDH1L1	107.854	-1.01534	0.314305	-3.23043	0.00123606	0.00723741
FDXR	103.218	-1.01527	0.243713	-4.16583	3.10227e-05	0.00217621
EOMES	58.8247	-1.01518	0.507295	-2.00116	0.0453757	0.0744942
NEU4	53.7628	-1.01508	0.285283	-3.55816	0.000373466	0.00443464
EEF1AKMT3	107.402	-1.015	0.340484	-2.98106	0.0028725	0.0113363
MYH8	112.674	-1.01488	0.469839	-2.16007	0.0307673	0.0554794
KCNQ4	133.723	-1.01484	0.372217	-2.72647	0.00640163	0.0185544
SLC22A14	57.3766	-1.01452	0.47968	-2.115	0.03443	0.0603864
ITPKC	119.064	-1.01452	0.298081	-3.4035	0.000665282	0.00555918
MCM3	136.289	-1.01447	0.382751	-2.65046	0.00803824	0.021413
STK11IP	201.256	-1.01368	0.305516	-3.31793	0.00090688	0.00632284
FLT4	150.227	-1.01349	0.459243	-2.20686	0.0273237	0.0507888
SIX2	36.8162	-1.01319	0.504779	-2.00719	0.0447294	0.0737054
ACSF3	160.715	-1.01317	0.259904	-3.89826	9.68861e-05	0.00292821
COL17A1	245.925	-1.01317	0.419602	-2.4146	0.0157526	0.033812
PSRC1	158.124	-1.01298	0.371181	-2.72906	0.00635146	0.0184777
TRIM47	64.483	-1.01236	0.378911	-2.67175	0.00754573	0.020533
ZNF668	74.1282	-1.01198	0.305619	-3.31125	0.000928796	0.00638179
TNFSF8	72.6148	-1.01156	0.424183	-2.38472	0.017092	0.0358391
PSTPIP1	108.904	-1.01133	0.375652	-2.6922	0.00709818	0.0197882
PRDM16	226.291	-1.01124	0.252879	-3.99893	6.36304e-05	0.00256923
PIMREG	49.9014	-1.01093	0.369413	-2.73658	0.00620824	0.0181792
PODNL1	43.3866	-1.01086	0.480392	-2.10425	0.0353568	0.0616334
ARHGEF19	91.2818	-1.01067	0.44268	-2.28308	0.0224256	0.0439028
TTC21A	177.125	-1.01026	0.365125	-2.76689	0.00565934	0.0170461
TMPRSS3	127.333	-1.0102	0.480553	-2.10216	0.0355388	0.0618704
CALHM5	142.501	-1.01015	0.326551	-3.09338	0.0019789	0.00919971
SCP2D1	50.6409	-1.01009	0.410484	-2.46073	0.0138656	0.0309646
RRAS	75.0578	-1.00927	0.236399	-4.26935	1.96039e-05	0.00188118
SLC26A3	115.13	-1.00923	0.397981	-2.53588	0.0112164	0.0268117
FES	151.244	-1.00907	0.35264	-2.86148	0.00421667	0.0141887
C1QTNF2	78.5345	-1.00876	0.460369	-2.1912	0.0284372	0.0522485
TRPV6	90.2787	-1.00849	0.424627	-2.375	0.0175488	0.0365798
SERPINC1	44.4648	-1.00834	0.444847	-2.26671	0.0234081	0.0453371
MEGF6	197.044	-1.0081	0.32739	-3.07919	0.00207565	0.00944665
P4HA2	100.111	-1.00783	0.279252	-3.60904	0.000307328	0.00418323
C1orf174	116.71	-1.00776	0.2794	-3.60686	0.000309924	0.00418615
VILL	72.9006	-1.00723	0.472218	-2.13297	0.0329272	0.0584377
IGSF9	144.379	-1.0071	0.379001	-2.65724	0.00787838	0.0211381
SHCBP1	32.6899	-1.00698	0.500745	-2.01096	0.0443298	0.0731978
LRRC10B	47.6682	-1.00605	0.346261	-2.90546	0.00366715	0.013044
CRYBA2	55.8634	-1.00602	0.498036	-2.01998	0.0433858	0.0719845
PAQR5	181.599	-1.00568	0.374593	-2.68473	0.00725888	0.0200695
DHRS13	49.5744	-1.0056	0.292494	-3.43801	0.000585996	0.00533034
UBIAD1	147.116	-1.00438	0.272159	-3.69043	0.000223877	0.00375785
TMEM61	34.4613	-1.00333	0.48968	-2.04894	0.0404679	0.0682646
BAIAP2L1	100.33	-1.00308	0.339415	-2.95531	0.00312355	0.0119052
FKBPL	44.4466	-1.0025	0.43529	-2.30306	0.0212755	0.0421989
CD19	151.163	-1.00244	0.472838	-2.12004	0.0340025	0.0598623
LAMC3	208.083	-1.00204	0.284606	-3.52079	0.000430261	0.00466342
IRF7	62.8257	-1.00156	0.299239	-3.34703	0.000816825	0.00606567
CLEC11A	95.3114	-1.00073	0.40218	-2.48827	0.0128365	0.0294195
SAPCD2	101.928	-1.00025	0.242154	-4.13064	3.61752e-05	0.00224502
ARHGEF15	126.174	-1.0001	0.4051	-2.46878	0.0135576	0.0305667
FAM187A	49.9692	-1.00004	0.291953	-3.42533	0.000614054	0.00539865
NRGN	526.405	1.89119	0.455266	4.15403	3.26671e-05	0.00220396
MICU3	230.245	1.68278	0.350751	4.79764	1.60549e-06	0.00101444
SOD1	327.76	1.56607	0.387169	4.04494	5.23367e-05	0.00253198
RPLP1	654.563	1.54393	0.390274	3.95601	7.62118e-05	0.00273111
EEF1A2	1831.38	1.53438	0.368079	4.16861	3.06458e-05	0.00217621
CARTPT	119.917	1.46401	0.389415	3.7595	0.000170251	0.00343207
CLU	2728.38	1.44419	0.403909	3.57555	0.000349498	0.00436093
SLC38A2	734.092	1.44212	0.324649	4.44209	8.90885e-06	0.00161636
NDUFA4	183.502	1.43784	0.383203	3.75216	0.000175319	0.00347686
ENC1	1154.79	1.42686	0.329831	4.32603	1.51821e-05	0.00173665
CHGB	1616.41	1.42669	0.355568	4.01242	6.00984e-05	0.00255459
SRSF11	526.257	1.40882	0.378538	3.72173	0.000197864	0.00361773
ID4	401.309	1.38411	0.337289	4.10362	4.06729e-05	0.00230411
DZIP1	314.824	1.37977	0.380469	3.62649	0.000287303	0.00411194
SPARCL1	3172.71	1.373	0.413639	3.31933	0.000902331	0.00630942
SCG2	789.26	1.37009	0.358008	3.82698	0.000129727	0.00319576
ATP5PO	226.866	1.36965	0.347936	3.9365	8.26782e-05	0.00280313
EEF2	2599.57	1.3661	0.332672	4.10644	4.01809e-05	0.00229561
MAP2	8752.75	1.35654	0.368164	3.68459	0.000229068	0.00378752
HOMER1	982.883	1.35605	0.3203	4.23368	2.299e-05	0.00195357
MAP1B	12930.9	1.35339	0.376596	3.59375	0.000325956	0.00426123
UCHL1	916.333	1.34995	0.369788	3.65061	0.000261621	0.00396939
CPE	2426.05	1.34715	0.399325	3.37357	0.000742014	0.00585652
SUMO3	181.003	1.34492	0.361714	3.71817	0.000200669	0.00362263
PLPPR4	1337.05	1.33964	0.34768	3.85308	0.000116643	0.00311632
ACTB	2658.9	1.33813	0.341995	3.91272	9.12612e-05	0.00291732
AQP4	3426.4	1.3337	0.374027	3.56579	0.000362755	0.00441063
LYSMD2	62.2223	1.33318	0.304196	4.38263	1.17257e-05	0.00162298
SENP6	507.8	1.32642	0.320586	4.13748	3.5114e-05	0.00223451
EIF4A2	2059.49	1.32551	0.374878	3.53583	0.000406491	0.00457767
PGAM1	162.495	1.3241	0.326047	4.06107	4.88482e-05	0.00244948
TUBB4A	1214.86	1.31535	0.371431	3.54131	0.000398153	0.00454685
YWHAH	3019.48	1.30693	0.380686	3.43309	0.000596735	0.00536626
RPL5	666.14	1.29931	0.359561	3.61359	0.000301986	0.00416867
HSPH1	1000.15	1.29862	0.322611	4.02535	5.68896e-05	0.00253555
FAM3C	932.426	1.29799	0.381114	3.40577	0.000659767	0.00554405
BEX4	262.952	1.29636	0.359026	3.61076	0.000305304	0.0041784
SARAF	287.847	1.29554	0.293886	4.40831	1.04181e-05	0.00161738
SPTBN1	8928.83	1.29445	0.346662	3.73403	0.000188441	0.00356584
GRIA2	1873.97	1.29297	0.337241	3.83395	0.0001261	0.00316453
SMARCA1	714.058	1.29297	0.329042	3.92949	8.51258e-05	0.00284224
RASSF8	209.737	1.29175	0.24252	5.32637	1.00197e-07	0.000202123
COX4I1	124.519	1.28733	0.367211	3.50569	0.000455428	0.00477701
MARCKSL1	594.563	1.28706	0.396353	3.24726	0.00116521	0.00707555
RPL7	467.899	1.28561	0.304802	4.21786	2.46632e-05	0.001971
RPL32	628.977	1.28315	0.314921	4.07451	4.61115e-05	0.00238113
RPS4X	883.177	1.28232	0.356759	3.59435	0.000325203	0.00426123
KIDINS220	3394.79	1.28131	0.304371	4.20969	2.55716e-05	0.00199761
PCSK1N	698.472	1.27608	0.369677	3.45187	0.000556723	0.00521239
C1QTNF4	30.3068	1.27507	0.399095	3.19489	0.00139884	0.00769723
ZFYVE16	373.948	1.27255	0.335803	3.78959	0.000150896	0.00329957
ATRX	2222.37	1.2666	0.369015	3.43238	0.000598299	0.00536626
SNX14	473.979	1.26649	0.329404	3.8448	0.000120652	0.00314539
NAP1L1	2066.11	1.26569	0.377674	3.35128	0.000804397	0.00605711
CBX6	1360.45	1.2632	0.320032	3.94711	7.91008e-05	0.00275846
CNTN1	2411.75	1.26269	0.361871	3.48933	0.000484233	0.0048812
RASGRP1	1170.15	1.259	0.310458	4.05529	5.00712e-05	0.00246247
GOLGB1	1369.46	1.25864	0.268819	4.68211	2.8393e-06	0.00117715
RPLP0	409.933	1.25287	0.276238	4.53545	5.74799e-06	0.00140314
GAPDH	160.407	1.2523	0.438288	2.85726	0.00427309	0.0143026
MATR3	2318.56	1.25025	0.350537	3.56666	0.000361554	0.00441063
TMSB10	358.72	1.24983	0.346345	3.60864	0.000307805	0.00418323
ATP1A1	2825.8	1.24824	0.299839	4.16302	3.1407e-05	0.00217621
SLC25A6	830.907	1.24439	0.325098	3.82773	0.000129329	0.00319576
CLSTN1	5289.49	1.24221	0.345798	3.59229	0.000327789	0.004264
COX7A2	85.5677	1.24048	0.271675	4.56604	4.97022e-06	0.00130844
SPTAN1	5536.4	1.23882	0.322075	3.84638	0.000119875	0.00314539
RPL24	427.423	1.22936	0.326349	3.767	0.000165223	0.00339186
CLTC	2004.6	1.22827	0.319909	3.83943	0.000123322	0.00315374
FUT9	144.366	1.2233	0.400377	3.05536	0.00224794	0.00984385
GRIN1	1849.75	1.2229	0.320915	3.81066	0.000138598	0.00323803
MAP1A	12020	1.22286	0.366897	3.33297	0.000859243	0.00615186
ACTG1	4952.55	1.21928	0.37395	3.26054	0.001112	0.00688321
APC	4976.53	1.2173	0.353444	3.4441	0.00057296	0.00528742
CNP	797.807	1.21681	0.390462	3.11633	0.00183115	0.00879493
SCN2A	2148.2	1.21678	0.337833	3.60172	0.000316123	0.00421561
CACNA2D1	1282.27	1.21585	0.304934	3.98726	6.6841e-05	0.00259366
AP2M1	658.167	1.21347	0.312286	3.88578	0.000102002	0.00300129
REEP3	384.795	1.2129	0.363777	3.33418	0.000855528	0.0061457
HIGD1A	194.241	1.20969	0.340097	3.5569	0.000375263	0.0044351
IDI1	289.204	1.20724	0.353785	3.41236	0.000644031	0.00549001
ZNF566	67.562	1.20506	0.186096	6.47547	9.45196e-11	1.26902e-06
TTC3	6092.28	1.20463	0.331326	3.63578	0.00027714	0.00406526
TPT1	1850.18	1.20334	0.359856	3.34396	0.000825926	0.00606613
PPP4R3B	392.479	1.20302	0.269773	4.45937	8.21998e-06	0.00159944
HECTD2	226.447	1.20166	0.31708	3.78977	0.000150785	0.00329957
CCDC88A	1984.86	1.20095	0.307876	3.90077	9.58888e-05	0.00292821
GABRG2	663.657	1.19991	0.31396	3.82186	0.000132449	0.00321744
AKAP11	3192.89	1.1984	0.323082	3.70928	0.000207851	0.00367462
NEFL	2953.07	1.19798	0.384102	3.11891	0.00181523	0.00876367
PLCB1	1944.62	1.19688	0.320519	3.73419	0.00018832	0.00356584
ZNF280B	51.7366	1.19663	0.277259	4.31594	1.58925e-05	0.00173665
RAB11FIP2	589.989	1.19559	0.321489	3.71891	0.000200086	0.00362263
CST3	373.042	1.19407	0.31205	3.82653	0.000129963	0.00319576
HMGCS1	2564.9	1.19268	0.394537	3.023	0.00250284	0.010465
UBR3	1002.79	1.19198	0.29548	4.03405	5.4823e-05	0.00253555
GJA1	1565.81	1.19098	0.397235	2.99817	0.00271604	0.0109586
OLFM1	2690.32	1.19042	0.350245	3.39882	0.000676783	0.0055961
COX7C	483.136	1.18836	0.332514	3.57388	0.000351733	0.00436851
USP1	221.849	1.18736	0.256685	4.62576	3.73226e-06	0.00117715
PCM1	1415.69	1.18635	0.303181	3.91302	9.11481e-05	0.00291732
KIF1A	7273.12	1.18564	0.331247	3.57934	0.000344466	0.00435071
SYT1	4192.74	1.18541	0.373309	3.17542	0.00149619	0.00796191
RLIM	426.974	1.18526	0.273101	4.34001	1.42477e-05	0.00173665
PJA2	2159.87	1.18286	0.352327	3.35728	0.000787131	0.00600114
GUCY1A2	430.646	1.18284	0.309737	3.81886	0.00013407	0.00323746
DARS1	211.401	1.18062	0.257307	4.58837	4.46719e-06	0.00122401
RPL6	1050.37	1.18044	0.319493	3.69472	0.000220131	0.00373167
HSP90AA1	9363.08	1.17917	0.401285	2.93848	0.00329822	0.0122597
CALM1	12886.9	1.17843	0.378371	3.1145	0.00184259	0.00882893
SDCBP	156.793	1.1784	0.273811	4.30368	1.67982e-05	0.00176198
TMEM59L	1321.61	1.17823	0.330351	3.56659	0.000361654	0.00441063
AMER2	147.483	1.17804	0.303048	3.8873	0.000101365	0.00299764
AKAP9	1255	1.17769	0.30151	3.90598	9.38454e-05	0.00292821
TAX1BP1	991.432	1.17716	0.322775	3.647	0.000265315	0.00399341
TTLL7	783.599	1.17709	0.335338	3.51015	0.000447847	0.00472955
EEF1B2	386.815	1.17617	0.277101	4.24457	2.19013e-05	0.001926
NPTX2	176.65	1.17404	0.289616	4.05378	5.03963e-05	0.00246484
SCN1A	904.097	1.17385	0.284926	4.11985	3.79114e-05	0.00224502
DCLK1	5568.96	1.1737	0.32735	3.58545	0.000336494	0.00428631
VIM	446.827	1.1729	0.279378	4.19827	2.68956e-05	0.00200407
RBM18	111.78	1.1724	0.26391	4.44241	8.89565e-06	0.00161636
INPP5F	1518.1	1.17186	0.364331	3.21648	0.00129774	0.00741327
SLC25A3	482.796	1.1708	0.274051	4.27222	1.9354e-05	0.00188118
PGRMC1	774.144	1.17015	0.354123	3.30436	0.000951939	0.00644685
SC5D	274.65	1.16874	0.32414	3.60567	0.000311351	0.00419699
SLK	510.03	1.16695	0.301806	3.86654	0.000110391	0.00308772
PEG3	861.167	1.16671	0.318996	3.65744	0.000254747	0.00396167
ITFG1	633.46	1.16402	0.347938	3.34548	0.000821413	0.00606567
RAD21	1278.08	1.1611	0.33482	3.46783	0.00052467	0.00504962
HSPA8	2629.33	1.16045	0.341261	3.40049	0.000672656	0.00559491
GRM5	1603.16	1.16019	0.288262	4.02478	5.70277e-05	0.00253555
RTN4	3475.91	1.16019	0.363414	3.19246	0.00141066	0.00772603
ARC	168.974	1.15924	0.3597	3.2228	0.00126943	0.00732102
KLHL2	773.648	1.1546	0.298965	3.86201	0.00011246	0.00310038
SKIL	558.278	1.15457	0.314604	3.66993	0.000242614	0.00386857
HPCAL4	3471.89	1.1532	0.355963	3.23968	0.00119665	0.00718203
PKIA	1378.42	1.15302	0.370819	3.1094	0.00187467	0.00891813
CALM2	3184.97	1.15219	0.382903	3.00909	0.00262036	0.0107317
DNAJA1	1344.46	1.1516	0.352815	3.26403	0.00109839	0.00683759
BLTP3B	868.946	1.15081	0.256675	4.48351	7.34238e-06	0.00154029
TMSB4X	2179.22	1.15004	0.375592	3.06194	0.0021991	0.00974747
APP	5843.22	1.14982	0.356599	3.2244	0.00126235	0.00730277
NCKAP1	1232.9	1.14948	0.342096	3.36011	0.000779115	0.00598022
BEX3	688.975	1.14892	0.377734	3.04161	0.00235315	0.0100937
TMX4	1245.57	1.14797	0.326484	3.51617	0.000437822	0.00468755
RAB11FIP4	2536.33	1.14631	0.312394	3.66943	0.000243089	0.00387154
PPA1	153.825	1.14522	0.332228	3.44708	0.000566684	0.00525073
PHF24	1086.37	1.14504	0.289325	3.95762	7.57015e-05	0.00272485
NCAM2	1323.83	1.14392	0.365485	3.12988	0.00174875	0.00861603
HLTF	502.662	1.14202	0.287093	3.97787	6.95351e-05	0.00263722
CNN3	363.175	1.14154	0.279827	4.07944	4.51435e-05	0.00236383
PABPC1	953.021	1.14141	0.291343	3.91776	8.93755e-05	0.00287759
ADCY1	2602.78	1.13895	0.316496	3.59864	0.000319891	0.00423618
MIF	252.784	1.13866	0.328686	3.46428	0.000531659	0.00507418
EIF4G2	1851.92	1.1385	0.322397	3.53137	0.000413418	0.0046216
PSAP	2545.36	1.13792	0.305159	3.72893	0.000192293	0.00357581
CHL1	1686.77	1.13666	0.333085	3.41253	0.000643627	0.00549001
TSPYL4	2341.16	1.13623	0.351403	3.23341	0.00122322	0.00721967
RUFY2	350.555	1.13606	0.262911	4.3211	1.55251e-05	0.00173665
KIF2A	793.493	1.13489	0.331843	3.41995	0.000626317	0.00543819
RPLP2	758.219	1.13426	0.342402	3.31265	0.000924153	0.00637541
BTBD3	752.083	1.13202	0.273551	4.13823	3.50003e-05	0.00223451
GABRB2	1456.14	1.13187	0.3343	3.38579	0.000709728	0.00574796
UBQLN1	715.891	1.12932	0.308914	3.65576	0.000256419	0.00396167
GPM6A	3566.34	1.12887	0.388511	2.90563	0.00366513	0.013044
CNKSR2	916.336	1.12862	0.29361	3.84396	0.000121064	0.00314779
SLC22A17	1606.2	1.12839	0.299466	3.76802	0.000164548	0.00338977
TLE5	838.121	1.12781	0.322645	3.4955	0.000473179	0.00483256
VSNL1	1222.96	1.12737	0.348362	3.2362	0.00121132	0.00718975
COX6A1	201.361	1.12695	0.264973	4.25307	2.10856e-05	0.00189997
GLRB	276.854	1.12409	0.315234	3.5659	0.000362614	0.00441063
UCHL5	349.1	1.12165	0.272205	4.1206	3.77891e-05	0.00224502
GPR22	130.844	1.12048	0.322046	3.47927	0.00050279	0.00498189
UBB	599.094	1.11976	0.386485	2.89728	0.00376408	0.0132398
COPS2	380.112	1.11788	0.316771	3.52898	0.000417168	0.0046217
GLS	936.884	1.11434	0.342097	3.25737	0.00112451	0.00692235
SEC62	857.118	1.11431	0.344079	3.23854	0.00120144	0.00718752
MYO5A	2337.93	1.11416	0.292913	3.80373	0.000142534	0.003258
GABBR2	1778.52	1.11395	0.300664	3.70498	0.000211411	0.00368012
BEX1	463.451	1.11167	0.42131	2.63859	0.00832505	0.0218647
TPM4	438.962	1.11161	0.230323	4.82629	1.39097e-06	0.00093376
SNCA	1164.19	1.1085	0.381898	2.90261	0.00370069	0.0131062
FBXL16	3363.11	1.10766	0.34968	3.16764	0.00153684	0.00806316
MT3	1101.91	1.10717	0.406684	2.72244	0.00648017	0.0186942
EIF1AX	935.254	1.10619	0.375448	2.94632	0.00321583	0.0121025
HSP90AB1	2548.24	1.1056	0.346053	3.19488	0.00139887	0.00769723
ARGLU1	687.704	1.10497	0.32908	3.35777	0.000785754	0.00599553
RPS12	499.816	1.10461	0.303729	3.63683	0.000276016	0.00406336
SAT1	264.523	1.10428	0.283172	3.8997	9.63132e-05	0.00292821
CAMK2N1	2528.03	1.10349	0.346129	3.18809	0.00143215	0.00779093
ITM2B	719.119	1.10304	0.361872	3.04813	0.00230267	0.00997923
RAB3A	1524.09	1.10218	0.326555	3.37518	0.000737686	0.00583806
NBEA	2550.72	1.10167	0.297078	3.70836	0.000208605	0.00367551
SLC1A2	6586	1.10062	0.373675	2.94539	0.00322548	0.0121136
RSRP1	116.877	1.1	0.286798	3.83544	0.00012534	0.00316453
PSIP1	591.089	1.09948	0.305661	3.59707	0.000321827	0.00424444
USP34	1176	1.09948	0.286107	3.84288	0.000121597	0.00314779
SLC17A7	3219.91	1.09875	0.363857	3.01972	0.00253008	0.0105252
NCOA4	230.763	1.09758	0.277859	3.95013	7.81103e-05	0.00274531
APLP1	2104.17	1.09756	0.327052	3.35594	0.000790969	0.00600993
FEZ1	836.318	1.09745	0.300701	3.64964	0.000262609	0.00397049
PDZD4	661.619	1.09736	0.301008	3.64561	0.000266763	0.0039955
TPI1	844.287	1.09703	0.315073	3.48182	0.000498019	0.00495991
KIF21A	1841.24	1.09629	0.327811	3.34428	0.00082496	0.00606567
RPS6	525.794	1.09617	0.280835	3.90327	9.49018e-05	0.00292821
GNG10	87.0837	1.09601	0.243222	4.50621	6.59945e-06	0.00144998
EBAG9	215.496	1.09583	0.290862	3.76753	0.000164868	0.00338977
KTN1	789.276	1.09391	0.284789	3.84112	0.000122474	0.00314951
STMN2	2545.13	1.09332	0.359338	3.0426	0.00234543	0.0100807
COX7B	130.153	1.09321	0.372247	2.93678	0.00331643	0.0122967
ARF1	736.044	1.09261	0.30289	3.6073	0.000309396	0.00418323
MTMR1	223.488	1.09131	0.228994	4.76566	1.88234e-06	0.00105301
RPS8	832.02	1.09095	0.30522	3.5743	0.00035116	0.00436585
CDK5R1	528.265	1.09082	0.30923	3.52754	0.000419446	0.00462951
RPS18	356.262	1.0904	0.318062	3.42826	0.000607454	0.00537846
DYNC1H1	6242.14	1.09038	0.285081	3.8248	0.00013088	0.00320609
HNRNPK	623.218	1.09018	0.300418	3.62889	0.000284645	0.00411194
TOP2B	1046.66	1.08959	0.296267	3.67774	0.000235308	0.00381104
RAB2A	681.899	1.08917	0.338125	3.22121	0.00127652	0.007343
ATP2B2	3482.28	1.08882	0.285647	3.81177	0.000137977	0.00323803
HMGCR	1228.27	1.0884	0.310264	3.50798	0.000451523	0.00475436
PRDX3	253.685	1.08823	0.291952	3.72742	0.000193453	0.00359238
ADD3	958.697	1.08792	0.292968	3.71344	0.000204464	0.00365331
NRSN1	2240.01	1.08748	0.367463	2.95944	0.00308199	0.0117974
RIMS1	1972.17	1.08651	0.30034	3.61761	0.000297339	0.00416404
CLASP2	1902.96	1.08542	0.314728	3.44874	0.000563214	0.00523091
PTPRZ1	1973.75	1.08513	0.299696	3.62078	0.00029372	0.00415977
GRIA3	1087.27	1.0844	0.293186	3.69869	0.000216719	0.00369716
PRKAR2B	563.18	1.08423	0.323161	3.35509	0.000793381	0.00602485
TUBB2B	1800.05	1.0826	0.330888	3.27181	0.00106862	0.00676761
SLC24A2	1467.85	1.081	0.307305	3.51767	0.000435348	0.00467775
RPRML	444.407	1.07986	0.339484	3.1809	0.0014682	0.00788762
TBL1XR1	348.554	1.07974	0.299701	3.60273	0.000314896	0.00421455
EHBP1	930.759	1.07945	0.280921	3.84252	0.000121776	0.00314779
PRKAR1A	2725.47	1.07943	0.353504	3.05352	0.00226177	0.00987706
GABRA1	1200.46	1.07902	0.325717	3.31275	0.000923826	0.00637541
GPI	788.342	1.07837	0.296366	3.63864	0.000274087	0.00404828
PTPRK	591.052	1.0776	0.256815	4.196	2.71668e-05	0.00200407
SV2B	2275.42	1.07757	0.328	3.28527	0.00101883	0.00659538
RPL23	914.363	1.07732	0.357002	3.01769	0.0025471	0.0105768
ACTR2	1326.82	1.07652	0.317691	3.38859	0.000702541	0.00570963
NDFIP1	2455.77	1.0763	0.319106	3.37286	0.000743924	0.00585652
ARPC5	290.779	1.07619	0.28317	3.80052	0.000144393	0.003258
JMJD1C	983.236	1.07598	0.270742	3.97417	7.06239e-05	0.00265601
DNAJC6	2297.29	1.0755	0.299373	3.59252	0.000327493	0.004264
DST	7871.23	1.0751	0.281157	3.82386	0.00013138	0.00320609
ZMYND11	1227.69	1.075	0.299789	3.58584	0.000335995	0.00428631
CANX	2383.4	1.07496	0.341068	3.15176	0.00162291	0.00830379
INA	766.709	1.07355	0.324701	3.30628	0.000945426	0.00643024
RSRC2	692.678	1.07225	0.28912	3.70867	0.000208353	0.00367551
FGF1	622.457	1.07189	0.237386	4.51538	6.32045e-06	0.00144998
ARL5A	967.946	1.07007	0.336008	3.18465	0.00144927	0.00783647
RPS3	691.909	1.06979	0.276979	3.86235	0.000112299	0.00310038
TMEM151B	218.029	1.0694	0.253908	4.21175	2.53399e-05	0.00199761
HDGFL3	443.182	1.06911	0.310459	3.44365	0.000573916	0.00528742
KIF5B	1420.42	1.06886	0.316924	3.37259	0.000744636	0.00585652
CNOT7	411.189	1.06864	0.28747	3.7174	0.000201287	0.00362263
FOXN2	263.41	1.06862	0.315139	3.39095	0.000696509	0.00568124
FTL	820.407	1.06855	0.300343	3.55776	0.000374028	0.00443464
EIF4G3	2137.64	1.06789	0.276146	3.86713	0.000110124	0.00308772
DDN	2316.71	1.06774	0.339404	3.14592	0.00165566	0.00839775
PDS5B	761.799	1.06759	0.262502	4.06698	4.76264e-05	0.00242209
RGS7	510.468	1.0673	0.28236	3.77993	0.000156873	0.00334846
OXR1	1225.16	1.06712	0.323674	3.29688	0.000977642	0.00650172
TMOD2	5092.45	1.06621	0.349335	3.05211	0.00227236	0.00990543
DDX5	2120.62	1.06582	0.317283	3.35922	0.000781626	0.00598022
ANKRD12	1212.05	1.06512	0.321875	3.30913	0.00093588	0.00640116
UGCG	146.052	1.0638	0.282503	3.76561	0.00016614	0.00340029
MAT2B	329.117	1.06375	0.26181	4.06304	4.84368e-05	0.00244478
PAM	1152.08	1.06327	0.280699	3.78794	0.000151903	0.00331079
PURB	169.818	1.06301	0.276798	3.84036	0.000122852	0.00314951
ZDHHC17	650.466	1.06286	0.288974	3.67804	0.000235029	0.00381104
PGAP1	740.951	1.06144	0.322523	3.29107	0.000998087	0.00654312
SOD2	488.07	1.06128	0.280162	3.78808	0.000151815	0.00331079
PLEKHB2	1207.15	1.06126	0.353617	3.00116	0.00268957	0.0109086
ARHGAP32	1170.64	1.05964	0.251411	4.21478	2.50025e-05	0.00198629
RBM39	703.379	1.05937	0.309653	3.42116	0.000623541	0.00543531
OSBPL1A	1061.74	1.05894	0.267376	3.96048	7.47992e-05	0.00271867
APOE	1813.84	1.0589	0.313641	3.37615	0.000735079	0.00583806
KBTBD11	190.96	1.0589	0.295827	3.57945	0.000344318	0.00435071
SNX10	428.432	1.05815	0.322917	3.27686	0.00104969	0.00669545
NEFH	500.384	1.05731	0.258254	4.09407	4.23867e-05	0.00232806
ZYG11B	752.038	1.05543	0.309335	3.41192	0.000645071	0.00549538
SLC4A10	967.814	1.05498	0.306471	3.44233	0.00057672	0.00529257
KRT222	185.662	1.05375	0.22716	4.63878	3.50466e-06	0.00117715
SNAP91	751.926	1.05298	0.273273	3.85321	0.000116581	0.00311632
FAM162A	58.7113	1.05232	0.30779	3.41893	0.00062867	0.00544199
SLC24A5	48.6824	1.05188	0.319822	3.28895	0.00100563	0.00655926
PHF14	611.94	1.05144	0.269295	3.90441	9.4455e-05	0.00292821
EFR3A	1369.71	1.05095	0.307958	3.41264	0.000643366	0.00549001
ITM2C	1811.31	1.04988	0.321655	3.264	0.00109852	0.00683759
CSDE1	1466.96	1.04984	0.293584	3.57593	0.000348983	0.00436093
UFL1	180.391	1.04943	0.226415	4.63498	3.56966e-06	0.00117715
PJA1	548.618	1.04921	0.255892	4.10022	4.12764e-05	0.00231539
LUC7L3	1490.67	1.04885	0.339572	3.08873	0.00201012	0.00924877
CTNND2	1625.04	1.04835	0.28132	3.72653	0.000194134	0.00359328
MYO9A	992.73	1.04821	0.249119	4.20768	2.58002e-05	0.00200227
BRINP1	860.948	1.04705	0.250199	4.18486	2.85339e-05	0.00205966
TMEM130	1379.95	1.04701	0.312245	3.35316	0.000798958	0.0060354
OAZ1	707.339	1.04693	0.30621	3.41898	0.000628569	0.00544199
TAFA2	303.53	1.04646	0.327532	3.19498	0.00139839	0.00769723
LRP11	364.173	1.04539	0.312577	3.34443	0.000824527	0.00606567
ITGAV	570.923	1.04499	0.205264	5.09096	3.56264e-07	0.000342345
TRPM7	528.88	1.04479	0.270616	3.86078	0.000113026	0.0031029
ARHGAP5	1210.68	1.04444	0.325241	3.21127	0.00132149	0.00747046
SPARC	3212.18	1.04433	0.35004	2.98347	0.00285004	0.0112775
USP7	838.528	1.04429	0.253794	4.11472	3.87656e-05	0.00224502
NAP1L3	361.325	1.04416	0.304263	3.43178	0.00059964	0.00536626
NDUFA5	389.689	1.04389	0.3202	3.26013	0.0011136	0.00688677
PTMA	1574.31	1.04376	0.322879	3.23266	0.00122645	0.00721967
MTA1	563.969	1.04365	0.237799	4.38878	1.13987e-05	0.00162298
FBXW7	1387.35	1.04301	0.24546	4.24923	2.14508e-05	0.00190727
STMN1	1425.59	1.04291	0.357416	2.91792	0.00352375	0.0127623
ERBIN	1245.53	1.04238	0.306756	3.39807	0.000678628	0.00559794
FAIM2	2533.75	1.04138	0.31314	3.32562	0.000882234	0.00622376
PEG10	1621.34	1.04107	0.301069	3.4579	0.000544402	0.00514728
GLO1	127.189	1.04105	0.319924	3.25407	0.00113764	0.00696803
MEF2A	1046.94	1.04085	0.300671	3.46175	0.000536674	0.00509575
CMPK1	511.429	1.03964	0.314204	3.30881	0.000936933	0.00640492
HSPA13	445.347	1.03928	0.304988	3.4076	0.000655369	0.00553881
TFRC	536.194	1.03887	0.263096	3.94863	7.86004e-05	0.00274815
CHD5	2857.68	1.03805	0.276533	3.75378	0.000174187	0.00346465
GABARAPL1	1665.97	1.03739	0.314184	3.30186	0.000960473	0.0064665
CHD9	1132.23	1.03695	0.240381	4.3138	1.60473e-05	0.00173665
LIN7C	791.565	1.03664	0.370526	2.79776	0.00514583	0.0160819
TMEM30A	1822.54	1.03656	0.330112	3.14004	0.00168925	0.00848047
STXBP5	951.337	1.03615	0.288539	3.59101	0.000329396	0.00426562
SEC63	971.47	1.0359	0.304102	3.40642	0.000658215	0.00553881
RAB3C	2158.14	1.03585	0.350367	2.95647	0.00311179	0.0118825
PLK2	559.764	1.03523	0.275334	3.7599	0.000169985	0.00343207
ZNF711	219.697	1.03507	0.331082	3.12631	0.00177013	0.00864904
POLR1D	219.587	1.03474	0.305326	3.38897	0.000701552	0.00570505
DZANK1	4067.71	1.03467	0.335556	3.08345	0.00204618	0.00935376
RPS20	831.027	1.0346	0.259642	3.98472	6.75605e-05	0.00259608
RPL36AL	265.945	1.03456	0.329053	3.14404	0.00166633	0.00842191
SLC30A9	650.493	1.0345	0.312745	3.3078	0.000940304	0.0064149
AHI1	723.884	1.0334	0.291224	3.54848	0.000387462	0.00451324
WASL	551.722	1.03314	0.316495	3.26431	0.00109731	0.00683759
ELMOD1	467.973	1.03276	0.286991	3.59858	0.000319965	0.00423618
FAM171B	925.145	1.0316	0.302092	3.41487	0.000638114	0.00548024
SYT13	817.34	1.03137	0.279975	3.6838	0.000229783	0.00379001
SUMO2	294.489	1.03102	0.320768	3.21422	0.00130801	0.00743807
KIF5C	9873.59	1.03046	0.357991	2.87845	0.00399629	0.0136916
PREPL	924.712	1.03032	0.323395	3.18596	0.00144273	0.00782313
GNAZ	836.383	1.02966	0.292762	3.51706	0.000436357	0.00467775
PRRC2C	2827.72	1.0293	0.287332	3.58226	0.000340635	0.00432649
SRSF3	374.683	1.02915	0.294186	3.49831	0.00046822	0.00481828
GNAQ	910.295	1.02911	0.293201	3.50993	0.000448232	0.00472955
IL6ST	807.912	1.0291	0.27584	3.73078	0.00019089	0.00357581
TMPO	56.5382	1.02904	0.328746	3.13019	0.00174692	0.00861334
SCN1B	468.415	1.02887	0.282402	3.64327	0.000269201	0.00399904
SERBP1	974.761	1.02871	0.299751	3.43188	0.000599417	0.00536626
FBXO11	621.663	1.02839	0.283808	3.62356	0.000290579	0.00413628
RIF1	490.249	1.0283	0.239765	4.28879	1.79653e-05	0.00184124
ATP1B1	3340.1	1.02814	0.364992	2.81688	0.00484921	0.0154839
NSMF	939.2	1.02793	0.310878	3.30653	0.000944604	0.00643024
SPRED1	736.211	1.02616	0.326983	3.13827	0.00169946	0.0085017
SFPQ	1888.79	1.02378	0.353344	2.89742	0.00376252	0.0132398
UNC13C	942.457	1.0234	0.266732	3.83679	0.000124652	0.00315912
RNF19A	313.105	1.02339	0.216968	4.71676	2.39627e-06	0.00117715
RNF11	869.826	1.02337	0.346309	2.95509	0.00312579	0.0119055
CYP51A1	493.132	1.02319	0.329323	3.10696	0.00189024	0.00894859
ARL8B	311.429	1.02309	0.307333	3.32894	0.000871773	0.00618954
HSP90B1	1266.29	1.02277	0.310161	3.29753	0.000975394	0.00649968
PHYHIPL	582.983	1.02261	0.354721	2.88286	0.00394076	0.0135777
MDH1	458.552	1.02212	0.329015	3.10662	0.00189239	0.00894859
POU3F3	79.7724	1.02212	0.33545	3.04702	0.00231123	0.0100034
SNAP25	3868.28	1.01967	0.360779	2.82629	0.00470905	0.0151652
ZNF25	184.274	1.01941	0.286116	3.56291	0.000366768	0.00442316
JUN	30.4683	1.01939	0.459595	2.21803	0.0265531	0.0497762
CPSF6	366.382	1.0193	0.432347	2.3576	0.0183933	0.0378581
CAMK2A	6500.33	1.01903	0.344173	2.96081	0.00306832	0.0117754
SGTB	348.913	1.01884	0.29729	3.42709	0.00061008	0.00538523
AZIN1	802.054	1.01873	0.314664	3.23753	0.0012057	0.00718752
PTPN11	1660.62	1.01828	0.297109	3.4273	0.000609609	0.00538461
CFAP36	573.006	1.01787	0.264221	3.85236	0.000116984	0.00311632
PPP2CB	478.904	1.01782	0.277096	3.67317	0.000239562	0.00383745
TRIM37	817.609	1.01679	0.255473	3.98004	6.89046e-05	0.00262275
MARCKS	1996.81	1.01609	0.345383	2.94194	0.00326167	0.0122006
TCAF1	2756.4	1.01599	0.3075	3.30403	0.000953056	0.00644685
SOX9	492.773	1.0159	0.25871	3.9268	8.60849e-05	0.00284674
GPM6B	4129.43	1.01575	0.358982	2.82953	0.00466171	0.0150669
CASD1	497.871	1.01518	0.322402	3.14879	0.00163948	0.00835893
PCP4	175.263	1.01453	0.315905	3.21151	0.00132038	0.0074673
CADM2	320.968	1.01449	0.318028	3.18995	0.00142298	0.00776625
PTPRD	1286.48	1.01433	0.252911	4.0106	6.05645e-05	0.00255459
USP9X	1567.01	1.01343	0.27817	3.64321	0.000269263	0.00399904
FBXO45	244.391	1.01341	0.300489	3.37252	0.000744846	0.00585652
NDRG4	3658.76	1.01322	0.33015	3.06896	0.00214808	0.00963909
RCN2	325.445	1.01271	0.289241	3.50126	0.000463057	0.00480672
FEM1B	571.913	1.01243	0.295462	3.42658	0.000611225	0.00539179
DR1	345.318	1.01188	0.316303	3.19908	0.00137868	0.00762991
CFAP97	165.319	1.01185	0.307332	3.29238	0.000993428	0.00652852
PNISR	2940.25	1.01167	0.377999	2.67639	0.00744203	0.0203745
SBDS	345.409	1.0116	0.286011	3.53692	0.000404819	0.00456833
NADK2	210.903	1.0114	0.233035	4.34014	1.42389e-05	0.00173665
ARHGEF12	1549.18	1.01133	0.259952	3.89045	0.00010006	0.00297214
TSPYL2	1938.71	1.01131	0.343798	2.94159	0.00326535	0.0122006
SH3GL2	816.414	1.01123	0.301271	3.35655	0.000789207	0.00600674
STMN3	425.486	1.01018	0.322601	3.13134	0.00174008	0.00859802
FASN	1461.44	1.00996	0.268877	3.7562	0.000172513	0.00345268
VAPA	755.426	1.00993	0.261168	3.86697	0.000110197	0.00308772
MORF4L1	1109.19	1.00969	0.281877	3.58203	0.000340937	0.00432649
HNRNPU	3413.36	1.00967	0.33406	3.02242	0.00250762	0.0104719
SLC12A5	1716.77	1.00953	0.246251	4.09958	4.13894e-05	0.00231539
RAB12	60.1043	1.0095	0.371598	2.71665	0.0065946	0.0188758
APOA1	250.484	1.00935	0.279328	3.61348	0.000302109	0.00416867
NRCAM	2140.49	1.00861	0.304098	3.31673	0.000910776	0.0063277
ERGIC2	184.098	1.00847	0.25239	3.9957	6.45032e-05	0.00257175
PPP3R1	2161.4	1.00819	0.324223	3.10956	0.00187369	0.00891813
MTURN	740.847	1.00814	0.331394	3.04211	0.00234925	0.0100867
EIF3A	2038.23	1.0078	0.299275	3.36749	0.000758554	0.00590397
GFAP	6855.82	1.00703	0.364257	2.76461	0.00569915	0.0171409
MAPK8IP1	687.102	1.0069	0.276368	3.64331	0.000269155	0.00399904
DYNC1I2	420.215	1.00664	0.280565	3.5879	0.000333356	0.00427533
ACSL3	878.174	1.00629	0.302371	3.32798	0.000874781	0.00619564
GLUD1	1531.97	1.00577	0.30327	3.31642	0.000911795	0.00632976
PRKACB	1333.69	1.00455	0.33364	3.01089	0.00260487	0.0106951
NCDN	1272.9	1.00445	0.26551	3.78309	0.000154896	0.0033381
PPM1E	970.664	1.00311	0.300026	3.34341	0.000827567	0.00607486
NEGR1	1572.61	1.00164	0.36677	2.73098	0.00631466	0.0184031
PPP3CA	2570.35	1.00124	0.309359	3.23649	0.00121007	0.00718752
RACK1	223.741	1.00123	0.288095	3.47535	0.000510192	0.00500719
ZFAND5	604.979	1.00111	0.37443	2.6737	0.00750205	0.0204804
DOK6	529.073	1.0006	0.310094	3.22676	0.00125201	0.00726174
RPS17	640.443	1.00059	0.308812	3.24013	0.00119475	0.00718203
RAC1	1453.5	1.00022	0.323071	3.09598	0.00196165	0.00915117
PRKCB	4595.62	1.0001	0.347473	2.87819	0.0039996	0.0136916

## Sheet: Tab 4
Injured 1 day post-injury vs Sham in Hippocampus + Amygdala
Gene	baseMean	log2FoldChange	lfcSE	stat	pvalue	padj
RAB25	41.3667	-1.7998	0.59241	-3.03809	0.0023808	0.014426
ENTPD8	66.4616	-1.7256	0.518475	-3.32823	0.000874009	0.00800719				Threshold:
JSRP1	48.3747	-1.71678	0.619079	-2.77313	0.00555205	0.0249126				p value ≤ 0.05
TMEM255B	40.2946	-1.70643	0.624641	-2.73185	0.00629796	0.0269989			Downregulated	log2FC ≤ -1
MYMK	37.8657	-1.6976	0.631004	-2.69032	0.00713836	0.0294413			Upregulated	log2FC ≥ 1
AQP2	36.6781	-1.69723	0.606248	-2.79956	0.00511723	0.0236795
TIGD3	39.2009	-1.62954	0.561332	-2.90299	0.00369618	0.0192105
CABP2	42.0231	-1.62933	0.644807	-2.52685	0.011509	0.0399251
SULT2B1	45.9047	-1.6234	0.458697	-3.53916	0.000401403	0.00521847
CRYGN	43.1884	-1.60213	0.670767	-2.3885	0.0169173	0.0510349
TMEM95	35.6643	-1.60138	0.500969	-3.19656	0.00139075	0.0104856
ZP3	40.7304	-1.58134	0.62301	-2.53822	0.0111419	0.0391236
ZACN	37.9843	-1.58003	0.560387	-2.81953	0.00480944	0.0227332
SLC6A18	49.2754	-1.56212	0.651615	-2.39731	0.0165158	0.0503778
SPHK1	78.863	-1.55181	0.460907	-3.36688	0.00076025	0.00734853
ALDH3B2	56.8473	-1.50807	0.544921	-2.7675	0.00564883	0.0252262
F7	38.9393	-1.49257	0.631157	-2.36482	0.0180387	0.05327
FAAP24	40.7901	-1.48732	0.520434	-2.85785	0.00426525	0.0210465
PRSS21	41.7434	-1.48719	0.577108	-2.57697	0.00996716	0.0363887
MEIOSIN	73.4974	-1.47726	0.554738	-2.663	0.00774482	0.0311182
CRLF1	56.3803	-1.46863	0.511968	-2.8686	0.00412295	0.0205991
FAAP100	89.8024	-1.46845	0.381864	-3.84548	0.000120319	0.00270218
MYL11	81.714	-1.46838	0.584346	-2.51286	0.0119755	0.0408758
PAEP	43.1132	-1.46473	0.640888	-2.28547	0.0222852	0.0611544
UPK3A	46.5987	-1.4634	0.525977	-2.78225	0.00539829	0.0245064
SPATC1	42.9106	-1.44802	0.49062	-2.95141	0.00316326	0.0174235
TEKT4	41.5267	-1.43078	0.624938	-2.28948	0.0220514	0.0607859
TMEM270	44.962	-1.43061	0.587212	-2.43627	0.0148397	0.0468275
SLC25A45	63.9542	-1.42264	0.610041	-2.33205	0.0196982	0.056486
CCDC188	37.712	-1.41557	0.525464	-2.69394	0.00706131	0.029215
SLC7A4	54.0304	-1.41483	0.480067	-2.94714	0.00320723	0.0175634
SLC6A19	50.892	-1.39919	0.638484	-2.19142	0.0284213	0.0721354
SLC22A12	79.5148	-1.39539	0.458902	-3.04071	0.00236019	0.0143453
SLC22A18	104.115	-1.3946	0.586222	-2.37896	0.0173615	0.0520174
FUT7	54.0757	-1.38431	0.543333	-2.54781	0.0108402	0.0384874
ZGLP1	37.794	-1.38124	0.625357	-2.20872	0.0271943	0.0699109
DNASE1L1	40.4311	-1.37341	0.493838	-2.7811	0.00541745	0.0245426
CDX2	35.8881	-1.37055	0.57981	-2.36379	0.018089	0.0533232
ASPG	47.1145	-1.36994	0.627474	-2.18325	0.0290172	0.0730947
BHLHA15	59.087	-1.36897	0.569105	-2.40549	0.016151	0.0495656
TTC34	104.286	-1.36875	0.439375	-3.11521	0.00183812	0.0124033
LMNTD2	82.1623	-1.35139	0.596287	-2.26635	0.0234301	0.0632086
NGFR	72.4471	-1.35049	0.484723	-2.78611	0.00533441	0.0243837
CEL	63.4134	-1.34813	0.492098	-2.73955	0.00615237	0.0266448
CALHM3	40.0038	-1.34804	0.593672	-2.27069	0.0231659	0.0627617
PIP5KL1	88.16	-1.34786	0.507486	-2.65595	0.00790855	0.0314931
PADI3	76.6119	-1.34712	0.560022	-2.40547	0.0161516	0.0495656
GATA5	42.9454	-1.34699	0.616001	-2.18667	0.0287663	0.0727447
TPO	69.5731	-1.34666	0.634637	-2.12194	0.0338427	0.0814787
MYO15B	151.897	-1.34555	0.495703	-2.71443	0.00663908	0.027987
KCNA7	38.1177	-1.34554	0.563117	-2.38945	0.0168736	0.0509696
GRIN3B	67.9551	-1.34455	0.470724	-2.85635	0.00428538	0.0210781
TTLL10	80.6129	-1.34275	0.633058	-2.12106	0.0339171	0.0815857
SYNGR4	43.8814	-1.34259	0.536516	-2.50243	0.0123345	0.0415304
DPEP1	38.5412	-1.3394	0.645032	-2.07649	0.0378486	0.0880815
TRIM16	76.1822	-1.33765	0.468958	-2.85239	0.00433922	0.0212838
ARHGEF16	81.6736	-1.33577	0.524834	-2.54512	0.0109239	0.0385869
MRGPRF	36.9206	-1.33525	0.520515	-2.56526	0.0103099	0.037176
FRMD8	138.531	-1.3342	0.332265	-4.01545	5.93e-05	0.00193576
MROH6	54.6246	-1.33073	0.488323	-2.7251	0.00642813	0.0273365
GLYCTK	62.4414	-1.32991	0.368698	-3.60704	0.00030971	0.00451044
HSPA1L	64.6252	-1.32976	0.479873	-2.77107	0.00558727	0.0250192
RBBP8NL	113.434	-1.32903	0.537611	-2.4721	0.0134321	0.0437649
FAM83E	72.1992	-1.32787	0.541844	-2.45066	0.0142595	0.0455205
EPHA2	135.899	-1.32005	0.443812	-2.97434	0.00293617	0.0165301
SLC16A5	119.908	-1.31987	0.450447	-2.93013	0.00338825	0.0181255
NOXO1	52.7638	-1.31926	0.543745	-2.42624	0.0152562	0.0477755
PRODH2	114.704	-1.31321	0.532983	-2.46388	0.013744	0.0443916
MCIDAS	44.9279	-1.31305	0.544374	-2.41203	0.0158638	0.0490021
CDHR5	84.4637	-1.3106	0.545207	-2.40386	0.0162231	0.0497038
NCCRP1	44.1519	-1.30832	0.504035	-2.59568	0.00944027	0.0351673
MFAP2	62.2188	-1.30067	0.448039	-2.90303	0.00369575	0.0192105
FKBP6	47.3655	-1.29879	0.633633	-2.04976	0.0403882	0.0918325
IL27	48.7979	-1.29658	0.585299	-2.21525	0.0267428	0.0690602
CLDN4	85.9298	-1.29375	0.601035	-2.15253	0.0313553	0.0771672
SIM2	61.1064	-1.28641	0.573602	-2.24269	0.0249165	0.0654501
MAN2B2	109.296	-1.2759	0.526775	-2.4221	0.0154312	0.048186
SPIB	63.5588	-1.27537	0.53934	-2.36469	0.0180454	0.05327
EPS8L2	115.267	-1.27442	0.588494	-2.16556	0.0303446	0.075503
HES2	42.1332	-1.2744	0.498635	-2.55577	0.0105954	0.0379147
HS3ST6	64.0569	-1.26989	0.487655	-2.60407	0.00921239	0.0345925
ACTN3	125.431	-1.26828	0.528909	-2.39791	0.0164887	0.0503184
SEBOX	42.3444	-1.26702	0.639139	-1.98239	0.0474355	0.102526
GNG8	35.5635	-1.26495	0.353082	-3.5826	0.000340198	0.00475623
UNC13D	151.309	-1.26489	0.408393	-3.09725	0.00195325	0.0128637
ITGB4	242.391	-1.26488	0.454259	-2.78449	0.00536123	0.0244393
QRICH2	198.012	-1.26122	0.539809	-2.33642	0.0194695	0.0560724
AVPR2	54.7744	-1.25907	0.520313	-2.41983	0.0155278	0.0483727
C8G	86.4859	-1.25864	0.560451	-2.24576	0.0247191	0.0652029
C2orf81	59.0952	-1.2584	0.414939	-3.03274	0.00242346	0.0146017
CRELD2	41.6554	-1.25789	0.334453	-3.76104	0.000169211	0.00321975
DNAH17	461.345	-1.25615	0.441278	-2.84661	0.00441873	0.0215854
CDC42EP2	89.1677	-1.25476	0.369831	-3.3928	0.000691825	0.00694198
TDRD9	145.513	-1.25382	0.550551	-2.27738	0.0227633	0.0620519
RIPOR3	142.611	-1.25243	0.431832	-2.90028	0.00372832	0.0193014
ALOX12B	88.3407	-1.25226	0.565313	-2.21516	0.0267489	0.0690623
ZC3H12A	52.5301	-1.2505	0.477355	-2.61963	0.00880241	0.0336773
B9D2	53.5725	-1.2503	0.362931	-3.44501	0.000571048	0.00628058
FTCD	42.9501	-1.2495	0.555402	-2.24972	0.0244668	0.0647187
SLC17A9	55.0471	-1.24906	0.599327	-2.0841	0.0371514	0.0869663
DBH	66.3523	-1.24827	0.584169	-2.13683	0.0326114	0.0794908
LRRC8E	124.659	-1.24703	0.520705	-2.39489	0.0166254	0.050595
WDR90	157.349	-1.24636	0.412014	-3.02504	0.002486	0.0148225
GJB3	47.7533	-1.24029	0.499348	-2.48382	0.0129982	0.0427803
TBC1D10C	53.9295	-1.23889	0.606431	-2.04293	0.0410597	0.0929551
PXDN	147.259	-1.23877	0.412793	-3.00096	0.00269131	0.0156291
RUNX3	88.9868	-1.2377	0.591822	-2.09134	0.036498	0.0859256
EXOC3L4	56.6767	-1.23578	0.596445	-2.07192	0.0382732	0.0886464
ACTMAP	120.476	-1.23309	0.286741	-4.30038	1.71e-05	0.00100208
SNAI3	54.1979	-1.23008	0.57742	-2.1303	0.0331472	0.0803651
DCST1	85.4828	-1.2274	0.566117	-2.16811	0.0301505	0.0751479
GNAT1	161.058	-1.22715	0.521608	-2.35263	0.0186413	0.054331
MUC2	262.916	-1.22697	0.571011	-2.14877	0.0316523	0.0776707
TSPEAR	51.7903	-1.22685	0.600657	-2.04252	0.0411001	0.0930014
CLDN7	30.2353	-1.22674	0.570298	-2.15105	0.0314726
ADGRG3	85.3651	-1.22614	0.542572	-2.25987	0.0238294	0.0637501
ACAP1	119.973	-1.2238	0.368176	-3.32396	0.000887494	0.00805783
EXOC3L2	68.1419	-1.22099	0.550409	-2.21834	0.0265319	0.0686959
FAM83C	52.3012	-1.21676	0.493492	-2.46562	0.0136775	0.0442529
ALDH3A1	57.2986	-1.2151	0.533662	-2.27691	0.0227914	0.0620832
MYO1G	110.773	-1.21471	0.52325	-2.32147	0.0202614	0.0575816
RGS16	115.786	-1.21455	0.397795	-3.05322	0.002264	0.0139604
LLGL2	127.127	-1.2142	0.548987	-2.2117	0.0269872	0.069548
MADCAM1	41.9706	-1.21393	0.3917	-3.09912	0.00194099	0.012815
AGER	101.604	-1.21335	0.490554	-2.47343	0.0133821	0.0436402
SPON2	50.4375	-1.21221	0.435644	-2.78256	0.00539313	0.0244998
OTOP2	59.8239	-1.21101	0.600424	-2.01692	0.043704	0.0968787
TTLL6	72.6495	-1.21042	0.592785	-2.04192	0.041159	0.0930888
TNNT1	154.68	-1.20977	0.457065	-2.64681	0.00812542	0.0319603
PLK3	114.98	-1.20866	0.310748	-3.88952	0.000100443	0.00244312
TRIB3	73.703	-1.20764	0.515931	-2.3407	0.0192479	0.0556335
TRIM50	55.3414	-1.20626	0.600241	-2.00963	0.0444706	0.0979023
KCNH6	92.2625	-1.2055	0.564788	-2.13443	0.0328075	0.0797914
HEXD	182.022	-1.20497	0.321068	-3.753	0.000174731	0.00326697
MYL10	35.3271	-1.20416	0.552081	-2.18113	0.0291738
SMOC2	87.333	-1.20331	0.537809	-2.23743	0.025258	0.0661736
TSPAN10	65.8043	-1.2032	0.297701	-4.04164	5.31e-05	0.00183403
P2RY2	64.3397	-1.20317	0.492274	-2.4441	0.0145215	0.0461107
ZMYND15	51.3295	-1.20203	0.517992	-2.32055	0.0203111	0.0576906
SOAT2	96.1772	-1.20201	0.522422	-2.30085	0.0214002	0.0596515
PODNL1	43.3866	-1.20108	0.486741	-2.46759	0.0136027	0.0441148
TLR9	161.096	-1.20103	0.478378	-2.51062	0.012052	0.0409935
UBASH3A	99.8773	-1.20046	0.610973	-1.96483	0.0494338	0.105409
RUFY4	90.1546	-1.199	0.520512	-2.30349	0.0212513	0.0594377
MEX3A	59.5579	-1.19897	0.378644	-3.16648	0.00154294	0.0111793
MFAP4	74.1927	-1.19736	0.414864	-2.88615	0.00389986	0.0198869
GINS3	70.7176	-1.19528	0.508195	-2.352	0.0186725	0.0543618
GRIN2C	81.315	-1.19439	0.504794	-2.3661	0.0179765	0.0531941
MYLK2	126.911	-1.19394	0.555703	-2.14852	0.0316726	0.0776914
FNDC11	32.7712	-1.19383	0.599368	-1.99182	0.0463907
MROH5	104.734	-1.19383	0.54575	-2.1875	0.0287063	0.0726626
TNS4	120.232	-1.19326	0.471886	-2.5287	0.0114487	0.0398303
KCP	180.05	-1.19178	0.525327	-2.26864	0.0232902	0.0629754
ST6GALNAC1	83.8138	-1.19129	0.432068	-2.75717	0.00583035	0.0257751
TBX21	57.777	-1.18976	0.543432	-2.18935	0.0285715	0.0723909
BEST4	67.1128	-1.18888	0.375362	-3.16729	0.00153867	0.0111726
EOMES	58.8247	-1.18863	0.516493	-2.30134	0.0213722	0.0595987
ALOX15B	168.825	-1.18641	0.467194	-2.53943	0.0111033	0.0390425
PAX7	82.3924	-1.18617	0.552079	-2.14856	0.0316695	0.0776914
DND1	36.6269	-1.18542	0.314182	-3.77304	0.000161267	0.00312678
SNX20	66.8874	-1.18517	0.451086	-2.62736	0.00860491	0.0331142
TEX52	40.8001	-1.18482	0.585222	-2.02457	0.0429118	0.0957352
LYPD2	62.3203	-1.18349	0.362769	-3.26239	0.00110478	0.00918789
TOMT	66.8112	-1.18086	0.418466	-2.82187	0.00477451	0.0226509
PADI6	78.8473	-1.17827	0.553874	-2.12732	0.0333936	0.0807869
RHBG	86.4983	-1.17791	0.526331	-2.23796	0.0252234	0.0661092
ELF3	86.2875	-1.17745	0.595518	-1.97719	0.04802	0.1034
SPACA9	69.9461	-1.17706	0.426673	-2.75869	0.00580343	0.0257584
PROB1	52.4519	-1.17669	0.450044	-2.6146	0.00893321	0.0339803
SULT1A3	48.6438	-1.17663	0.433152	-2.71645	0.0065987	0.0278703
CTSW	88.011	-1.17504	0.435842	-2.69603	0.00701711	0.0290732
TKTL1	47.5661	-1.17404	0.576635	-2.03603	0.0417478	0.0939931
RHBDF2	115.345	-1.17345	0.528444	-2.22057	0.02638	0.0684861
ZNF541	141.196	-1.17281	0.574122	-2.0428	0.0410725	0.0929551
ENDOU	98.891	-1.17235	0.444818	-2.63557	0.00839949	0.0325808
SARDH	165.88	-1.17213	0.515171	-2.27523	0.0228922	0.0622677
PRTN3	36.9716	-1.171	0.51215	-2.28644	0.0222283	0.0610929
P2RX1	85.3271	-1.17028	0.586459	-1.99551	0.0459874	0.100321
FGF8	36.5356	-1.17026	0.576295	-2.03066	0.0422899	0.094717
SULT2A1	40.9455	-1.17004	0.551033	-2.12336	0.033724	0.081389
NOTUM	50.7404	-1.17003	0.398219	-2.93815	0.00330178	0.0179619
SLCO4A1	79.1122	-1.16915	0.548553	-2.13133	0.0330622	0.080233
C19orf38	41.0757	-1.16653	0.576091	-2.02491	0.0428765	0.0956889
TSKS	104.4	-1.16354	0.409774	-2.83947	0.00451881	0.0218955
PTPRH	125.846	-1.1629	0.540997	-2.14954	0.0315913	0.0775497
FAM3B	66.4811	-1.16227	0.55364	-2.09933	0.0357878	0.0846928
GPBAR1	48.699	-1.16224	0.51057	-2.27635	0.0228251	0.0621493
SAG	67.1402	-1.16011	0.551589	-2.10321	0.035447	0.0842109
F10	37.6437	-1.15906	0.502609	-2.30608	0.0211064	0.0591582
HNF1A	66.3931	-1.15833	0.428935	-2.70048	0.00692393	0.0288369
NMUR1	73.7523	-1.15416	0.46761	-2.46822	0.0135788	0.0440633
OVOL1	60.1827	-1.15389	0.385488	-2.99332	0.00275965	0.0158235
PTGES	48.3659	-1.15336	0.432859	-2.66451	0.00771006	0.0310217
CFAP77	85.741	-1.15307	0.48908	-2.35762	0.0183923	0.0538916
ZSCAN10	46.3753	-1.15253	0.581183	-1.98308	0.0473581	0.102427
F13A1	141.299	-1.15154	0.399864	-2.87983	0.00397885	0.0201135
TNFRSF13C	63.2637	-1.15064	0.479525	-2.39953	0.0164161	0.0502015
PRPH	75.4636	-1.1502	0.493247	-2.33189	0.0197065	0.0564975
SNAI1	69.6396	-1.14702	0.505142	-2.27069	0.0231655	0.0627617
HSPB7	78.953	-1.14691	0.563993	-2.03355	0.0419968	0.0943267
RECQL4	91.3834	-1.14691	0.507094	-2.26173	0.0237143	0.0635401
PRSS8	57.9212	-1.14668	0.449695	-2.54991	0.010775	0.0383116
TNNI1	102.672	-1.14666	0.493209	-2.3249	0.0200771	0.0572481
FHL3	43.8236	-1.14462	0.372398	-3.07366	0.00211451	0.0134676
RPL3L	66.7891	-1.1445	0.547469	-2.09052	0.036571	0.0860385
AP5B1	131.06	-1.14421	0.358284	-3.19358	0.00140522	0.0105232
PRRG2	84.8046	-1.14391	0.33852	-3.37916	0.000727079	0.00711673
SGSH	56.0612	-1.14353	0.446481	-2.56122	0.0104306	0.0375189
UMODL1	129.334	-1.14237	0.497921	-2.29427	0.0217749	0.0603112
VSIG10L	73.9445	-1.14119	0.410778	-2.77812	0.00546745	0.0246926
SPN	99.1307	-1.13979	0.503282	-2.26472	0.0235298	0.0632822
AHRR	138.429	-1.13905	0.475094	-2.39752	0.0165064	0.0503607
SLC23A3	58.2812	-1.13854	0.51283	-2.22011	0.0264114	0.0685379
CIDEC	71.4743	-1.13747	0.461233	-2.46614	0.0136577	0.0442001
ESPN	88.2588	-1.13704	0.541389	-2.10023	0.0357089	0.0846125
DUSP2	36.8868	-1.13513	0.48663	-2.33264	0.0196669	0.0564576
CLXN	44.4834	-1.13475	0.354368	-3.20218	0.00136393	0.0103646
LSMEM2	46.0104	-1.13457	0.393112	-2.88611	0.00390034	0.0198869
ALOXE3	114.877	-1.13452	0.578543	-1.96099	0.04988	0.106103
ENKD1	33.1608	-1.13403	0.384891	-2.94637	0.00321531
CCDC87	40.5467	-1.13217	0.430147	-2.63204	0.0084873	0.0328537
TMPRSS4	131.289	-1.13143	0.438958	-2.57754	0.00995053	0.0363522
RNF223	125.666	-1.1307	0.358812	-3.15125	0.00162575	0.0115601
FGFR4	96.5481	-1.13066	0.435825	-2.59429	0.0094786	0.0352261
GCGR	235.275	-1.13006	0.316298	-3.57278	0.000353215	0.00486715
SPDEF	36.1854	-1.1299	0.54087	-2.08904	0.0367037	0.0861942
HMCN2	443.722	-1.12974	0.562985	-2.00669	0.0447822	0.0983707
CARNS1	108.228	-1.12973	0.565784	-1.99675	0.0458528	0.100208
SRL	194.585	-1.12863	0.445413	-2.53389	0.0112803	0.0394438
PDLIM2	54.518	-1.12685	0.450923	-2.49898	0.0124552	0.041766
CACNG1	123.909	-1.12684	0.4977	-2.26409	0.0235685	0.0633482
TH	41.0602	-1.12676	0.54665	-2.0612	0.0392837	0.0901463
TMEM79	46.7925	-1.12648	0.448467	-2.51186	0.0120097	0.0409417
ODF3B	40.9585	-1.12605	0.463984	-2.42693	0.0152274	0.0477192
STARD3	41.8078	-1.12577	0.440837	-2.5537	0.0106585	0.0380267
FOXN1	90.4996	-1.12546	0.471244	-2.38827	0.016928	0.0510438
WNT11	50.5001	-1.12531	0.449149	-2.50542	0.0122307	0.0413182
SLC1A7	86.2731	-1.12485	0.541401	-2.07766	0.0377406	0.0879079
WNT5B	60.3927	-1.12437	0.431631	-2.60493	0.00918942	0.0345456
PROX2	42.6452	-1.12319	0.471168	-2.38384	0.017133	0.0514938
KREMEN2	58.7048	-1.12244	0.514595	-2.18121	0.029168	0.0733777
MMEL1	163.942	-1.12219	0.396671	-2.82902	0.00466912	0.0223907
TK1	64.0087	-1.12198	0.360494	-3.11235	0.00185604	0.0124604
FAM83G	48.8938	-1.12079	0.507061	-2.21037	0.0270797	0.0696842
PRRT4	68.1052	-1.12076	0.433748	-2.5839	0.00976897	0.0359442
CASZ1	181.661	-1.12049	0.497407	-2.25267	0.0242801	0.0644581
PLEKHG6	125.635	-1.12037	0.476149	-2.35299	0.018623	0.0543145
PLIN4	115.529	-1.11908	0.35067	-3.19127	0.00141647	0.0105774
TROAP	112.227	-1.1187	0.534592	-2.09263	0.0363823	0.0857514
SLC27A5	60.1542	-1.1186	0.361474	-3.09455	0.00197112	0.012928
TIFAB	92.1425	-1.117	0.495909	-2.25242	0.0242955	0.0644838
SP6	89.3391	-1.1167	0.538152	-2.07506	0.0379809	0.0882178
SPSB2	38.5303	-1.11546	0.351763	-3.17106	0.00151884	0.0110883
ATP2A3	193.887	-1.11533	0.320095	-3.48437	0.000493297	0.00581447
MLN	91.0485	-1.11527	0.541417	-2.05991	0.0394076	0.0903362
THEMIS2	151.715	-1.11505	0.496646	-2.24516	0.0247582	0.0652405
LRWD1	81.7627	-1.11468	0.351393	-3.17218	0.00151299	0.0110709
RAB20	37.5438	-1.11382	0.454002	-2.45333	0.0141539	0.0453242
XIRP1	82.5492	-1.11207	0.550327	-2.02074	0.0433063	0.0963053
QTRT1	72.9123	-1.11164	0.306675	-3.62481	0.000289171	0.00435078
JUNB	32.1874	-1.11053	0.313759	-3.53944	0.000400974
ITGA11	179.353	-1.11032	0.430676	-2.5781	0.0099346	0.0363202
TTLL8	138.347	-1.11024	0.393729	-2.8198	0.00480539	0.0227332
PCDH12	118.992	-1.10986	0.447257	-2.48148	0.0130837	0.0429786
C22orf23	90.9173	-1.10951	0.261343	-4.24539	2.18e-05	0.00111266
FXYD3	34.4616	-1.10922	0.560901	-1.97757	0.0479776
PTPN7	202.971	-1.10915	0.511102	-2.17011	0.0299986	0.0748969
PGGHG	86.4443	-1.10843	0.492153	-2.25221	0.0243088	0.0644953
CYP2A19	73.7242	-1.10701	0.380756	-2.90739	0.00364458	0.0190325
CHRNE	79.72	-1.10663	0.511424	-2.16382	0.0304781	0.0757494
DGAT2	65.7341	-1.106	0.319933	-3.45697	0.000546282	0.00613146
SPEM2	38.9155	-1.10564	0.488963	-2.2612	0.0237471	0.0635946
FAM178B	54.911	-1.10541	0.439636	-2.51436	0.0119247	0.0407628
GALK1	49.0164	-1.10537	0.32873	-3.36253	0.000772314	0.00738382
NPAS1	84.8209	-1.10524	0.410993	-2.68919	0.00716251	0.0294957
OGFOD3	151.348	-1.10465	0.341639	-3.23338	0.00122336	0.00975506
RDH12	65.5988	-1.10384	0.473267	-2.33238	0.0196809	0.0564677
POLD1	161.339	-1.10195	0.384552	-2.86555	0.00416283	0.0206962
TMEM143	103.521	-1.10134	0.376665	-2.92392	0.00345651	0.0184007
TRAPPC6A	89.8795	-1.10116	0.370081	-2.97547	0.00292541	0.0164972
FOXM1	65.403	-1.10022	0.553954	-1.98612	0.0470205	0.101893
TEDC2	75.8439	-1.10015	0.332904	-3.30471	0.000950737	0.00841159
GJA4	49.0494	-1.0996	0.362873	-3.03027	0.00244336	0.0146944
CARD9	71.8666	-1.09948	0.338341	-3.24963	0.00115554	0.00947139
CRYBG2	163.717	-1.09936	0.545687	-2.01463	0.0439439	0.0972632
KAT5	192.687	-1.09848	0.256585	-4.28115	1.86e-05	0.00101568
TMPRSS2	85.3317	-1.09825	0.496431	-2.21228	0.0269471	0.0695059
CYP2S1	95.8572	-1.09814	0.531174	-2.06738	0.0386986	0.0892611
AQP5	48.2786	-1.09712	0.518637	-2.11539	0.0343969	0.0824086
LPIN3	134.682	-1.09358	0.44489	-2.4581	0.0139675	0.044959
SPATA20	105.374	-1.0932	0.352379	-3.10233	0.00192001	0.0127211
COL9A3	104.907	-1.09308	0.319521	-3.42098	0.000623948	0.00655812
ATP2A1	151.792	-1.0917	0.462848	-2.35865	0.0183414	0.0538262
CRYBB2	53.0392	-1.09167	0.513195	-2.12721	0.0334026	0.0807875
FGF18	36.8094	-1.09136	0.438154	-2.49082	0.012745	0.0423066
CEBPE	55.6127	-1.09051	0.549336	-1.98514	0.0471294	0.102066
ERAS	75.7128	-1.08981	0.466817	-2.33456	0.0195666	0.0562636
KCNQ4	133.723	-1.08843	0.379659	-2.86687	0.00414554	0.0206493
SH3BP1	106.605	-1.08644	0.40386	-2.69014	0.00714212	0.0294475
SLC2A4	106.371	-1.08606	0.549503	-1.97643	0.0481059	0.103523
CNPY4	31.7946	-1.08539	0.389093	-2.78954	0.00527826
FAM20A	78.1188	-1.08446	0.378738	-2.86335	0.0041919	0.0207937
TMEM249	42.1098	-1.08432	0.359611	-3.01526	0.00256759	0.0151376
CCR7	139.041	-1.08405	0.522838	-2.07339	0.038136	0.0884376
ACRBP	95.8417	-1.0832	0.492804	-2.19804	0.027946	0.071345
F12	109.146	-1.08286	0.50292	-2.15314	0.0313074	0.0771072
MRPS18B	64.7368	-1.0827	0.306763	-3.52945	0.000416428	0.00531228
HIPK4	79.2398	-1.08227	0.341367	-3.1704	0.00152231	0.0110954
TBX4	71.4827	-1.08042	0.513843	-2.10263	0.035498	0.0842798
FOXH1	89.4993	-1.07993	0.425235	-2.53961	0.0110977	0.0390332
OPLAH	119.875	-1.07972	0.304027	-3.55141	0.000383169	0.00509261
NGB	40.4708	-1.07933	0.414962	-2.60102	0.00929459	0.0348158
CYTH4	130.07	-1.07901	0.348106	-3.09966	0.0019374	0.0128035
TRPC7	76.1596	-1.07887	0.516564	-2.08855	0.0367479	0.0862519
PRX	72.2363	-1.07834	0.410344	-2.62789	0.00859168	0.0330826
SOCS3	63.7301	-1.0782	0.409548	-2.63266	0.00847193	0.0328135
TRPV6	90.2787	-1.07813	0.433022	-2.48979	0.0127818	0.0423492
DPH7	43.2229	-1.07756	0.355052	-3.03492	0.00240599	0.0145164
GNB3	53.9063	-1.0775	0.469417	-2.2954	0.0217101	0.0601714
SLC38A8	89.1925	-1.07653	0.47623	-2.26052	0.0237887	0.0636871
C4orf46	54.1251	-1.07647	0.426177	-2.52587	0.0115413	0.0399858
TG	253.292	-1.0764	0.520545	-2.06783	0.0386559	0.0892077
IQCA1L	102.478	-1.07417	0.542868	-1.97869	0.0478512	0.10318
AIRE	57.2439	-1.07398	0.466653	-2.30144	0.0213666	0.0595956
TONSL	169.094	-1.0735	0.422172	-2.54281	0.0109964	0.03877
KCTD11	38.9762	-1.07347	0.440814	-2.4352	0.0148836	0.0469108
CLCF1	51.5769	-1.07307	0.290037	-3.69978	0.000215787	0.00366087
TBX10	56.4653	-1.07082	0.442564	-2.41958	0.0155385	0.0483834
SPNS3	120.458	-1.0708	0.533066	-2.00876	0.0445629	0.0980727
SLC39A4	62.3015	-1.07067	0.543048	-1.97159	0.0486559	0.104331
KLK1	46.3819	-1.07054	0.487147	-2.19758	0.0279791	0.0713847
ZNF668	74.1282	-1.06997	0.311149	-3.43876	0.000584376	0.00635826
PTGIR	89.1967	-1.06973	0.504114	-2.122	0.0338375	0.0814787
HGFAC	70.043	-1.06916	0.351362	-3.04289	0.00234316	0.0142549
GDF5	72.6446	-1.06651	0.501342	-2.1273	0.0333948	0.0807869
VAMP2	3787.59	-1.06625	0.371832	-2.86756	0.00413656	0.0206358
KCNN4	48.3533	-1.06498	0.513117	-2.07551	0.0379389	0.0881669
SLC23A1	107.14	-1.06497	0.476803	-2.23356	0.0255122	0.0666801
KY	151.023	-1.06475	0.334937	-3.17896	0.00147806	0.0109318
FBP1	37.1693	-1.06353	0.464654	-2.28885	0.0220879	0.0608341
FANCA	181.271	-1.0633	0.319264	-3.33047	0.000867001	0.00796515
GREB1	181.643	-1.06318	0.536794	-1.98061	0.0476355	0.102857
CA5A	126.101	-1.06185	0.412561	-2.57381	0.0100586	0.0366103
SLC16A3	66.3247	-1.06134	0.329362	-3.22241	0.00127117	0.010039
ARHGAP8	55.0586	-1.06134	0.507984	-2.08931	0.03668	0.0861591
CES1	74.3038	-1.06132	0.470106	-2.25761	0.0239697	0.0639694
SLC25A48	52.1697	-1.06041	0.385378	-2.75161	0.00593025	0.0260527
LYPD3	63.079	-1.05941	0.504621	-2.09942	0.0357803	0.0846903
CDCA4	136.3	-1.05891	0.348416	-3.0392	0.00237206	0.0144016
HNF1B	124.166	-1.05818	0.467787	-2.26209	0.0236919	0.0635374
DFFB	67.6489	-1.05775	0.423688	-2.49652	0.0125419	0.0419249
ITPR3	315.906	-1.05749	0.330275	-3.20184	0.00136553	0.0103646
ASL	76.9744	-1.05682	0.269167	-3.92626	8.63e-05	0.002263
PRSS56	44.7182	-1.05665	0.528308	-2.00006	0.045494	0.0996056
ZNF524	111.049	-1.05518	0.303924	-3.47185	0.000516894	0.00597092
RNF43	81.4318	-1.05474	0.492876	-2.13997	0.0323568	0.0790017
SEMA3F	120.867	-1.0546	0.412	-2.55972	0.0104757	0.0375989
CFAP99	91.9409	-1.05427	0.422393	-2.49595	0.012562	0.0419318
S1PR3	55.8975	-1.05392	0.40147	-2.62516	0.00866091	0.0332616
HAAO	50.547	-1.05324	0.420548	-2.50446	0.0122638	0.0413771
MMP11	96.9429	-1.05318	0.278522	-3.78133	0.000155994	0.00308357
CYBC1	80.9378	-1.05267	0.268113	-3.92622	8.63e-05	0.002263
SNX15	121.16	-1.05188	0.345521	-3.04434	0.00233188	0.0142126
HTR3A	54.4556	-1.05146	0.48736	-2.15746	0.0309697	0.0765663
POLA2	215.882	-1.05058	0.317532	-3.30857	0.000937726	0.00834133
SPC24	102.061	-1.05027	0.459762	-2.28437	0.0223499	0.0612481
SUSD2	129.339	-1.0501	0.478221	-2.19583	0.0281038	0.0716394
CDC42BPG	196.393	-1.0485	0.414045	-2.53234	0.0113303	0.0395534
CRHR2	82.324	-1.04833	0.404129	-2.59403	0.00948571	0.0352368
BATF2	61.5751	-1.04698	0.493264	-2.12256	0.0337904	0.0814447
ITIH4	182.031	-1.04682	0.349317	-2.99677	0.00272858	0.0157413
TNNC2	48.1309	-1.04653	0.532559	-1.96511	0.049402	0.105375
RIN3	111.527	-1.04604	0.445914	-2.34583	0.0189848	0.0550828
HCRT	51.352	-1.046	0.410846	-2.54596	0.0108979	0.0385634
PLD4	69.5567	-1.04568	0.424401	-2.46389	0.0137438	0.0443916
SIX5	67.7516	-1.04515	0.340374	-3.07061	0.00213625	0.0135406
C5AR2	90.3488	-1.04427	0.49968	-2.08988	0.0366289	0.0861227
C17orf113	42.0542	-1.04403	0.42727	-2.44348	0.0145463	0.0461674
SLC9A3	134.292	-1.04383	0.514935	-2.0271	0.0426517	0.0953422
SIRT4	55.8642	-1.04336	0.4569	-2.28356	0.0223974	0.0613273
CACNA2D4	153.013	-1.04313	0.511388	-2.0398	0.0413701	0.0934359
GNA15	140.914	-1.04276	0.417498	-2.49765	0.012502	0.041872
CLIC3	44.6961	-1.04274	0.387753	-2.68918	0.00716276	0.0294957
TMEM51	70.6075	-1.042	0.340023	-3.06449	0.00218042	0.0136689
YBX2	71.3263	-1.04194	0.340801	-3.05731	0.00223331	0.0138295
LMOD1	89.6356	-1.0414	0.262282	-3.97054	7.17e-05	0.00209077
FCHSD1	196.979	-1.04075	0.338078	-3.07844	0.00208087	0.0133464
PKP1	100.128	-1.04018	0.494369	-2.10407	0.0353726	0.0841186
ACBD4	139.383	-1.03945	0.291737	-3.56295	0.000366713	0.00493638
WDR74	102.141	-1.03899	0.339792	-3.05773	0.00223022	0.0138295
ANO1	135.645	-1.03891	0.416965	-2.49159	0.0127174	0.0422743
TFAP2A	88.4095	-1.03879	0.448591	-2.31568	0.0205757	0.0581192
CRACR2B	66.1215	-1.03872	0.335214	-3.09868	0.00194385	0.012821
WDR81	283.419	-1.03853	0.228978	-4.5355	5.75e-06	0.000605257
GARIN5A	37.6757	-1.038	0.340831	-3.04549	0.002323	0.0142111
CATSPER1	124.929	-1.03703	0.319082	-3.25005	0.00115386	0.0094697
FOSL1	74.1862	-1.0362	0.457431	-2.26527	0.0234964	0.0632822
SCARF1	120.632	-1.03574	0.355637	-2.91235	0.00358722	0.0188376
DBF4B	254.646	-1.03545	0.313299	-3.30498	0.000949815	0.00841159
MCM5	88.3259	-1.03429	0.409481	-2.52586	0.0115417	0.0399858
VIL1	119.514	-1.03294	0.450276	-2.29401	0.0217897	0.0603283
PLPP7	168.738	-1.03206	0.324512	-3.18034	0.00147102	0.0108981
XRCC3	66.6105	-1.03139	0.392473	-2.62792	0.00859085	0.0330826
NUDT22	103.611	-1.03024	0.259714	-3.96681	7.28e-05	0.00209837
DLK1	108.268	-1.02992	0.485125	-2.12299	0.0337543	0.0814323
C6orf132	111.046	-1.02945	0.51838	-1.98589	0.0470453	0.101917
TBX1	41.5718	-1.02876	0.373199	-2.7566	0.00584061	0.0257876
NXNL1	70.1328	-1.02851	0.511172	-2.01205	0.0442145	0.0976323
GGN	85.9361	-1.02843	0.302195	-3.40321	0.000665994	0.0068126
TMPRSS6	104.89	-1.0284	0.51237	-2.00715	0.0447338	0.0983338
GRHL2	138.448	-1.0278	0.473483	-2.17071	0.0299528	0.0748393
TMPRSS13	100.792	-1.02771	0.503077	-2.04285	0.0410669	0.0929551
CCDC42	71.111	-1.02758	0.492522	-2.08637	0.0369452	0.0865758
RAD9A	49.678	-1.0269	0.414014	-2.48036	0.0131251	0.0430474
SHKBP1	137.209	-1.02577	0.371702	-2.75964	0.00578647	0.0257142
PAPLN	161.066	-1.02388	0.432985	-2.36471	0.0180441	0.05327
PRDM6	58.4592	-1.02303	0.520595	-1.96511	0.0494019	0.105375
P3H4	124.121	-1.02296	0.383138	-2.66995	0.00758616	0.0307298
HPDL	41.5192	-1.02209	0.322728	-3.16703	0.00154002	0.0111726
BIRC5	62.9337	-1.02194	0.361854	-2.82418	0.0047401	0.0225609
IL21R	151.477	-1.02165	0.492681	-2.07366	0.0381112	0.0884376
INSC	69.1065	-1.02094	0.488195	-2.09125	0.0365057	0.0859284
VTN	96.8531	-1.02039	0.454908	-2.24307	0.0248921	0.0654232
LARGE2	84.3137	-1.02001	0.493619	-2.0664	0.0387908	0.0893737
METTL26	101.506	-1.01946	0.211785	-4.81366	1.48e-06	0.000377675
ZFPM1	99.3721	-1.0191	0.342579	-2.97479	0.00293187	0.0165161
SH3TC1	120.532	-1.01818	0.408969	-2.48962	0.0127879	0.0423492
SPSB3	42.8096	-1.01792	0.256467	-3.96901	7.22e-05	0.00209283
PKN3	104.828	-1.01716	0.376339	-2.70279	0.00687604	0.028701
CNGA4	82.4417	-1.01711	0.362869	-2.80296	0.00506357	0.0235307
KIF18B	152.949	-1.01581	0.45799	-2.21797	0.026557	0.0687286
NCAPH2	58.315	-1.01536	0.269241	-3.77121	0.000162457	0.0031406
STAT5A	139.797	-1.01527	0.317344	-3.19928	0.00137771	0.0104059
INTS5	96.0425	-1.01461	0.316916	-3.2015	0.00136713	0.0103677
PDLIM4	52.8443	-1.01396	0.315021	-3.2187	0.00128775	0.010097
CERCAM	139.024	-1.01353	0.315642	-3.21102	0.00132267	0.0101949
FCMR	50.4661	-1.01265	0.45426	-2.22923	0.0257986	0.0672152
HDAC10	102.299	-1.0126	0.369974	-2.73694	0.00620131	0.0267637
ENO3	149.233	-1.01232	0.385066	-2.62897	0.00856452	0.0330523
HSD11B2	46.8637	-1.01218	0.403414	-2.50905	0.0121057	0.0410977
PDE6A	97.2807	-1.01206	0.402326	-2.51553	0.0118855	0.040702
FBLIM1	219.015	-1.01094	0.340966	-2.96492	0.00302762	0.0169107
ADRA1D	41.853	-1.01032	0.292688	-3.45186	0.000556738	0.00616469
TP53I13	44.1174	-1.00996	0.424892	-2.37698	0.0174551	0.0521553
TNNT2	86.6574	-1.00954	0.49648	-2.0334	0.0420116	0.0943345
FERMT3	116.935	-1.00925	0.403011	-2.50428	0.0122701	0.0413771
CHTF18	153.901	-1.0081	0.386836	-2.60601	0.00916044	0.0344859
MIOX	79.7169	-1.00773	0.444364	-2.2678	0.0233415	0.0630341
CACNA1S	267.716	-1.00757	0.493808	-2.0404	0.0413101	0.0933483
LRTM2	207.816	-1.00704	0.237499	-4.24019	2.23e-05	0.00113082
FAM83D	87.6995	-1.00703	0.502472	-2.00416	0.0450529	0.0988207
MLYCD	95.3032	-1.00695	0.344746	-2.92086	0.00349068	0.0185078
ZMYND12	49.567	-1.00648	0.498358	-2.01959	0.0434262	0.0964904
FGFRL1	129.909	-1.00597	0.340307	-2.95608	0.00311576	0.0172784
CPLANE2	71.3764	-1.00509	0.359874	-2.79289	0.005224	0.0239547
NTN5	118.769	-1.00461	0.444787	-2.25863	0.0239063	0.0638761
STKLD1	52.031	-1.00385	0.417528	-2.40428	0.0162045	0.0496698
SLC39A5	111.346	-1.00351	0.39737	-2.52537	0.0115576	0.0400094
ITGA5	226.978	-1.00245	0.38553	-2.60018	0.00931748	0.0348677
ZFPL1	77.5432	-1.00124	0.258735	-3.86976	0.000108945	0.00258529
HYAL3	96.6669	-1.00095	0.253624	-3.94657	7.93e-05	0.00217135
COL8A2	85.0865	-1.00052	0.41433	-2.4148	0.0157439	0.0488265
DKK2	40.8125	-1.00043	0.439584	-2.27585	0.0228548	0.0622045
TTR	438.22	2.09907	0.858354	2.44546	0.0144666	0.0459809
RAB14	41.9391	1.93153	0.404084	4.78003	1.75e-06	0.000405806
SRSF11	526.257	1.89431	0.38962	4.86194	1.16e-06	0.000347793
NRGN	526.405	1.86212	0.47197	3.94541	7.97e-05	0.00217135
NCKAP1	1232.9	1.85401	0.351692	5.27167	1.35e-07	0.000111232
SOD1	327.76	1.84248	0.400604	4.59926	4.24e-06	0.000553707
TMSB10	358.72	1.82747	0.358482	5.0978	3.44e-07	0.000182928
COX7B	130.153	1.7678	0.389981	4.53303	5.81e-06	0.000607499
FN3KRP	28.1852	1.68672	0.454102	3.7144	0.000203689
MARCKSL1	594.563	1.67725	0.408936	4.1015	4.1e-05	0.00157343
RPLP1	654.563	1.66924	0.401002	4.16268	3.15e-05	0.00134009
MICU3	230.245	1.66895	0.364525	4.57843	4.68e-06	0.000560684
CLU	2728.38	1.62399	0.414057	3.92214	8.78e-05	0.0022835
EEF1A2	1831.38	1.60987	0.377749	4.26173	2.03e-05	0.00106819
UBB	599.094	1.60666	0.398004	4.03678	5.42e-05	0.00183866
ARGLU1	687.704	1.60458	0.339059	4.73247	2.22e-06	0.000435827
RAB12	60.1043	1.6026	0.397459	4.03213	5.53e-05	0.00186584
CPE	2426.05	1.59299	0.409254	3.89242	9.92e-05	0.00243319
SPARCL1	3172.71	1.58702	0.424017	3.74281	0.000181972	0.00332269
FRG1	80.8064	1.58292	0.236958	6.68018	2.39e-11	3.14e-07
HSPA8	2629.33	1.57466	0.350033	4.4986	6.84e-06	0.000640786
NDUFA4	183.502	1.57303	0.400002	3.93254	8.41e-05	0.00223996
SAT1	264.523	1.56437	0.293971	5.32151	1.03e-07	0.000111232
CNTN1	2411.75	1.5291	0.371046	4.12105	3.77e-05	0.00148655
ACTB	2658.9	1.52477	0.35064	4.34855	1.37e-05	0.000893821
TAX1BP1	991.432	1.5179	0.331768	4.57518	4.76e-06	0.000564336
SMC3	392.146	1.50914	0.269219	5.60561	2.08e-08	5.45e-05
RPL26	123.969	1.50003	0.420301	3.56894	0.000358433	0.00488992
GRIA2	1873.97	1.48835	0.34598	4.30184	1.69e-05	0.000999988
CCDC88A	1984.86	1.46882	0.316048	4.64745	3.36e-06	0.000500822
CALM2	3184.97	1.45855	0.392873	3.71253	0.000205202	0.00354471
APC	4976.53	1.45624	0.362422	4.01806	5.87e-05	0.00193576
ZFYVE16	373.948	1.44531	0.346789	4.1677	3.08e-05	0.00132375
KTN1	789.276	1.4406	0.293174	4.91381	8.93e-07	0.000306904
TTLL7	783.599	1.43416	0.34585	4.14678	3.37e-05	0.00140672
RPS4X	883.177	1.43107	0.366518	3.90451	9.44e-05	0.00237311
RBM39	703.379	1.41871	0.318764	4.45065	8.56e-06	0.000713331
TUBB4A	1214.86	1.41698	0.381292	3.71627	0.000202189	0.00353966
ZFAND5	604.979	1.41418	0.386462	3.6593	0.000252903	0.00401141
HECTD2	226.447	1.41059	0.333043	4.23545	2.28e-05	0.00113746
ATP5PO	226.866	1.40947	0.359864	3.91667	8.98e-05	0.00231755
RPL5	666.14	1.40337	0.369638	3.7966	0.000146692	0.00298024
COX5A	70.0491	1.40159	0.423436	3.31003	0.000932848	0.00832061
SENP6	507.8	1.40048	0.330539	4.23696	2.27e-05	0.00113411
ANKRD12	1212.05	1.39812	0.330702	4.22774	2.36e-05	0.00115957
LRRCC1	114.379	1.39696	0.261199	5.34826	8.88e-08	0.00010628
SC5D	274.65	1.39662	0.336977	4.14455	3.4e-05	0.00140672
TAF1D	135.713	1.39203	0.342079	4.06931	4.72e-05	0.00169662
SARAF	287.847	1.38618	0.30242	4.58364	4.57e-06	0.000557002
REEP3	384.795	1.3829	0.376519	3.67286	0.000239847	0.0038696
GPR22	130.844	1.37034	0.334138	4.10113	4.11e-05	0.00157343
CFL2	207.421	1.36753	0.327232	4.17909	2.93e-05	0.00130086
LUZP2	270.656	1.36679	0.343443	3.97968	6.9e-05	0.00207048
PDIA3	385.203	1.36403	0.287495	4.74453	2.09e-06	0.000435059
EIF4A2	2059.49	1.36396	0.384539	3.54699	0.000389653	0.00514006
AKAP9	1255	1.36234	0.309399	4.40318	1.07e-05	0.000794331
LUC7L3	1490.67	1.35958	0.348501	3.90123	9.57e-05	0.00238195
PTPRZ1	1973.75	1.35672	0.307218	4.41614	1e-05	0.00077249
THUMPD3	137.332	1.35544	0.248157	5.46203	4.71e-08	8.59e-05
SLK	510.03	1.35359	0.309817	4.369	1.25e-05	0.000850074
RPS25	205.806	1.35124	0.341867	3.95254	7.73e-05	0.00214776
BEX4	262.952	1.34883	0.370108	3.64442	0.000268	0.00415234
RPL32	628.977	1.34784	0.323962	4.16047	3.18e-05	0.00134442
IDI1	289.204	1.34648	0.365229	3.68668	0.000227195	0.00375285
MSMO1	404.364	1.34589	0.370048	3.63706	0.000275772	0.00422647
ENPP2	603.205	1.34572	0.307498	4.37636	1.21e-05	0.000840603
CLTC	2004.6	1.34571	0.328255	4.09958	4.14e-05	0.0015794
AHI1	723.884	1.33202	0.298697	4.45942	8.22e-06	0.000702536
MATR3	2318.56	1.33046	0.359552	3.70032	0.000215325	0.00365775
CNN3	363.175	1.32395	0.288259	4.59291	4.37e-06	0.000553707
EIF4G2	1851.92	1.32355	0.330886	4.00001	6.33e-05	0.00199967
GLS	936.884	1.32025	0.351541	3.7556	0.000172925	0.00325281
AQP4	3426.4	1.3196	0.383311	3.44262	0.000576099	0.00630977
PHYHIPL	582.983	1.31678	0.365487	3.6028	0.000314809	0.00454436
NECAB1	184.2	1.31608	0.324579	4.05472	5.02e-05	0.00177635
MAP1B	12930.9	1.31575	0.385828	3.41021	0.000649126	0.00671545
CNP	797.807	1.31566	0.40125	3.27889	0.00104214	0.0088986
GOLGB1	1369.46	1.31191	0.275654	4.75924	1.94e-06	0.000431229
MDH1	458.552	1.31032	0.339703	3.85724	0.000114672	0.00264055
CALCR	603.478	1.3081	0.28089	4.65699	3.21e-06	0.000496975
GUCY1A2	430.646	1.30617	0.321315	4.06508	4.8e-05	0.00171776
PLPPR4	1337.05	1.30218	0.356716	3.65047	0.000261763	0.00409276
BEX1	463.451	1.30004	0.433538	2.99868	0.00271151	0.0156979
HNRNPK	623.218	1.29738	0.309392	4.19332	2.75e-05	0.00128794
HSPH1	1000.15	1.297	0.331782	3.9092	9.26e-05	0.00234896
HDGFL3	443.182	1.2946	0.320592	4.03814	5.39e-05	0.00183752
RPL6	1050.37	1.2942	0.328023	3.94545	7.97e-05	0.00217135
SPTBN1	8928.83	1.29365	0.355221	3.64181	0.00027073	0.00417839
MAP2	8752.75	1.29347	0.377185	3.42927	0.000605202	0.0064598
CYP51A1	493.132	1.2932	0.340087	3.80256	0.000143206	0.00293205
NCAM2	1323.83	1.29315	0.374937	3.44898	0.000562702	0.00620954
HSF2	106.427	1.29141	0.308629	4.18434	2.86e-05	0.00130086
TIPIN	72.1913	1.29132	0.214868	6.00983	1.86e-09	1.22e-05
LIN7C	791.565	1.28925	0.381282	3.38136	0.000721268	0.00709678
GLRB	276.854	1.28916	0.326687	3.94616	7.94e-05	0.00217135
LRCH2	200.021	1.28712	0.29235	4.40267	1.07e-05	0.000794331
ARHGAP5	1210.68	1.28407	0.33437	3.84027	0.000122899	0.00272115
FAM162A	58.7113	1.28347	0.323508	3.96737	7.27e-05	0.00209803
SCG2	789.26	1.28297	0.368175	3.48468	0.000492733	0.00581447
PGAM1	162.495	1.28088	0.339583	3.77193	0.000161988	0.00313614
HMGCS1	2564.9	1.28024	0.404762	3.16293	0.00156188	0.0112448
ZCRB1	76.2035	1.27815	0.347017	3.68325	0.000230275	0.00378002
DDX5	2120.62	1.27644	0.325497	3.9215	8.8e-05	0.00228502
PJA2	2159.87	1.27465	0.361315	3.52779	0.000419043	0.00532
SQLE	506.514	1.27437	0.266628	4.7796	1.76e-06	0.000405806
SNX14	473.979	1.2695	0.339099	3.74373	0.000181306	0.00331915
DZIP1	314.824	1.26113	0.394007	3.20078	0.00137054	0.0103719
SLC44A1	916.088	1.26069	0.327147	3.85359	0.000116396	0.00264697
KHDRBS2	86.6143	1.25923	0.283226	4.44603	8.75e-06	0.000719593
VIM	446.827	1.25886	0.285994	4.40171	1.07e-05	0.000794331
ATRX	2222.37	1.25867	0.378392	3.32638	0.000879831	0.00802657
NLGN1	379.516	1.25755	0.250827	5.01362	5.34e-07	0.00022105
CCAR1	385.758	1.25544	0.273791	4.58539	4.53e-06	0.000557002
PSIP1	591.089	1.25278	0.314329	3.98558	6.73e-05	0.00206097
COX7C	483.136	1.25128	0.342598	3.65233	0.000259873	0.00407944
PCM1	1415.69	1.25046	0.311248	4.01757	5.88e-05	0.00193576
ID4	401.309	1.25036	0.346948	3.60388	0.000313507	0.00453054
SLC26A7	42.5257	1.25003	0.279537	4.47179	7.76e-06	0.000682266
SCG3	614.409	1.24792	0.296471	4.20926	2.56e-05	0.00123088
GPI	788.342	1.24432	0.304481	4.0867	4.38e-05	0.00162721
SMARCA1	714.058	1.24362	0.337364	3.68628	0.000227557	0.00375412
FNBP4	497.414	1.24124	0.261922	4.73897	2.15e-06	0.000435059
USP7	838.528	1.24115	0.261097	4.75362	2e-06	0.000431229
VPS13A	459.112	1.23963	0.261393	4.74241	2.11e-06	0.000435059
UBR3	1002.79	1.23864	0.303732	4.07808	4.54e-05	0.00166702
RAD21	1278.08	1.23701	0.343448	3.60174	0.000316093	0.00455126
MORF4L2	728.271	1.23539	0.316779	3.89984	9.63e-05	0.00238195
USP34	1176	1.23535	0.293894	4.20337	2.63e-05	0.00124918
HSP90AA1	9363.08	1.23307	0.411141	2.99914	0.00270741	0.0156811
SLC2A13	203.409	1.22707	0.344689	3.55994	0.000370936	0.00496783
SEC62	857.118	1.22653	0.353617	3.46853	0.000523318	0.00599212
TPT1	1850.18	1.22636	0.369174	3.32191	0.000894036	0.0080949
MYO5A	2337.93	1.22589	0.30067	4.07718	4.56e-05	0.00166702
FAM3C	932.426	1.22517	0.391303	3.131	0.00174215	0.0120018
PGRMC1	774.144	1.22484	0.363218	3.37218	0.000745756	0.00724535
CCNT2	384.855	1.2245	0.308107	3.97426	7.06e-05	0.00208149
CHMP5	236.672	1.22398	0.306274	3.99634	6.43e-05	0.00201581
OLFM1	2690.32	1.22396	0.358963	3.40969	0.000650356	0.00671545
HNRNPR	824.502	1.22243	0.281819	4.33763	1.44e-05	0.000915439
USP9X	1567.01	1.2223	0.285492	4.28138	1.86e-05	0.00101568
EEF2	2599.57	1.22201	0.341178	3.58175	0.000341306	0.00476489
PTP4A1	329.189	1.2179	0.32126	3.791	0.000150042	0.00301113
TBL1XR1	348.554	1.21767	0.309285	3.93704	8.25e-05	0.00221674
ZNF883	118.443	1.2167	0.533131	2.28219	0.0224783	0.0614977
ALCAM	686.474	1.21303	0.274233	4.42337	9.72e-06	0.000766026
OXR1	1225.16	1.21101	0.332328	3.64402	0.000268412	0.00415234
CAPRIN1	905.931	1.20879	0.301274	4.01227	6.01e-05	0.00193576
COX7A2	85.5677	1.20753	0.288398	4.18703	2.83e-05	0.00130086
GAPDH	160.407	1.20585	0.453641	2.65816	0.00785692	0.0313538
PDS5B	761.799	1.20492	0.270561	4.45344	8.45e-06	0.000709078
PABPC1	953.021	1.20483	0.299559	4.02202	5.77e-05	0.00191826
INPP5F	1518.1	1.20335	0.373906	3.21834	0.00128936	0.010097
MORF4L1	1109.19	1.20135	0.289833	4.14496	3.4e-05	0.00140672
LARP7	255.078	1.20006	0.292829	4.09815	4.16e-05	0.00158426
CLASP2	1902.96	1.19936	0.322991	3.71329	0.000204584	0.00354471
PTPRK	591.052	1.1993	0.264318	4.53734	5.7e-06	0.000605257
TOP2B	1046.66	1.1989	0.304509	3.93717	8.24e-05	0.00221674
SNX3	500.058	1.19823	0.353601	3.38865	0.000702381	0.00700901
PTPN12	249.489	1.19644	0.282868	4.22969	2.34e-05	0.00115853
UCHL1	916.333	1.1964	0.37867	3.15947	0.00158059	0.0113212
SLC38A2	734.092	1.19621	0.334777	3.57314	0.000352728	0.00486715
COPS2	380.112	1.19491	0.327201	3.65192	0.000260291	0.00407944
SPTAN1	5536.4	1.19462	0.330057	3.61944	0.000295239	0.00441684
UBQLN1	715.891	1.19442	0.31758	3.76102	0.000169223	0.00321975
KIF21A	1841.24	1.193	0.336014	3.55045	0.000384577	0.00509261
MITD1	42.2932	1.1923	0.386528	3.08465	0.0020379	0.0132098
SCN2A	2148.2	1.19026	0.346597	3.43412	0.000594477	0.00640449
EIF1	267.023	1.18777	0.290415	4.0899	4.32e-05	0.00161718
KIF1A	7273.12	1.18643	0.33945	3.49515	0.000473792	0.00571721
ATP6AP2	429.876	1.18471	0.334686	3.53977	0.000400471	0.00521585
DNAJC12	61.8985	1.18263	0.262112	4.51193	6.42e-06	0.000632821
LGI1	198.558	1.18216	0.311804	3.79134	0.000149837	0.00301113
KPNA4	412.534	1.18195	0.308482	3.83149	0.000127368	0.00276656
MX1	484.858	1.17989	0.299145	3.94421	8.01e-05	0.00217355
ACTR10	187.973	1.17887	0.227411	5.18386	2.17e-07	0.000143067
GJA1	1565.81	1.17809	0.407491	2.89109	0.00383908	0.0196583
SREK1	696.196	1.17756	0.309144	3.8091	0.000139474	0.00286663
ERGIC2	184.098	1.1775	0.263414	4.47015	7.82e-06	0.000682266
PAIP1	274.394	1.17667	0.281245	4.18379	2.87e-05	0.00130086
RPS8	832.02	1.17573	0.313818	3.74651	0.000179309	0.0033041
KANSL1L	128.873	1.1749	0.263316	4.46196	8.12e-06	0.000702536
SELENOF	202.117	1.1745	0.309678	3.79266	0.00014904	0.00300326
BRMS1L	190.411	1.17398	0.248928	4.71614	2.4e-06	0.000445678
ST13	565.171	1.17186	0.310452	3.77468	0.000160215	0.00311095
N4BP2	407.126	1.16975	0.266528	4.38883	1.14e-05	0.000822448
NR2F1	440.642	1.16923	0.267626	4.36888	1.25e-05	0.000850074
MAGED1	472.941	1.16908	0.249915	4.67792	2.9e-06	0.000471023
LDHB	116.497	1.16809	0.429111	2.72211	0.00648667	0.0275208
CRLS1	61.1962	1.16771	0.27448	4.25425	2.1e-05	0.00110015
NELL2	809.709	1.167	0.279253	4.17899	2.93e-05	0.00130086
CCP110	916.09	1.16562	0.315259	3.69734	0.00021787	0.00367462
SRSF5	460.659	1.16491	0.309342	3.76576	0.000166042	0.00319309
CLDN11	878.853	1.16232	0.362632	3.20524	0.00134948	0.0103075
KIF5B	1420.42	1.15888	0.325501	3.56029	0.000370445	0.00496783
FUT9	144.366	1.1581	0.420175	2.75624	0.00584703	0.0258016
NFAT5	553.66	1.15667	0.246299	4.69618	2.65e-06	0.000454459
HSP90B1	1266.29	1.15663	0.318309	3.63367	0.000279416	0.00426072
MAP4K5	333.992	1.15654	0.29232	3.9564	7.61e-05	0.00214323
RIF1	490.249	1.1563	0.246931	4.68267	2.83e-06	0.000465975
GRM5	1603.16	1.15595	0.295643	3.90997	9.23e-05	0.00234605
OGN	134.776	1.15496	0.369445	3.1262	0.0017708	0.0121167
SMC6	320.594	1.15477	0.242511	4.76173	1.92e-06	0.000431229
LYPLA1	94.1604	1.15422	0.263892	4.37384	1.22e-05	0.000845904
CNKSR2	916.336	1.1539	0.30169	3.8248	0.000130879	0.00280493
BMPR2	1065.79	1.15347	0.289848	3.97958	6.9e-05	0.00207048
ENC1	1154.79	1.15299	0.339142	3.39972	0.000674544	0.00686803
ARHGEF12	1549.18	1.15223	0.267006	4.31536	1.59e-05	0.000962283
GABBR2	1778.52	1.1517	0.308926	3.72809	0.000192938	0.00342518
KIF2A	793.493	1.14881	0.341497	3.36403	0.000768138	0.00737033
ARID4A	621.215	1.14854	0.283862	4.04611	5.21e-05	0.0018257
STRAP	351.125	1.14774	0.292207	3.92783	8.57e-05	0.00225686
CADM2	320.968	1.14687	0.331797	3.45654	0.000547166	0.00613146
AP3S1	324.499	1.14644	0.284772	4.02582	5.68e-05	0.00190195
DARS1	211.401	1.14563	0.265332	4.31771	1.58e-05	0.000956487
RPL24	427.423	1.1456	0.335983	3.40969	0.000650376	0.00671545
CNEP1R1	94.4004	1.14535	0.298261	3.84009	0.000122988	0.00272115
DYNC1I2	420.215	1.14506	0.289444	3.95608	7.62e-05	0.00214323
CBX6	1360.45	1.14497	0.32833	3.48726	0.000487997	0.00581401
LRRN3	177.22	1.14357	0.263306	4.34312	1.4e-05	0.00090653
ZNF148	290.258	1.14189	0.27179	4.20138	2.65e-05	0.0012518
MT3	1101.91	1.14128	0.417366	2.73449	0.00624767	0.0268969
MNS1	108.623	1.14127	0.303312	3.76268	0.000168102	0.003212
SNX10	428.432	1.14114	0.332439	3.43262	0.000597785	0.00641157
OMG	356.908	1.14103	0.295674	3.85907	0.000113819	0.00264055
NSMF	939.2	1.1404	0.319173	3.57297	0.000352961	0.00486715
CEP85L	245.314	1.14005	0.249712	4.56545	4.98e-06	0.000565681
TASOR	522.693	1.13979	0.283915	4.01454	5.96e-05	0.00193576
CUL3	418.973	1.13944	0.284065	4.0112	6.04e-05	0.00193982
NBEA	2550.72	1.13801	0.304718	3.73463	0.000187989	0.00337637
GABRA5	332.466	1.13763	0.296655	3.83485	0.00012564	0.00274841
ADD3	958.697	1.13755	0.300743	3.78246	0.000155285	0.00308346
ERBIN	1245.53	1.13701	0.31517	3.60762	0.000309022	0.00451044
UBQLN2	123.426	1.13693	0.322623	3.52402	0.000425052	0.00533951
NDUFS6	259.399	1.13665	0.279312	4.06948	4.71e-05	0.00169662
C1D	126.72	1.13598	0.330592	3.4362	0.000589925	0.00638681
HSPD1	558.841	1.13291	0.336381	3.36795	0.000757298	0.00732546
GLUD1	1531.97	1.13282	0.311182	3.64036	0.000272252	0.00419204
TTC3	6092.28	1.13279	0.339502	3.33662	0.000848038	0.00784957
PARK7	309.481	1.13182	0.278141	4.06924	4.72e-05	0.00169662
PAPOLA	432.395	1.13148	0.264018	4.28564	1.82e-05	0.00101568
RTN4	3475.91	1.13115	0.372477	3.03683	0.00239076	0.0144537
ZRANB2	657.391	1.12948	0.344016	3.28322	0.00102627	0.00882783
EXOC1	383.329	1.12938	0.279373	4.04254	5.29e-05	0.00183335
ASCC3	306.915	1.12812	0.202373	5.57446	2.48e-08	5.45e-05
PAIP2	377.167	1.12762	0.303198	3.7191	0.000199931	0.00350946
CD164	183.72	1.12649	0.269403	4.18142	2.9e-05	0.00130086
STRN	608.323	1.1264	0.292639	3.84911	0.000118548	0.00267241
HNRNPLL	434.224	1.12639	0.283186	3.97757	6.96e-05	0.00207334
TWF1	113.141	1.12609	0.349371	3.22319	0.00126771	0.0100177
DMXL2	1080.96	1.12443	0.269757	4.1683	3.07e-05	0.00132375
SPAST	334.485	1.12365	0.282531	3.97708	6.98e-05	0.00207334
SMARCA5	860.623	1.12318	0.287024	3.91321	9.11e-05	0.00233102
BLTP1	1352.17	1.12069	0.240365	4.66244	3.12e-06	0.000495636
SKIL	558.278	1.12039	0.324176	3.45611	0.000548036	0.00613146
ZHX1	673.712	1.11915	0.291088	3.84472	0.00012069	0.00270218
BAZ2B	737.038	1.11862	0.249239	4.48815	7.18e-06	0.000652282
DNAJC10	396.681	1.11747	0.29147	3.8339	0.000126128	0.0027537
IMMP1L	25.739	1.11721	0.302949	3.6878	0.000226201
TRPM7	528.88	1.11695	0.278764	4.00681	6.15e-05	0.00196182
KIFAP3	711.581	1.11649	0.287695	3.88082	0.000104107	0.00249193
CFAP97	165.319	1.11634	0.318372	3.5064	0.000454216	0.00555594
PAM	1152.08	1.11501	0.288231	3.86845	0.00010953	0.00258881
EIF4G3	2137.64	1.11351	0.283303	3.93046	8.48e-05	0.00224579
PEG3	861.167	1.11319	0.326424	3.41027	0.00064899	0.00671545
DST	7871.23	1.11246	0.288098	3.86141	0.000112734	0.00263843
STMN2	2545.13	1.112	0.368473	3.01785	0.00254574	0.015056
CRBN	175.93	1.11081	0.282556	3.9313	8.45e-05	0.00224254
RANBP9	329.288	1.11054	0.262955	4.2233	2.41e-05	0.00116527
QSER1	466.297	1.11011	0.248907	4.45993	8.2e-06	0.000702536
RAB2A	681.899	1.10984	0.348068	3.18857	0.00142979	0.0106466
CSMD3	519.126	1.10919	0.193534	5.73125	9.97e-09	4.3e-05
ZMYND11	1227.69	1.10809	0.307983	3.59789	0.000320807	0.00459568
WSB1	729.601	1.10799	0.320716	3.45475	0.0005508	0.00613487
SFPQ	1888.79	1.10698	0.362445	3.05419	0.00225669	0.0139284
JMJD1C	983.236	1.10614	0.278129	3.97708	6.98e-05	0.00207334
RASSF8	209.737	1.10534	0.253042	4.36821	1.25e-05	0.000850074
PTN	851.07	1.10376	0.365629	3.01879	0.00253784	0.015016
HMGCR	1228.27	1.10307	0.318808	3.45997	0.00054023	0.00610484
ACAP2	1034.97	1.10263	0.313149	3.5211	0.000429763	0.00538169
ERMN	564.37	1.10261	0.400994	2.74969	0.00596522	0.0261774
BEX3	688.975	1.10198	0.387821	2.84146	0.00449078	0.0218079
PCSK1N	698.472	1.10193	0.379211	2.90584	0.00366268	0.0190967
CNOT7	411.189	1.10152	0.297235	3.7059	0.00021064	0.00359673
RPLP2	758.219	1.10088	0.35184	3.12892	0.00175452	0.0120467
PAK3	1784.86	1.1006	0.28782	3.82391	0.00013135	0.00280493
TMEFF2	256.89	1.09802	0.253192	4.33671	1.45e-05	0.000915439
HNRNPU	3413.36	1.09784	0.342464	3.2057	0.00134733	0.0103075
TSPAN13	360.216	1.0976	0.343427	3.19602	0.0013934	0.0104867
RLIM	426.974	1.09706	0.281118	3.90249	9.52e-05	0.00238151
AK5	1163.08	1.09645	0.297759	3.68235	0.000231094	0.00378873
JUN	30.4683	1.09589	0.480215	2.28208	0.0224848
CHL1	1686.77	1.0952	0.341237	3.20949	0.00132972	0.0102313
RPSA	494.702	1.09342	0.247437	4.41899	9.92e-06	0.000769611
KBTBD11	190.96	1.09281	0.304262	3.59167	0.00032857	0.00465844
SUMO2	294.489	1.09242	0.331495	3.29543	0.000982701	0.00862482
FAM171B	925.145	1.09237	0.310552	3.51751	0.000435619	0.0054103
PPP1R14A	252.162	1.0918	0.342273	3.18984	0.00142351	0.0106118
SLC25A6	830.907	1.09158	0.334079	3.26743	0.00108528	0.00908312
FUBP1	606.582	1.09094	0.301977	3.61266	0.000303072	0.00446302
TM2D1	304.361	1.0891	0.320482	3.39832	0.000678013	0.00688738
TMEM158	34.1766	1.08881	0.348654	3.12291	0.00179074
WAPL	437.002	1.08874	0.239676	4.54256	5.56e-06	0.000605257
CLPX	320.812	1.08752	0.253444	4.29096	1.78e-05	0.00100763
C11orf54	29.0742	1.08522	0.319227	3.39954	0.000674988
LRRC7	995.449	1.08514	0.261838	4.14429	3.41e-05	0.00140672
OGT	779.31	1.08416	0.329452	3.29081	0.000998996	0.00868104
APOA1	250.484	1.0809	0.288745	3.74343	0.000181526	0.00331915
AKAP6	1481.14	1.0803	0.275011	3.9282	8.56e-05	0.00225686
HSP90AB1	2548.24	1.07964	0.354625	3.04447	0.00233094	0.0142126
UBE3A	1114.34	1.07855	0.337464	3.19603	0.00139331	0.0104867
KLHL2	773.648	1.07852	0.307516	3.50721	0.000452839	0.0055457
YWHAH	3019.48	1.07776	0.390227	2.76187	0.00574718	0.02557
VTA1	218.737	1.07767	0.231961	4.64591	3.39e-06	0.000500822
SLC1A2	6586	1.07765	0.382884	2.81456	0.00488436	0.0230145
RBBP6	497.422	1.07744	0.208907	5.15748	2.5e-07	0.000156908
PPFIA2	919.934	1.07669	0.257462	4.18194	2.89e-05	0.00130086
LRP1B	903.976	1.07624	0.198468	5.42273	5.87e-08	8.59e-05
ISG15	93.1537	1.07549	0.425367	2.52839	0.0114588	0.0398349
SEC11C	148.091	1.07546	0.23853	4.50872	6.52e-06	0.000632821
BIRC6	1134.18	1.07527	0.219406	4.90084	9.54e-07	0.000314084
BTBD3	752.083	1.07496	0.281476	3.81902	0.000133981	0.00281902
ACTG1	4952.55	1.07391	0.383219	2.80234	0.00507341	0.0235391
ZNF280D	235.073	1.0737	0.244895	4.38431	1.16e-05	0.000827986
DYNLT3	233.324	1.07357	0.384211	2.79423	0.00520242	0.0238891
MEF2A	1046.94	1.0734	0.309283	3.47059	0.000519315	0.0059762
RALGAPA1	606.969	1.07313	0.234881	4.56883	4.9e-06	0.000565681
EXOC5	406.773	1.07221	0.296726	3.61348	0.000302115	0.00446302
USP25	603.016	1.07202	0.251461	4.26317	2.02e-05	0.00106561
RGS17	161.351	1.07119	0.300642	3.56302	0.00036661	0.00493638
ZDHHC17	650.466	1.06966	0.297581	3.59451	0.000325005	0.00463062
RPS6	525.794	1.06898	0.288313	3.70768	0.000209163	0.00359482
ARMCX5	226.663	1.06882	0.221581	4.82361	1.41e-06	0.000377675
ZNF638	1041.23	1.06781	0.251439	4.24678	2.17e-05	0.00111266
HIGD1A	194.241	1.06586	0.352791	3.02122	0.00251755	0.0149453
SYT1	4192.74	1.06413	0.382616	2.78119	0.00541608	0.0245426
MTMR1	223.488	1.06412	0.238031	4.4705	7.8e-06	0.000682266
KBTBD3	179.07	1.06307	0.29727	3.5761	0.000348758	0.00484325
PDS5A	497.833	1.06301	0.231643	4.58901	4.45e-06	0.000553707
P2RY12	205.185	1.0627	0.253809	4.18701	2.83e-05	0.00130086
LMBRD1	228.29	1.06238	0.283632	3.74565	0.000179928	0.00330655
CDK5R1	528.265	1.06191	0.31917	3.32708	0.000877598	0.00801961
TTC14	636.97	1.06167	0.354568	2.99426	0.00275115	0.0158235
KIF13B	143.266	1.06081	0.224075	4.73415	2.2e-06	0.000435827
ANKRD50	463.018	1.06035	0.22372	4.73962	2.14e-06	0.000435059
GPM6A	3566.34	1.05999	0.398276	2.66145	0.00778054	0.0311814
AGTPBP1	391.449	1.05958	0.247829	4.27544	1.91e-05	0.00102141
PLP1	16827.3	1.05947	0.407331	2.601	0.00929534	0.0348158
H3.3A	115.448	1.05879	0.366488	2.88903	0.0038643	0.0197491
NEFL	2953.07	1.0587	0.393663	2.68935	0.00715906	0.0294957
CTNNB1	896.755	1.05842	0.247165	4.28222	1.85e-05	0.00101568
ROCK2	1075.25	1.05714	0.274194	3.85543	0.000115528	0.00264055
MRPL43	32.5097	1.05626	0.363744	2.90386	0.00368593
SHC3	208.11	1.05299	0.257335	4.09189	4.28e-05	0.00161401
SLC25A3	482.796	1.05283	0.283579	3.71267	0.000205086	0.00354471
RNF11	869.826	1.0511	0.355965	2.95281	0.00314892	0.0173905
TNIK	2708.42	1.05101	0.294702	3.56636	0.000361968	0.00491558
CCT8	282.775	1.0504	0.244561	4.29503	1.75e-05	0.00100461
TAF10	78.5326	1.05025	0.245417	4.27943	1.87e-05	0.00101607
HDAC2	404.273	1.04791	0.273077	3.83743	0.000124327	0.00273707
APOE	1813.84	1.04782	0.321434	3.25983	0.00111479	0.00923609
ELAVL2	245.295	1.04779	0.286644	3.65535	0.000256826	0.00404924
STAM2	186.645	1.04774	0.239804	4.36916	1.25e-05	0.000850074
SPAG9	1776.01	1.04729	0.292947	3.57502	0.0003502	0.00484793
SLC39A10	843.215	1.04576	0.32927	3.17599	0.00149326	0.0109826
TPI1	844.287	1.04543	0.323287	3.23374	0.00122181	0.00974955
ZC3H6	362.371	1.04475	0.225806	4.62675	3.71e-06	0.000529983
MON2	318.549	1.04447	0.195101	5.35349	8.63e-08	0.00010628
JKAMP	76.7959	1.04442	0.292107	3.57547	0.000349602	0.00484475
SECISBP2L	1627.31	1.04442	0.331271	3.15275	0.0016174	0.0115097
APP	5843.22	1.04264	0.365472	2.85285	0.00433293	0.0212688
SLC44A5	175.489	1.04168	0.202916	5.13352	2.84e-07	0.000170171
CPD	874.915	1.04009	0.269774	3.85542	0.00011553	0.00264055
BRD7	258.543	1.04003	0.229243	4.53681	5.71e-06	0.000605257
FEZ1	836.318	1.04001	0.309006	3.36566	0.000763598	0.00736099
RAD23B	321.975	1.03941	0.237429	4.37779	1.2e-05	0.000839533
MAP1A	12020	1.03899	0.375892	2.76406	0.00570863	0.0254259
BCLAF1	1458.31	1.03889	0.274851	3.77982	0.000156943	0.00309135
PAXBP1	261.938	1.038	0.21139	4.91034	9.09e-07	0.000306904
SNAP91	751.926	1.03704	0.280727	3.69412	0.000220653	0.0036911
MACF1	3759.92	1.036	0.237465	4.36277	1.28e-05	0.000867047
DPP10	340.109	1.03554	0.253222	4.08945	4.32e-05	0.00161718
DNAJA1	1344.46	1.03444	0.361899	2.85837	0.00425827	0.0210199
SMAP1	216.669	1.03407	0.226183	4.57182	4.83e-06	0.000565681
CSDE1	1466.96	1.03382	0.301379	3.43031	0.000602901	0.006453
PNISR	2940.25	1.03222	0.387474	2.66397	0.00772237	0.0310617
PHIP	492.853	1.03215	0.229309	4.50112	6.76e-06	0.000640786
OPALIN	2260.9	1.03125	0.335614	3.07273	0.00212111	0.0134901
U2SURP	670.859	1.03094	0.256931	4.01252	6.01e-05	0.00193576
HECTD1	886.685	1.03055	0.22335	4.61408	3.95e-06	0.000541469
GABRB2	1456.14	1.03045	0.343833	2.99695	0.00272699	0.0157411
SHTN1	827.846	1.02927	0.290687	3.54081	0.000398898	0.00521499
SRSF10	661.087	1.02916	0.289077	3.56017	0.000370609	0.00496783
CFAP36	573.006	1.02849	0.272424	3.77531	0.000159807	0.00310762
ABCB7	199.836	1.02741	0.222259	4.62258	3.79e-06	0.000529983
RPL23	914.363	1.0255	0.366577	2.7975	0.0051499	0.0237473
RIMS1	1972.17	1.02489	0.308151	3.32592	0.000881278	0.00802657
ANKS1B	885.144	1.02439	0.248039	4.12995	3.63e-05	0.0014475
RASGRP1	1170.15	1.02388	0.319885	3.20078	0.00137056	0.0103719
BTBD1	197.24	1.02361	0.286711	3.57018	0.000356737	0.00488493
NRCAM	2140.49	1.02319	0.311968	3.2798	0.00103881	0.00888621
HSPA9	773.611	1.02311	0.270048	3.78862	0.000151489	0.00302175
CCT6A	460.348	1.02295	0.310618	3.29328	0.000990256	0.00863158
ORC4	188.187	1.02229	0.262046	3.9012	9.57e-05	0.00238195
PLCB1	1944.62	1.02185	0.328955	3.10635	0.00189411	0.0126258
FABP7	592.161	1.02176	0.324279	3.15085	0.00162794	0.011566
SLC12A2	475.93	1.02167	0.248294	4.11476	3.88e-05	0.00150963
STXBP5L	775.184	1.02154	0.264823	3.85743	0.000114586	0.00264055
DENND4A	436.045	1.02111	0.23449	4.35459	1.33e-05	0.000885512
SLTM	592.324	1.02064	0.244385	4.17637	2.96e-05	0.00130086
ITM2B	719.119	1.02057	0.372373	2.74072	0.00613049	0.026633
TMA7	281.195	1.01922	0.297835	3.4221	0.000621403	0.00654462
BEND6	415.752	1.01831	0.312161	3.26212	0.00110582	0.0091907
SPRED1	736.211	1.0181	0.336799	3.02287	0.00250392	0.0148957
LRRK2	349.932	1.017	0.21123	4.81466	1.47e-06	0.000377675
NCOA4	230.763	1.01655	0.287053	3.54133	0.000398116	0.00520994
ITFG1	633.46	1.01606	0.357648	2.84096	0.00449777	0.0218177
PRKCB	4595.62	1.01564	0.356284	2.85066	0.00436292	0.0213682
PTPRD	1286.48	1.01494	0.259894	3.90523	9.41e-05	0.00237311
PICALM	699.605	1.01489	0.283292	3.5825	0.000340324	0.00475623
SLC22A17	1606.2	1.01454	0.30688	3.30599	0.000946405	0.00839583
MAGEH1	82.9377	1.01339	0.301839	3.35739	0.000786821	0.0074761
LYSMD2	62.2223	1.01187	0.31544	3.20779	0.00133757	0.0102686
TRIM23	197.846	1.01167	0.311243	3.25041	0.00115238	0.00946417
PRRC2C	2827.72	1.00971	0.294611	3.42725	0.000609718	0.00648156
RPL7	467.899	1.0093	0.313281	3.2217	0.00127433	0.0100459
NIPBL	632.285	1.00927	0.226598	4.45399	8.43e-06	0.000709078
MBP	23924.3	1.00876	0.433411	2.3275	0.0199388	0.0569453
ATP11B	630.948	1.00692	0.264224	3.81084	0.000138496	0.00286663
CASD1	497.871	1.00684	0.332604	3.02713	0.00246886	0.0147605
STK32C	149.521	1.00657	0.282274	3.56593	0.000362563	0.0049157
BZW1	984.5	1.0061	0.328836	3.05958	0.00221646	0.0137954
ARL5A	967.946	1.00608	0.345274	2.91385	0.00357002	0.0187772
ZNF583	227.582	1.00518	0.269106	3.73525	0.000187531	0.00337273
ATP1A1	2825.8	1.00506	0.307712	3.26623	0.0010899	0.00909974
GRIN1	1849.75	1.00458	0.329144	3.05209	0.00227256	0.0140001
RSRC2	692.678	1.00432	0.297318	3.37793	0.000730324	0.00713788
SCAMP1	567.711	1.00396	0.312041	3.21741	0.00129354	0.010097
SDCBP	156.793	1.00322	0.282605	3.54991	0.000385359	0.00509363
KIDINS220	3394.79	1.00279	0.312117	3.21285	0.00131423	0.0101682
STUB1	381.164	1.00257	0.270071	3.71223	0.00020544	0.00354471
PSAP	2545.36	1.00245	0.312802	3.20475	0.00135181	0.0103109
ZNF853	215.629	1.00114	0.259283	3.8612	0.000112832	0.00263843
SHOC2	459.848	1.00102	0.265842	3.76547	0.000166233	0.00319309
RRAGB	196.619	1.00054	0.249687	4.0072	6.14e-05	0.00196182

## Sheet: Tab 5
Injured 1 week post-injury vs Sham in Hippocampus + Amygdala
Gene	baseMean	log2FoldChange	lfcSE	stat	pvalue	padj
CCDC188	37.712	-2.7496	0.579913	-4.7414	2.12242e-06	9.64509e-05
ASTL	37.1265	-2.73329	0.656309	-4.16464	3.11843e-05	0.000353003				Threshold:
TTLL6	72.6495	-2.61368	0.640754	-4.07908	4.52152e-05	0.000427206				p value ≤ 0.05
KCNV2	36.0184	-2.45771	0.720952	-3.40898	0.000652067	0.00231177			Downregulated	log2FC ≤ -1
FAM177B	42.0396	-2.45519	0.597059	-4.11214	3.92016e-05	0.000396028			Upregulated	log2FC ≥ 1
EOMES	58.8247	-2.4201	0.561609	-4.30923	1.63827e-05	0.000251283
KRT84	49.6246	-2.40698	0.723062	-3.32888	0.000871965	0.00284368
AQP2	36.6781	-2.37386	0.656442	-3.61625	0.000298906	0.00134804
IL27	48.7979	-2.35175	0.63517	-3.70255	0.000213444	0.00108344
KNG1	44.3126	-2.34701	0.682124	-3.44074	0.000580123	0.0021304
CLDN7	30.2353	-2.33138	0.624838	-3.73118	0.000190584	0.00100502
RAB25	41.3667	-2.33065	0.64055	-3.63852	0.000274208	0.00127715
F7	38.9393	-2.32609	0.682331	-3.40903	0.00065195	0.00231177
ASPG	47.1145	-2.31949	0.678578	-3.41816	0.000630471	0.00225005
TMEM255B	40.2946	-2.31394	0.674176	-3.43225	0.000598594	0.00217444
MYMK	37.8657	-2.29629	0.682544	-3.3643	0.00076737	0.00259857
RDH12	65.5988	-2.28156	0.514468	-4.4348	9.21568e-06	0.000188039
TEKT5	43.7857	-2.27572	0.660253	-3.44674	0.000567397	0.0020957
CD207	33.5257	-2.27457	0.623865	-3.64594	0.000266417	0.00125091
GUCA1A	40.9554	-2.24874	0.696142	-3.23029	0.00123663	0.00364902
LRRC52	33.2832	-2.22739	0.733813	-3.03536	0.0024025	0.0059428
PADI3	76.6119	-2.22656	0.602829	-3.69352	0.000221174	0.00110843
FNDC11	32.7712	-2.20803	0.65346	-3.37899	0.00072754	0.00250268
CDX2	35.8881	-2.20537	0.630618	-3.49715	0.000470256	0.00184664
ZMYND12	49.567	-2.20266	0.543601	-4.05198	5.07869e-05	0.000455184
BTBD16	58.7727	-2.19649	0.642244	-3.42003	0.000626147	0.00223938
LVRN	50.2456	-2.18994	0.620514	-3.52923	0.000416775	0.00170139
SERPINA12	31.1054	-2.16505	0.675446	-3.20536	0.00134893	0.00388475
CALHM3	40.0038	-2.158	0.642672	-3.35786	0.000785481	0.00263647
TRIM15	90.4529	-2.15685	0.560005	-3.85148	0.000117405	0.00074388
NOX3	36.606	-2.15094	0.719137	-2.991	0.00278064	0.00662048
EGFL6	48.1453	-2.14883	0.578855	-3.71221	0.000205459	0.00105407
SAG	67.1402	-2.14523	0.594848	-3.60635	0.000310536	0.00138009
GBX2	34.6484	-2.14499	0.653996	-3.27983	0.00103871	0.00321181
CD5	70.3035	-2.14406	0.606283	-3.5364	0.000405625	0.00167002
VSIG10L2	53.8742	-2.14026	0.629006	-3.4026	0.000667473	0.00234863
KCNN4	48.3533	-2.13819	0.5583	-3.82983	0.000128232	0.00078328
IBSP	29.8234	-2.12186	0.657768	-3.22584	0.00125602	0.00369568
EPPIN	35.2543	-2.11971	0.722472	-2.93397	0.00334652	0.00764903
EFCAB9	30.4149	-2.11924	0.542893	-3.90361	9.47695e-05	0.000649013
C1orf116	69.2221	-2.11802	0.654138	-3.23788	0.00120422	0.00357073
RIPPLY1	38.1331	-2.10842	0.653616	-3.22578	0.00125631	0.00369572
PLA2G4D	113.635	-2.10772	0.638588	-3.3006	0.000964773	0.00305859
ZP3	40.7304	-2.10627	0.671705	-3.13571	0.00171436	0.0046284
PLEK2	52.3895	-2.10459	0.5368	-3.92063	8.83184e-05	0.000620818
LRRC2	68.8321	-2.10432	0.580805	-3.62312	0.000291076	0.00132295
TLE7	45.8554	-2.10373	0.72566	-2.89905	0.00374292	0.00835035
SLC6A18	49.2754	-2.09991	0.700691	-2.99691	0.00272733	0.0065248
TRPV1	54.4251	-2.09987	0.613805	-3.42107	0.000623759	0.0022354
HHLA1	44.2219	-2.09728	0.630791	-3.32483	0.000884717	0.00287469
SOAT2	96.1772	-2.09651	0.561778	-3.73191	0.000190032	0.0010037
SPATC1	42.9106	-2.09583	0.534002	-3.92476	8.6818e-05	0.000614546
DYTN	43.6652	-2.09019	0.717478	-2.91325	0.00357691	0.0080482
VGLL2	34.2141	-2.08387	0.539296	-3.86405	0.000111522	0.000723333
LHX5	47.6793	-2.08041	0.602151	-3.45497	0.000550362	0.00205141
CAPN14	92.5937	-2.07065	0.626013	-3.30768	0.000940739	0.00300222
LGALS12	51.1349	-2.07008	0.648879	-3.19025	0.0014215	0.00404444
CTC1	48.9952	-2.06898	0.467739	-4.42335	9.718e-06	0.000193252
CRYBB1	43.0872	-2.06766	0.658473	-3.14008	0.001689	0.00457556
MS4A10	49.9413	-2.0666	0.616392	-3.35274	0.000800149	0.00267396
KLKB1	51.6474	-2.06593	0.647494	-3.19065	0.00141954	0.00404064
GPRC5D	37.318	-2.06415	0.707384	-2.918	0.0035228	0.00796382
PNPLA1	46.2246	-2.0624	0.667407	-3.09016	0.00200048	0.00516013
FAAP24	40.7901	-2.06137	0.564383	-3.65243	0.000259766	0.00123064
DCST1	85.4828	-2.05698	0.608212	-3.382	0.000719591	0.00247914
CCIN	42.8095	-2.05541	0.704086	-2.91926	0.0035086	0.00794107
PGA5	39.2142	-2.05095	0.643895	-3.18523	0.00144641	0.00409177
SLC9A2	65.4411	-2.05024	0.501516	-4.08808	4.3495e-05	0.000418539
OTOG	215.225	-2.05011	0.570821	-3.59151	0.000328773	0.0014381
SERPINA11	31.7545	-2.04589	0.665768	-3.07297	0.0021194	0.00539228
FXYD3	34.4616	-2.0446	0.610782	-3.34752	0.000815395	0.00270844
AVPR2	54.7744	-2.04166	0.562839	-3.62742	0.000286262	0.00130994
STYXL2	120.289	-2.04088	0.595316	-3.42824	0.00060751	0.00219968
NLRP13	35.6904	-2.03693	0.699487	-2.91203	0.00359084	0.00807278
SULT1C4	43.5285	-2.03629	0.629033	-3.23718	0.00120718	0.00357783
TRIB3	73.703	-2.03342	0.556157	-3.6562	0.000255981	0.00121938
MMP20	33.3132	-2.03226	0.604306	-3.36297	0.000771099	0.00260578
KRT35	52.5612	-2.03212	0.653519	-3.1095	0.00187405	0.00492196
KRT2	47.9231	-2.03196	0.672945	-3.01951	0.00253188	0.00618075
INHBC	59.3417	-2.02584	0.616987	-3.28343	0.00102551	0.00318715
METTL27	37.0989	-2.02097	0.646835	-3.1244	0.0017817	0.0047537
FRMD7	50.2673	-2.02031	0.549894	-3.674	0.000238783	0.00116282
GJB3	47.7533	-2.01666	0.541394	-3.72493	0.000195366	0.00101903
KRT74	48.6327	-2.01567	0.66705	-3.02177	0.00251304	0.00614685
TEX52	40.8001	-2.01494	0.634384	-3.17621	0.00149212	0.00417408
GZMH	51.991	-2.01255	0.648791	-3.102	0.00192215	0.00500617
TBX4	71.4827	-2.01234	0.554252	-3.63073	0.000282624	0.00129994
KCNU1	77.9891	-2.01073	0.651009	-3.08863	0.00201083	0.00518285
NTRK1	77.7691	-2.00955	0.620252	-3.2399	0.00119572	0.00355802
SPIB	63.5588	-2.00533	0.581371	-3.44931	0.000562019	0.00208271
SLC6A19	50.892	-2.00494	0.686844	-2.91907	0.00351081	0.00794114
KRT32	33.2788	-2.00387	0.689121	-2.90786	0.00363909	0.0081594
SMOC2	87.333	-2.00349	0.578131	-3.46545	0.000529339	0.00199943
CRYBB2	53.0392	-1.99937	0.555647	-3.59828	0.000320329	0.00141238
TAS1R2	51.2429	-1.99917	0.67464	-2.96331	0.00304349	0.00708985
PRODH2	114.704	-1.99826	0.571548	-3.49623	0.00047188	0.00185139
PAEP	43.1132	-1.9974	0.690218	-2.89386	0.00380537	0.00844897
CA6	56.1633	-1.99341	0.667762	-2.9852	0.00283392	0.00671619
RUFY4	90.1546	-1.98953	0.559397	-3.55656	0.000375743	0.00157795
OIT3	48.822	-1.98852	0.596799	-3.33197	0.000862334	0.00281833
ATP6V1B1	67.6662	-1.98626	0.60168	-3.30118	0.000962784	0.00305524
SNAI3	54.1979	-1.98369	0.622884	-3.18469	0.00144909	0.00409589
FAM83C	52.3012	-1.98335	0.535499	-3.70374	0.000212448	0.00108002
NGFR	72.4471	-1.98316	0.522554	-3.79513	0.000147567	0.000851045
KLK11	65.6748	-1.9791	0.608669	-3.25151	0.00114792	0.00346648
SH2D3A	59.2813	-1.97857	0.600146	-3.29681	0.0009779	0.00308434
ACE2	59.9712	-1.97809	0.588249	-3.36268	0.000771889	0.00260714
GEN1	52.6606	-1.97754	0.500206	-3.95346	7.70291e-05	0.00057296
TMEM270	44.962	-1.9752	0.633727	-3.11679	0.00182829	0.00483297
PRSS21	41.7434	-1.97499	0.623576	-3.1672	0.00153913	0.0042695
F10	37.6437	-1.97227	0.549114	-3.59174	0.000328477	0.00143793
AMN	39.7184	-1.96968	0.633855	-3.10747	0.00188699	0.00494915
KLK1	46.3819	-1.96947	0.530179	-3.71473	0.000203422	0.00104923
SHCBP1	32.6899	-1.96942	0.565188	-3.48454	0.000492978	0.00190467
PNLIPRP1	37.1032	-1.9694	0.726834	-2.70956	0.00673735	0.0131553
LBP	86.8776	-1.96871	0.566582	-3.47471	0.000511397	0.00194725
TERB2	33.1594	-1.96641	0.666303	-2.95122	0.0031652	0.00731554
ASGR2	149.65	-1.96456	0.62552	-3.14068	0.00168554	0.00456711
HABP2	89.9472	-1.96367	0.621898	-3.15755	0.00159102	0.00438266
RIPOR3	142.611	-1.96351	0.463863	-4.23295	2.30651e-05	0.00030153
PIF1	71.2967	-1.96165	0.667816	-2.93741	0.00330963	0.007585
IQCA1L	102.478	-1.96061	0.582941	-3.36332	0.000770124	0.0026039
PPBP	40.4909	-1.95884	0.664779	-2.9466	0.00321289	0.00740029
H1.8	38.0809	-1.95779	0.641798	-3.05047	0.00228482	0.00570505
CD3E	81.174	-1.957	0.58437	-3.34891	0.000811299	0.00269884
SLC34A1	86.3499	-1.95443	0.64148	-3.04675	0.00231329	0.00576646
GSDMA	68.0678	-1.954	0.574283	-3.4025	0.000667713	0.00234863
SPINK5	80.581	-1.95397	0.560895	-3.48366	0.000494601	0.00190872
TDRD9	145.513	-1.95282	0.58938	-3.31334	0.000921888	0.0029631
PRTN3	36.9716	-1.95175	0.557845	-3.49873	0.000467481	0.00183951
HAND1	71.1986	-1.94983	0.588811	-3.31147	0.000928083	0.00297619
SPP2	57.5486	-1.94946	0.66557	-2.92901	0.00340047	0.00774729
XKR5	55.5649	-1.94317	0.558332	-3.4803	0.000500848	0.0019207
REN	61.7014	-1.94218	0.644377	-3.01404	0.00257796	0.00625775
APOA4	31.3577	-1.94014	0.701965	-2.76387	0.00571206	0.0115584
KBTBD13	47.0817	-1.93854	0.619557	-3.12891	0.00175457	0.00470196
FAM3B	66.4811	-1.93821	0.596163	-3.25113	0.00114945	0.00346877
CFAP77	85.741	-1.9354	0.526602	-3.67526	0.000237607	0.00115923
MYLK2	126.911	-1.93475	0.595495	-3.24898	0.00115821	0.00348744
RFX6	45.8476	-1.93399	0.576168	-3.35664	0.000788969	0.00264685
P2RY8	85.3666	-1.93132	0.567495	-3.40323	0.000665944	0.00234671
BVES	83.7255	-1.93089	0.50449	-3.82742	0.000129496	0.00078696
AQP5	48.2786	-1.9307	0.562491	-3.43241	0.000598243	0.00217375
FCRL1	80.1332	-1.92805	0.573649	-3.36102	0.00077656	0.00261512
ABCC6	141.289	-1.92596	0.604128	-3.188	0.0014326	0.00406554
IRF4	137.058	-1.92452	0.579704	-3.31983	0.000900719	0.00291222
HSPB7	78.953	-1.92438	0.606156	-3.17473	0.00149975	0.00418796
MARCO	46.4648	-1.92381	0.673159	-2.85788	0.00426476	0.00923973
EXOC3L2	68.1419	-1.92255	0.592691	-3.24377	0.0011796	0.00352346
CD177	37.0197	-1.92055	0.612742	-3.13436	0.00172232	0.00464335
VSX1	53.5056	-1.92031	0.728238	-2.63693	0.00836612	0.0156048
ACTG2	67.3673	-1.91945	0.531025	-3.61461	0.000300799	0.00135479
LRRC63	31.5941	-1.91811	0.69334	-2.76647	0.0056666	0.0114872
FCMR	50.4661	-1.9178	0.494942	-3.87481	0.000106709	0.00070023
MAN2B2	109.296	-1.916	0.564999	-3.39115	0.000695997	0.00242524
ACAN	210.267	-1.91581	0.395806	-4.84027	1.29666e-06	8.41013e-05
MCIDAS	44.9279	-1.91517	0.588101	-3.25654	0.00112779	0.00342494
CD209	37.204	-1.91509	0.526712	-3.63594	0.000276974	0.00128097
TTC12	89.5493	-1.91384	0.523624	-3.655	0.000257184	0.00122273
PLEKHS1	35.1483	-1.91341	0.720125	-2.65705	0.00788275	0.0148936
HSD17B2	51.3707	-1.91163	0.596361	-3.20549	0.00134832	0.00388465
SCNN1G	69.6489	-1.91112	0.612722	-3.11907	0.00181422	0.00480712
HOXA5	89.1886	-1.91075	0.613949	-3.11222	0.00185684	0.00488728
CRHR2	82.324	-1.91037	0.437613	-4.36544	1.26866e-05	0.00022231
SHISA3	36.8302	-1.90997	0.591617	-3.22839	0.00124491	0.0036678
IL18RAP	38.2335	-1.90996	0.749009	-2.54998	0.0107729	0.0190462
ASL	76.9744	-1.90932	0.298056	-6.4059	1.49489e-10	6.69014e-07
PGB	44.4856	-1.90899	0.707877	-2.69678	0.0070013	0.0135798
CAPN8	78.8065	-1.90732	0.638797	-2.9858	0.00282835	0.00670435
SERPINA5	51.8733	-1.9072	0.622129	-3.06561	0.0021723	0.00549977
GPRC5A	86.9746	-1.90645	0.617857	-3.08558	0.00203152	0.00521736
TPO	69.5731	-1.90568	0.680825	-2.79908	0.00512487	0.0106443
BICDL2	46.3045	-1.90506	0.575331	-3.31124	0.00092885	0.00297683
CNGB3	35.7288	-1.90445	0.726727	-2.62059	0.00877781	0.0162206
SLC22A18	104.115	-1.90437	0.627904	-3.03291	0.00242212	0.00597672
LHX3	40.972	-1.90389	0.714504	-2.66463	0.00770725	0.0146361
LIPH	51.8998	-1.90345	0.618746	-3.0763	0.00209585	0.00534148
PAX7	82.3924	-1.9022	0.593083	-3.20731	0.00133981	0.00387179
PHEX	57.1663	-1.90193	0.576561	-3.29876	0.000971134	0.00307221
LYPD3	63.079	-1.90114	0.545447	-3.48546	0.000491285	0.00190032
MEPE	36.272	-1.89934	0.699136	-2.7167	0.00659366	0.0129368
IL12B	31.4194	-1.89891	0.742558	-2.55726	0.0105501	0.0187386
CERS3	43.1297	-1.89725	0.666632	-2.84603	0.00442681	0.00951103
ACSBG2	79.1072	-1.89687	0.606733	-3.12637	0.0017698	0.00473051
SLC23A3	58.2812	-1.89669	0.554041	-3.42337	0.000618488	0.00222265
TNNI3K	44.4651	-1.89565	0.637374	-2.97416	0.00293796	0.00691049
CD8B	39.138	-1.89429	0.623955	-3.03593	0.00239792	0.00593556
SULT2B1	45.9047	-1.89356	0.496544	-3.81347	0.000137031	0.000815864
FBP1	37.1693	-1.89227	0.508112	-3.72411	0.000196004	0.00102117
GHRHR	81.7799	-1.89225	0.639599	-2.95849	0.00309151	0.00717558
TEX33	49.5909	-1.89191	0.663375	-2.85195	0.00434523	0.00938228
SKOR1	89.2141	-1.89061	0.602138	-3.13983	0.00169046	0.004576
NCR1	37.0647	-1.89048	0.539828	-3.50201	0.000461759	0.00182365
FKBP6	47.3655	-1.89018	0.68199	-2.77157	0.00557868	0.011357
GPBAR1	48.699	-1.88994	0.552258	-3.42221	0.000621136	0.00222943
CHP2	68.2635	-1.88969	0.496964	-3.80247	0.000143259	0.000832281
CLDN4	85.9298	-1.88955	0.644807	-2.9304	0.00338523	0.00772172
ABCG8	122.327	-1.88311	0.574187	-3.27961	0.00103951	0.00321354
CYP26A1	45.8449	-1.88292	0.379523	-4.96126	7.00358e-07	6.52987e-05
TMPRSS4	131.289	-1.88203	0.472164	-3.98596	6.7207e-05	0.000529221
ZACN	37.9843	-1.88118	0.605642	-3.10609	0.00189579	0.00496253
MYOD1	132.501	-1.88089	0.628448	-2.99292	0.00276324	0.00658958
S1PR3	55.8975	-1.87911	0.437932	-4.29087	1.77972e-05	0.00026432
CDC20	60.7191	-1.87775	0.519488	-3.6146	0.000300806	0.00135479
SLC10A2	66.5278	-1.87721	0.630739	-2.97621	0.00291834	0.00687396
NPFFR1	35.9065	-1.87715	0.673564	-2.78689	0.00532174	0.0109737
LGALS4	82.1392	-1.87547	0.598305	-3.13464	0.00172066	0.0046398
AVPR1B	49.458	-1.87278	0.612158	-3.05931	0.00221849	0.00558234
HPSE2	75.4804	-1.87263	0.547153	-3.4225	0.000620476	0.002228
TFAP2C	53.2274	-1.87199	0.583365	-3.20896	0.00133217	0.00385551
MYOC	42.0418	-1.87045	0.662686	-2.82253	0.00476469	0.0100646
TMC3	155.502	-1.86999	0.600087	-3.1162	0.001832	0.00483705
FERMT1	51.4931	-1.8692	0.579818	-3.22378	0.00126513	0.00371426
LEXM	56.3104	-1.86827	0.54738	-3.41312	0.000642247	0.00228358
PIGR	125.831	-1.86815	0.608187	-3.07168	0.00212861	0.00540853
LMAN1L	63.6946	-1.86765	0.557408	-3.3506	0.000806367	0.00268776
UMOD	49.9537	-1.86709	0.674791	-2.76692	0.00565892	0.0114768
GIP	37.9975	-1.86574	0.682894	-2.7321	0.00629314	0.0124895
SYTL3	69.3687	-1.86567	0.616169	-3.02786	0.00246292	0.00605293
AVP	47.8996	-1.86231	0.54602	-3.4107	0.000647956	0.00229901
ZGLP1	37.794	-1.86192	0.675391	-2.75681	0.00583681	0.0117755
LPAR2	37.7001	-1.86122	0.450558	-4.13094	3.6129e-05	0.000378959
RAB17	68.453	-1.86114	0.615613	-3.02324	0.00250087	0.00612713
CEACAM16	99.2347	-1.85847	0.475075	-3.91195	9.15537e-05	0.000635113
SPNS3	120.458	-1.85686	0.571826	-3.24724	0.00116528	0.00350206
MYO15B	151.897	-1.85534	0.530719	-3.49591	0.000472454	0.00185258
MST1R	142.48	-1.8551	0.593446	-3.12598	0.00177212	0.00473482
PIP5KL1	88.16	-1.85414	0.545386	-3.39969	0.00067462	0.00236549
CYP21A2	42.4129	-1.85391	0.592437	-3.1293	0.00175222	0.00470036
JSRP1	48.3747	-1.85376	0.665016	-2.78754	0.00531095	0.010954
MROH2A	133.499	-1.85182	0.605793	-3.05685	0.00223679	0.00561435
TRIM17	43.3898	-1.85122	0.477245	-3.87898	0.000104897	0.000690368
NEK2	110.998	-1.85035	0.51952	-3.56166	0.000368517	0.00155686
CYP4F22	56.0656	-1.8477	0.660118	-2.79904	0.00512545	0.0106443
RBM44	59.0956	-1.84723	0.537425	-3.43719	0.000587794	0.00214975
MLPH	92.0364	-1.84689	0.600231	-3.07696	0.00209125	0.00533233
MYH3	177.586	-1.84677	0.473944	-3.89661	9.7549e-05	0.000659795
CCDC197	73.413	-1.84592	0.598359	-3.08498	0.00203567	0.0052248
CRYGN	43.1884	-1.8448	0.720062	-2.562	0.0104072	0.0185454
TNNC2	48.1309	-1.84255	0.576511	-3.19603	0.00139333	0.00398457
MATN4	123.769	-1.84218	0.486156	-3.78927	0.00015109	0.000861757
DUSP2	36.8868	-1.84184	0.530008	-3.47512	0.000510633	0.00194545
DLX3	56.1403	-1.84139	0.699622	-2.63198	0.00848882	0.0157988
GRM6	60.2839	-1.841	0.61896	-2.97435	0.00293614	0.00690741
HCRT	51.352	-1.84089	0.448958	-4.10037	4.12488e-05	0.000406766
SAXO1	34.9564	-1.84059	0.719853	-2.55689	0.0105611	0.0187558
SLC28A1	132.598	-1.83973	0.594585	-3.09414	0.00197385	0.00510221
SLC5A9	91.9707	-1.83822	0.646991	-2.84118	0.00449468	0.00962449
F9	35.825	-1.83761	0.726846	-2.5282	0.0114649	0.0200037
HOXA11	45.8662	-1.83727	0.640007	-2.8707	0.00409567	0.00895002
ABCA4	275.624	-1.83653	0.577518	-3.18004	0.00147253	0.00413594
BNIP5	89.5075	-1.83524	0.641846	-2.85932	0.00424552	0.00920698
KRT79	51.0719	-1.83428	0.648105	-2.83022	0.00465155	0.00987848
SIM2	61.1064	-1.834	0.616544	-2.97464	0.00293329	0.00690433
KLK7	36.6628	-1.83394	0.657776	-2.78809	0.00530203	0.0109398
CCNB1	40.0007	-1.83281	0.555996	-3.29645	0.000979147	0.0030852
TSPEAR	51.7903	-1.83226	0.646569	-2.83382	0.00459953	0.00980679
NR5A1	55.4989	-1.83186	0.607728	-3.01427	0.00257601	0.00625528
F12	109.146	-1.83178	0.539877	-3.39297	0.0006914	0.00241173
ZPLD1	32.2503	-1.83071	0.70322	-2.60333	0.00923236	0.0168805
PTPRH	125.846	-1.83069	0.579539	-3.15888	0.00158378	0.00436539
SLC26A9	170.172	-1.83008	0.622035	-2.94208	0.00326017	0.00749374
FSCN3	45.7418	-1.82881	0.707341	-2.58548	0.00972445	0.0175815
CACNA2D4	153.013	-1.82739	0.547787	-3.33595	0.000850074	0.0027898
C8A	50.5217	-1.826	0.677571	-2.69492	0.00704053	0.0136251
TUBAL3	91.0584	-1.82591	0.613099	-2.97816	0.00289983	0.00683756
TG	253.292	-1.82568	0.556194	-3.28245	0.0010291	0.00319462
SLCO4A1	79.1122	-1.8249	0.5894	-3.0962	0.00196018	0.00507651
ADGRF1	57.6223	-1.82383	0.649554	-2.80782	0.00498786	0.0104164
NT5DC4	44.9217	-1.82359	0.604907	-3.01466	0.00257269	0.00624948
SLC25A48	52.1697	-1.82308	0.421414	-4.3261	1.51772e-05	0.000242446
DPPA2	48.8829	-1.82226	0.61369	-2.96934	0.0029844	0.00698789
SMIM35	57.2544	-1.82199	0.481785	-3.78174	0.000155734	0.000878895
ESPN	88.2588	-1.82119	0.581183	-3.13359	0.00172685	0.00465088
ITIH2	61.1693	-1.82048	0.626251	-2.90694	0.00364978	0.0081779
UBQLNL	35.7524	-1.82039	0.670271	-2.7159	0.00660967	0.0129606
SLC38A11	41.2645	-1.82007	0.49687	-3.66306	0.000249217	0.00119842
C4orf46	54.1251	-1.81805	0.464704	-3.91227	9.14319e-05	0.000634837
ZNF683	49.4563	-1.81646	0.622894	-2.91617	0.00354361	0.00800045
AQP10	39.9682	-1.81618	0.540143	-3.3624	0.00077268	0.00260823
CFAP58	75.572	-1.81497	0.617679	-2.93837	0.0032994	0.00756868
TGM1	127.57	-1.81434	0.526632	-3.44517	0.000570697	0.00210442
FTCD	42.9501	-1.81419	0.600225	-3.02253	0.00250675	0.00613707
CAPN9	95.6188	-1.81375	0.580534	-3.12429	0.00178237	0.0047537
FOXR1	34.6839	-1.81343	0.699906	-2.59096	0.00957083	0.017381
TBX21	57.777	-1.81308	0.585765	-3.09523	0.0019666	0.00508852
OTOP2	59.8239	-1.81244	0.64586	-2.80624	0.00501226	0.0104551
CASS4	156.715	-1.81209	0.502006	-3.6097	0.000306556	0.0013692
PCARE	81.9325	-1.81116	0.654037	-2.7692	0.00561949	0.0114279
NUGGC	70.6958	-1.8103	0.614304	-2.94691	0.00320967	0.00739476
MC2R	46.5696	-1.80869	0.62113	-2.91193	0.00359198	0.00807399
PNPLA3	67.3275	-1.80861	0.480141	-3.76683	0.000165336	0.000912748
SLC6A5	88.1617	-1.80833	0.66236	-2.73013	0.00633085	0.0125477
UMODL1	129.334	-1.80822	0.533665	-3.3883	0.000703269	0.00244344
TREML1	47.5045	-1.80762	0.675702	-2.67518	0.00746901	0.014297
PSP.I	41.1378	-1.80526	0.651223	-2.7721	0.00556956	0.0113436
ITGB7	116.092	-1.80505	0.452047	-3.99306	6.52252e-05	0.000519711
CDHR5	84.4637	-1.80447	0.585425	-3.08233	0.00205386	0.00525942
NPPB	56.0361	-1.80341	0.498382	-3.61853	0.000296279	0.0013416
ABCC2	132.094	-1.80269	0.605447	-2.97745	0.00290658	0.00684934
KRT77	47.2354	-1.80135	0.62597	-2.87769	0.00400595	0.00880261
ADAD2	46.0228	-1.80123	0.758445	-2.3749	0.0175539	0.028286
SPTA1	160.768	-1.80087	0.601727	-2.99283	0.00276403	0.00659027
EPS8L3	155.747	-1.80005	0.55582	-3.23856	0.00120136	0.00356689
CTCFL	80.7629	-1.79825	0.628375	-2.86175	0.0042131	0.0091559
LCK	76.1901	-1.7974	0.623035	-2.88492	0.00391519	0.0086513
TRIM40	40.8088	-1.79685	0.640753	-2.80428	0.00504296	0.0104998
CPB2	52.2987	-1.79605	0.658895	-2.72585	0.00641364	0.012665
AMPD1	59.4108	-1.7958	0.579572	-3.09849	0.00194511	0.00504541
EPHA1	82.3783	-1.79334	0.591353	-3.03261	0.00242446	0.00598141
CASR	82.4734	-1.79167	0.668035	-2.682	0.00731842	0.0140626
TXK	63.3912	-1.79103	0.637803	-2.80813	0.00498308	0.0104133
VRTN	53.6889	-1.79065	0.640632	-2.79513	0.00518784	0.0107471
GLP1R	63.8596	-1.78865	0.659414	-2.71249	0.00667806	0.0130566
IL12RB1	96.8664	-1.7879	0.550585	-3.24728	0.00116515	0.00350206
MYO1G	110.773	-1.78756	0.560877	-3.18708	0.00143718	0.00407253
COL6A6	133.218	-1.787	0.572684	-3.12038	0.00180615	0.00479901
PSMC3IP	30.6447	-1.78628	0.511724	-3.49071	0.000481738	0.00187853
CCR4	36.33	-1.7855	0.66354	-2.69088	0.00712647	0.013757
ELF5	50.2548	-1.78549	0.590758	-3.02237	0.00250803	0.00613864
CABP5	63.7177	-1.78493	0.634538	-2.81297	0.00490867	0.0102862
TRIM16	76.1822	-1.78441	0.504807	-3.53485	0.000408013	0.00167522
TRIM10	59.7519	-1.78411	0.586613	-3.04137	0.00235507	0.00585322
NLRP12	44.3156	-1.78345	0.636716	-2.80102	0.00509421	0.0105858
MEI1	138.942	-1.7833	0.573975	-3.10693	0.00189039	0.00495316
NOD2	125.664	-1.7826	0.507393	-3.51326	0.000442648	0.00177456
CPN1	47.8696	-1.78258	0.660909	-2.69717	0.0069932	0.013568
PRRT4	68.1052	-1.78184	0.46922	-3.79746	0.000146189	0.000845642
TRIM29	85.8652	-1.78106	0.570985	-3.11927	0.00181297	0.00480477
MAB21L3	106.141	-1.78101	0.470539	-3.78504	0.000153684	0.000870983
WNT11	50.5001	-1.78004	0.488198	-3.64615	0.000266201	0.00125091
PCK1	92.2135	-1.7791	0.669637	-2.6568	0.00788852	0.014901
FAM83D	87.6995	-1.77894	0.540614	-3.29059	0.000999762	0.00313032
DNAJC5G	54.3285	-1.77834	0.685256	-2.59515	0.00945489	0.0172031
ECSCR	52.9797	-1.77804	0.588068	-3.02353	0.00249846	0.00612234
STARD3	41.8078	-1.77788	0.481295	-3.69395	0.000220799	0.00110738
P2RY2	64.3397	-1.77752	0.530823	-3.34862	0.000812156	0.00270102
RNF43	81.4318	-1.77733	0.530465	-3.35052	0.000806613	0.00268791
IGSF9	144.379	-1.77648	0.417436	-4.2557	2.084e-05	0.00028234
IL11	31.9668	-1.77588	0.648151	-2.73992	0.00614542	0.0122525
MLN	91.0485	-1.77464	0.581022	-3.05434	0.00225559	0.00564886
ADGRE3	37.718	-1.7745	0.66845	-2.65466	0.00793894	0.0149808
CLDN14	76.6455	-1.77358	0.665592	-2.66467	0.00770633	0.0146361
IL10	36.4436	-1.77353	0.618723	-2.86643	0.00415131	0.00904504
MND1	38.4258	-1.77339	0.518273	-3.42173	0.000622232	0.00223133
ZC3H12D	48.3812	-1.77283	0.610176	-2.90544	0.00366732	0.00820897
TRIM72	136.649	-1.77179	0.502245	-3.52774	0.000419121	0.00170829
NMNAT3	60.4031	-1.77176	0.530573	-3.33933	0.000839809	0.00276617
TMEM202	30.9055	-1.77165	0.58157	-3.04633	0.00231656	0.00577141
PDE6B	80.0621	-1.77155	0.622422	-2.84622	0.00442417	0.00951103
SLC9A3	134.292	-1.76999	0.551882	-3.20718	0.00134042	0.00387271
HPN	90.0417	-1.76978	0.549427	-3.22114	0.00127682	0.00373784
FGF6	101.038	-1.76929	0.595171	-2.97274	0.00295151	0.00693507
ALDH3B2	56.8473	-1.76857	0.586032	-3.01787	0.00254556	0.00620186
CDKN2A	37.7882	-1.76835	0.732356	-2.4146	0.0157524	0.0258833
UPK3A	46.5987	-1.76669	0.566212	-3.12019	0.00180732	0.00479928
PROM2	102.395	-1.7663	0.596038	-2.9634	0.00304265	0.00708985
SLC10A4	42.6548	-1.76603	0.56755	-3.11168	0.00186028	0.00489472
MYPN	158.423	-1.76572	0.552025	-3.19862	0.00138087	0.00395343
ZSCAN10	46.3753	-1.76484	0.626062	-2.81896	0.00481795	0.0101436
CYP2S1	95.8572	-1.76408	0.569998	-3.09489	0.00196889	0.00509233
NLRP5	79.0829	-1.76298	0.628378	-2.8056	0.00502237	0.0104673
SNX20	66.8874	-1.76285	0.486992	-3.61987	0.000294752	0.00133694
UGT2B31	52.504	-1.76265	0.721637	-2.44258	0.0145828	0.0243382
PLEKHF1	105.3	-1.76218	0.440832	-3.99739	6.40443e-05	0.000515503
GSG1	50.489	-1.76214	0.511513	-3.44497	0.000571132	0.00210544
APCDD1L	29.063	-1.76142	0.460562	-3.8245	0.000131037	0.000791409
FOXA2	35.4975	-1.75997	0.695234	-2.53149	0.0113581	0.0198688
RAC2	204.836	-1.75965	0.560058	-3.14191	0.0016785	0.00455425
TRIM50	55.3414	-1.75948	0.645044	-2.7277	0.00637785	0.0126148
CBY2	42.2329	-1.75856	0.698608	-2.51724	0.0118278	0.0205089
SLC36A3	97.5934	-1.75681	0.526625	-3.33597	0.000850023	0.0027898
CHMP4C	40.1387	-1.75666	0.566744	-3.09956	0.0019381	0.00503599
TBC1D21	41.0598	-1.75651	0.562478	-3.1228	0.00179139	0.00476921
IL1R2	46.9845	-1.75619	0.640916	-2.74012	0.00614165	0.0122486
CNR2	67.6028	-1.75617	0.657794	-2.66979	0.00758983	0.0144869
IGF2BP1	74.67	-1.75602	0.621187	-2.82688	0.00470045	0.00995399
PGGHG	86.4443	-1.7551	0.52918	-3.31664	0.00091107	0.00293545
FAM178B	54.911	-1.75503	0.477034	-3.67905	0.000234108	0.00114749
CD101	121.716	-1.75469	0.575745	-3.04768	0.00230613	0.00575076
NAGS	46.0686	-1.75459	0.630405	-2.78327	0.00538145	0.0110713
RAG1	72.2782	-1.75446	0.628114	-2.79322	0.00521868	0.0107961
TRPV6	90.2787	-1.75431	0.466885	-3.75747	0.000171637	0.000933332
DNAH14	36.3966	-1.75418	0.678973	-2.58358	0.00977819	0.0176668
VTN	96.8531	-1.75379	0.489827	-3.58044	0.000343019	0.0014813
PXDN	147.259	-1.75379	0.443149	-3.95757	7.57167e-05	0.000567268
LTA	60.1028	-1.75237	0.581969	-3.01111	0.00260298	0.00630026
HEPHL1	75.7121	-1.75181	0.595443	-2.94203	0.00326072	0.00749374
TREM1	49.7973	-1.75178	0.618207	-2.83365	0.00460197	0.00980781
RHAG	35.1818	-1.74968	0.644901	-2.7131	0.00666577	0.0130364
KCNJ15	95.7628	-1.74938	0.648456	-2.69777	0.00698061	0.0135472
CDH3	82.348	-1.74911	0.537693	-3.25299	0.00114196	0.00345236
GALNT8	55.8712	-1.74879	0.661733	-2.64274	0.00822381	0.0154014
AZIN2	62.5407	-1.74878	0.453298	-3.85791	0.000114362	0.000733602
LOXHD1	225.498	-1.74844	0.566527	-3.08624	0.00202706	0.00520966
GATA5	42.9454	-1.74817	0.663381	-2.63524	0.0084077	0.0156686
TEKT1	61.4214	-1.74734	0.510904	-3.42009	0.000626014	0.00223938
HAL	78.2452	-1.74619	0.637288	-2.74004	0.0061432	0.0122499
BOLL	87.8247	-1.74614	0.540672	-3.22957	0.00123975	0.00365742
ACP7	63.1587	-1.746	0.612999	-2.84829	0.00439547	0.00946793
ATP12A	71.5541	-1.74583	0.667733	-2.61456	0.00893416	0.016454
GATA6	50.7046	-1.7458	0.626834	-2.78511	0.00535093	0.0110186
DCDC2C	72.3325	-1.7457	0.543494	-3.21199	0.00131818	0.00382326
BPIFB2	57.2618	-1.74545	0.676647	-2.57956	0.00989257	0.0178183
SRPX2	47.9212	-1.74452	0.624414	-2.79386	0.00520838	0.0107813
IL12RB2	82.9893	-1.74351	0.470843	-3.70296	0.0002131	0.0010821
GOLT1A	69.7604	-1.74293	0.609423	-2.85996	0.00423691	0.00919573
MCOLN2	54.2442	-1.74293	0.641209	-2.71819	0.00656406	0.0128948
C4BPA	75.8864	-1.74117	0.653106	-2.66598	0.00767635	0.0146085
TRPC7	76.1596	-1.74074	0.555612	-3.13302	0.00173018	0.00465798
MEOX2	38.5069	-1.73997	0.600802	-2.89607	0.00377865	0.00840683
FCRL6	55.999	-1.73973	0.619337	-2.80903	0.00496914	0.0103902
OTOP1	58.4945	-1.73972	0.563141	-3.08931	0.00200624	0.00517299
EDN2	31.6388	-1.73709	0.638146	-2.72209	0.00648698	0.0127741
DLX4	36.5462	-1.73669	0.714233	-2.43155	0.0150344	0.0249323
QRICH2	198.012	-1.73626	0.57684	-3.00996	0.00261285	0.00631391
TBX10	56.4653	-1.73578	0.479905	-3.61692	0.000298134	0.00134501
COLQ	101.275	-1.7357	0.552362	-3.14232	0.00167618	0.00454909
DBX1	53.1361	-1.73561	0.567455	-3.05859	0.00222384	0.00559126
TBX1	41.5718	-1.73467	0.410846	-4.22219	2.41943e-05	0.000307773
FCRLA	35.7398	-1.73404	0.707423	-2.45121	0.0142378	0.0238588
PLA2G4F	137.317	-1.7338	0.598906	-2.89495	0.00379217	0.00842801
SDC1	68.6753	-1.73347	0.505674	-3.42805	0.000607932	0.00220062
FBP2	36.5023	-1.7313	0.684985	-2.5275	0.0114879	0.0200411
MYO5C	99.1598	-1.73091	0.6444	-2.68608	0.0072296	0.0139261
LEP	70.6837	-1.7308	0.640827	-2.70088	0.00691553	0.0134387
PAX4	49.4634	-1.72965	0.678475	-2.54932	0.0107934	0.0190623
XIRP1	82.5492	-1.72914	0.590658	-2.92748	0.00341724	0.00778019
SIX6	52.184	-1.72913	0.683667	-2.5292	0.0114322	0.019962
CCER1	43.3185	-1.72864	0.606003	-2.85252	0.00433739	0.00937139
KCNQ4	133.723	-1.72804	0.408582	-4.22936	2.3436e-05	0.000303969
HJURP	54.0562	-1.72755	0.607233	-2.84496	0.00444175	0.00953549
SLC17A9	55.0471	-1.72734	0.644108	-2.68175	0.00732386	0.0140673
FAM20A	78.1188	-1.72723	0.410641	-4.20618	2.59724e-05	0.00031741
INSRR	149.915	-1.72623	0.597606	-2.88857	0.00386994	0.008564
KCNK5	80.1663	-1.72449	0.486947	-3.54143	0.000397967	0.00164758
MYOZ3	55.6828	-1.72434	0.680431	-2.53419	0.0112707	0.0197368
IYD	67.2943	-1.72352	0.632629	-2.72437	0.00644234	0.0127056
PLAUR	42.5462	-1.72347	0.487562	-3.53487	0.000407969	0.00167522
SCTR	49.9936	-1.72313	0.626874	-2.74877	0.00598195	0.0120074
SERPINA1	71.5114	-1.72058	0.509982	-3.37381	0.000741359	0.00253646
CPN2	91.3693	-1.72056	0.618624	-2.78126	0.00541477	0.0111143
IL7R	29.5711	-1.72041	0.692097	-2.48579	0.0129263	0.0220127
NMUR1	73.7523	-1.71997	0.503821	-3.41385	0.000640521	0.00227865
SLC22A14	57.3766	-1.71937	0.527778	-3.25776	0.00112297	0.00341339
DNASE1L1	40.4311	-1.71774	0.535688	-3.2066	0.00134313	0.00387636
FOXN1	90.4996	-1.71771	0.506799	-3.38934	0.00070062	0.00243566
CHADL	74.0307	-1.71759	0.414425	-4.14451	3.40536e-05	0.000365471
WNT5B	60.3927	-1.71689	0.467246	-3.67449	0.000238327	0.00116174
SLC7A4	54.0304	-1.71577	0.517848	-3.31328	0.00092208	0.0029631
SULT1C2	46.2151	-1.7155	0.647077	-2.65116	0.00802167	0.0150939
TNNI1	102.672	-1.71431	0.529412	-3.23814	0.0012031	0.00356969
CIBAR2	40.7989	-1.71414	0.644934	-2.65786	0.00786387	0.0148684
ZMYND15	51.3295	-1.71406	0.559621	-3.0629	0.00219205	0.00553517
GRB7	116.468	-1.71383	0.642926	-2.66567	0.00768344	0.0146168
TDRD10	58.6576	-1.71352	0.573253	-2.98912	0.00279783	0.00664138
NDC80	48.0234	-1.71343	0.503529	-3.40285	0.000666871	0.00234863
F11	70.8728	-1.71333	0.615683	-2.78281	0.00538908	0.0110757
LY9	70.0376	-1.71205	0.589668	-2.90342	0.0036911	0.00825396
ZBED2	37.5834	-1.71186	0.680904	-2.5141	0.0119336	0.0206549
CCR7	139.041	-1.71158	0.55979	-3.05754	0.0022316	0.00560551
FGG	40.5796	-1.71002	0.621641	-2.75081	0.00594478	0.0119501
LMX1B	135.871	-1.71	0.569335	-3.0035	0.00266892	0.00641127
TRIM58	32.0093	-1.70965	0.706435	-2.42011	0.0155157	0.0255474
SIGLEC15	70.1626	-1.70961	0.4769	-3.58485	0.000337276	0.00146133
AGXT	32.4423	-1.70679	0.72961	-2.33932	0.0193191	0.0305798
KRT82	43.3539	-1.70677	0.751257	-2.27188	0.0230936	0.03552
TROAP	112.227	-1.7065	0.573076	-2.97779	0.00290331	0.00684336
IDO2	49.1705	-1.70617	0.640915	-2.66209	0.00776579	0.0147202
AQP6	37.2094	-1.7055	0.66871	-2.55044	0.0107587	0.0190268
NPPC	33.5857	-1.70325	0.584584	-2.91361	0.00357281	0.00804302
TMPRSS2	85.3317	-1.7016	0.533694	-3.18834	0.0014309	0.00406158
DSG4	57.482	-1.70151	0.6653	-2.55751	0.0105425	0.0187276
TGM3	95.3878	-1.69951	0.628391	-2.70453	0.00684001	0.0133093
WT1	53.7225	-1.69939	0.671512	-2.53068	0.011384	0.0199065
SLC34A2	108.787	-1.69631	0.590521	-2.87256	0.00407165	0.00890615
GRHL3	114.525	-1.69596	0.599081	-2.83093	0.00464122	0.00986879
ADAM8	69.5992	-1.69542	0.566972	-2.99031	0.00278694	0.00662933
CLXN	44.4834	-1.69495	0.388504	-4.36276	1.28433e-05	0.00022336
FGL1	39.0594	-1.6947	0.648468	-2.61339	0.00896496	0.0165024
SLC43A1	73.8471	-1.69459	0.571778	-2.96372	0.00303946	0.00708469
SPTBN5	255.887	-1.69363	0.604918	-2.79977	0.00511397	0.0106252
PLB1	224.456	-1.69362	0.545208	-3.10637	0.00189402	0.00495888
IL16	128.35	-1.69346	0.554014	-3.0567	0.00223786	0.00561469
ALDH3A1	57.2986	-1.69326	0.574874	-2.94544	0.00322495	0.0074227
GPR55	88.463	-1.69142	0.638393	-2.6495	0.00806115	0.0151496
MEF2B	75.2987	-1.69125	0.515277	-3.28221	0.00102998	0.00319489
BPIFA2	49.2909	-1.69089	0.544807	-3.10366	0.00191145	0.00498701
CEACAM20	68.5639	-1.69089	0.575682	-2.9372	0.00331191	0.00758672
HNF1B	124.166	-1.69046	0.501728	-3.36928	0.000753636	0.0025668
ATP8B3	123.14	-1.68991	0.602693	-2.80393	0.00504841	0.0105072
KLK9	30.6986	-1.68975	0.662316	-2.55128	0.0107329	0.018998
UNC93A	93.4527	-1.68944	0.649779	-2.60002	0.0093218	0.017007
TMEM171	32.3117	-1.68941	0.732594	-2.30607	0.021107	0.0328902
CD3D	66.2907	-1.68927	0.534505	-3.16044	0.00157533	0.00434568
SPATA3	65.0449	-1.68881	0.635327	-2.65818	0.00785638	0.0148563
RHCE	46.2457	-1.68878	0.488934	-3.454	0.000552339	0.00205592
PROKR1	96.4312	-1.68837	0.48387	-3.48931	0.000484265	0.00188347
TMEM213	35.2334	-1.6883	0.529637	-3.18765	0.00143436	0.00406796
OVCH2	47.5558	-1.68824	0.718922	-2.3483	0.0188594	0.0299873
GABRA6	31.4454	-1.68756	0.621921	-2.71346	0.00665836	0.0130287
SLC26A8	93.6387	-1.68755	0.498386	-3.38603	0.00070912	0.00245251
CNKSR1	164.639	-1.687	0.598726	-2.81765	0.00483766	0.0101787
KRT3	56.1452	-1.68655	0.583438	-2.8907	0.0038438	0.00851736
VPREB1	52.7358	-1.68628	0.67113	-2.5126	0.0119844	0.0207262
MYOM3	260.884	-1.68539	0.594995	-2.83261	0.004617	0.00983154
TBATA	99.7471	-1.6853	0.457186	-3.68625	0.000227582	0.00112992
ANO9	98.6627	-1.68516	0.562492	-2.99589	0.00273647	0.00654027
SLCO4C1	37.3771	-1.68505	0.596174	-2.82644	0.0047068	0.00996114
DNAH17	461.345	-1.68499	0.470958	-3.57779	0.000346512	0.00149085
IL10RB	61.2587	-1.68426	0.426773	-3.94649	7.93057e-05	0.000582153
CCR2	99.0371	-1.68365	0.561838	-2.99667	0.00272942	0.00652847
ONECUT2	71.757	-1.68356	0.437088	-3.85177	0.000117269	0.000743718
FAM83B	66.9081	-1.6827	0.588921	-2.85726	0.0042731	0.00925483
TESMIN	38.5068	-1.68264	0.596869	-2.81911	0.00481575	0.010142
GFI1	39.0738	-1.68198	0.685261	-2.4545	0.0141079	0.0236736
SLC28A3	48.1807	-1.6818	0.65149	-2.58147	0.00983806	0.0177439
CILP	117.77	-1.68079	0.542444	-3.09854	0.00194474	0.00504541
ASB18	94.4241	-1.68031	0.282921	-5.93916	2.86492e-09	7.69289e-06
UNC5CL	80.2524	-1.68001	0.59679	-2.81509	0.0048764	0.0102442
CYP1A2	42.2299	-1.67985	0.646363	-2.59892	0.00935178	0.0170478
VIL1	119.514	-1.67917	0.483457	-3.47325	0.000514204	0.00195351
ITGA11	179.353	-1.67852	0.461316	-3.63854	0.00027419	0.00127715
ATP13A5	71.9075	-1.67821	0.630374	-2.66224	0.00776222	0.014716
SLA.DMA	59.5279	-1.67819	0.361176	-4.64646	3.3768e-06	0.000116848
TSPAN1	64.8047	-1.67769	0.541579	-3.09777	0.00194984	0.00505378
ENDOU	98.891	-1.6765	0.477992	-3.50738	0.000452539	0.00179995
TBX20	38.6131	-1.67497	0.603729	-2.77438	0.00553073	0.0112833
HNF4A	116.671	-1.67493	0.582857	-2.87365	0.00405756	0.00888691
ACSM5	93.0798	-1.67395	0.512981	-3.26318	0.00110169	0.00337086
TSHR	70.3331	-1.67389	0.60292	-2.7763	0.00549808	0.0112372
CYP24A1	69.3405	-1.67351	0.588123	-2.84551	0.004434	0.00952342
ONECUT1	67.5122	-1.67284	0.623266	-2.684	0.0072748	0.0139944
GPR50	41.7712	-1.67278	0.600486	-2.7857	0.00534116	0.0110045
ADGRG5	99.8752	-1.67264	0.514469	-3.25119	0.00114924	0.00346877
MROH6	54.6246	-1.67236	0.526415	-3.17689	0.00148863	0.00416643
CNGA2	44.764	-1.67192	0.682581	-2.44941	0.014309	0.0239632
SEBOX	42.3444	-1.67166	0.68721	-2.43254	0.0149935	0.0248706
TREH	105.879	-1.67123	0.395212	-4.2287	2.35042e-05	0.000304308
REELD1	55.8224	-1.67104	0.561498	-2.97604	0.00292	0.00687668
ENPP7	51.2517	-1.67081	0.649187	-2.57369	0.0100619	0.018058
ACP3	69.0404	-1.67074	0.610512	-2.73663	0.0062072	0.0123518
GP2	61.7687	-1.67064	0.622249	-2.68484	0.00725655	0.0139642
KCTD19	56.8577	-1.66993	0.602712	-2.7707	0.0055936	0.0113839
CILP2	77.7338	-1.66937	0.601965	-2.7732	0.00555075	0.0113121
FCRL4	47.3436	-1.66913	0.671956	-2.48399	0.0129921	0.0221023
EDAR	85.6091	-1.66897	0.615989	-2.70942	0.00674015	0.0131569
CIDEC	71.4743	-1.66682	0.497068	-3.35331	0.000798503	0.00267016
KRT78	65.8527	-1.66646	0.638336	-2.61063	0.00903745	0.016601
DUOX2	155.98	-1.66623	0.482375	-3.45422	0.000551884	0.00205536
C8orf74	29.692	-1.66514	0.644023	-2.58553	0.00972286	0.017581
CCDC69	139.338	-1.66446	0.513128	-3.24376	0.00117965	0.00352346
ADAT3	44.2564	-1.66393	0.489811	-3.39709	0.000681075	0.00238314
PABPC1L	71.3495	-1.66384	0.560769	-2.96706	0.00300658	0.00702756
SPATA16	35.8794	-1.6637	0.725167	-2.29423	0.021777	0.0337308
UNC45B	133.17	-1.66361	0.513467	-3.23995	0.00119549	0.00355802
SH3TC1	120.532	-1.66288	0.439833	-3.78072	0.000156376	0.000881403
BTNL2	56.3973	-1.6624	0.661352	-2.51365	0.011949	0.0206789
C6orf132	111.046	-1.66147	0.555817	-2.98925	0.00279668	0.00664019
MROH7	199.48	-1.66079	0.580163	-2.86263	0.0042014	0.00913785
TNFRSF9	59.6726	-1.66065	0.615045	-2.70005	0.006933	0.0134687
ALX1	35.51	-1.66029	0.518831	-3.20005	0.00137402	0.0039401
MAP4K1	141.476	-1.66018	0.479723	-3.46071	0.000538744	0.00202496
TMPRSS7	56.1756	-1.65971	0.552361	-3.00476	0.00265794	0.0063941
TP63	85.163	-1.65948	0.626758	-2.64772	0.00810378	0.0152148
GIMAP2	34.3712	-1.65943	0.614289	-2.70138	0.0069052	0.0134206
ANO1	135.645	-1.65871	0.447709	-3.70488	0.000211492	0.00107638
SLCO5A1	91.1234	-1.65842	0.420886	-3.9403	8.13805e-05	0.000590922
LRRC32	84.2667	-1.65833	0.415881	-3.9875	6.67734e-05	0.000526424
GRID2IP	140.287	-1.65824	0.455087	-3.6438	0.000268647	0.0012585
MYH15	126.991	-1.65816	0.54177	-3.06063	0.00220871	0.00556885
GNLY	37.6931	-1.65807	0.618244	-2.68191	0.00732039	0.0140626
COL13A1	34.8061	-1.6574	0.490037	-3.3822	0.000719089	0.00247914
AMBP	100.098	-1.65729	0.620033	-2.6729	0.00751983	0.0143778
KLK8	40.0196	-1.65701	0.624603	-2.6529	0.00798033	0.0150399
SSUH2	60.7566	-1.65686	0.605289	-2.7373	0.00619466	0.012336
GAS2L3	68.2256	-1.6555	0.530683	-3.11957	0.00181114	0.0048037
PRDM6	58.4592	-1.65498	0.560965	-2.95024	0.00317524	0.00733118
CABP2	42.0231	-1.65483	0.691889	-2.39175	0.0167682	0.0272522
FNDC1	210.601	-1.65482	0.344105	-4.80905	1.51648e-06	8.70709e-05
PGF	100.534	-1.6547	0.423403	-3.90811	9.3021e-05	0.000640461
CLEC4F	65.2968	-1.65465	0.660595	-2.50478	0.0122527	0.0210931
CYP4B1	46.8259	-1.65428	0.68268	-2.42321	0.0153841	0.0253962
HMCN2	443.722	-1.65391	0.60045	-2.75444	0.00587919	0.0118502
SLC5A8	43.1895	-1.65311	0.624235	-2.64822	0.00809168	0.0151985
C3orf52	84.8478	-1.65311	0.584958	-2.82603	0.00471294	0.00996785
MMP9	144.995	-1.65282	0.590933	-2.79696	0.00515859	0.0106981
VMO1	67.2228	-1.65148	0.50115	-3.29539	0.000982843	0.00309509
STKLD1	52.031	-1.65139	0.454898	-3.63024	0.000283155	0.00130193
MYL3	39.6374	-1.65098	0.507268	-3.25466	0.0011353	0.00343609
IL20	37.4885	-1.6506	0.633386	-2.60599	0.00916086	0.0167772
TNNT2	86.6574	-1.65038	0.53391	-3.09111	0.00199406	0.00514753
TEX35	35.2937	-1.64989	0.603496	-2.7339	0.00625896	0.0124419
REG4	59.0389	-1.64938	0.671756	-2.45533	0.0140754	0.0236279
ENTPD8	66.4616	-1.6491	0.556091	-2.96552	0.0030217	0.00705063
F2	82.7208	-1.64851	0.564269	-2.9215	0.00348348	0.00789353
DQX1	69.0547	-1.64821	0.631189	-2.61128	0.00902039	0.0165814
NKX3.1	57.3696	-1.64817	0.520567	-3.16611	0.00154491	0.00428198
CHRNE	79.72	-1.64677	0.54971	-2.9957	0.00273819	0.00654261
MELTF	116.268	-1.64659	0.620813	-2.65231	0.00799438	0.0150579
ADGRD2	52.2485	-1.64563	0.624854	-2.63363	0.00844777	0.0157331
DNASE1L3	91.8654	-1.64529	0.632241	-2.60231	0.00925975	0.0169168
MLKL	104.58	-1.64489	0.404682	-4.06464	4.81065e-05	0.000439971
PKP1	100.128	-1.64474	0.530562	-3.1	0.00193519	0.00503135
CARD11	144.273	-1.6444	0.476078	-3.45406	0.000552213	0.00205592
IL20RA	44.8643	-1.64429	0.665656	-2.47018	0.0135045	0.0228323
PLEKHG4	67.8674	-1.64388	0.631279	-2.60405	0.00921304	0.0168521
SULT2A1	40.9455	-1.64356	0.595188	-2.76141	0.00575521	0.0116387
HOXC4	37.8829	-1.64299	0.692119	-2.37385	0.0176036	0.0283524
SCNN1B	53.5728	-1.64292	0.577585	-2.84447	0.00444848	0.00954383
GCM1	54.1834	-1.64288	0.499366	-3.28993	0.00100212	0.00313477
SDS	49.2925	-1.64183	0.555006	-2.95821	0.00309429	0.00717884
CCN4	101.027	-1.64163	0.421619	-3.89364	9.87532e-05	0.000662362
USH1C	215.858	-1.64118	0.462296	-3.55006	0.000385138	0.00160586
LRRC15	35.7249	-1.64112	0.67283	-2.43913	0.0147227	0.0245153
PKHD1	233.144	-1.64091	0.613597	-2.67425	0.00748962	0.0143303
SLC27A2	81.0589	-1.64082	0.654536	-2.50684	0.0121815	0.0210136
CHI3L2	36.0652	-1.64007	0.603292	-2.71854	0.00655701	0.0128875
TMPRSS11E	37.8379	-1.63983	0.634782	-2.5833	0.00978615	0.0176724
NLRP8	44.6492	-1.63951	0.656132	-2.49876	0.012463	0.0213819
PNLDC1	70.4385	-1.63931	0.53052	-3.09	0.00200155	0.00516189
B9D2	53.5725	-1.63907	0.395044	-4.14909	3.33804e-05	0.000361132
KRT75	60.4347	-1.63844	0.65054	-2.51858	0.0117828	0.020452
DENND1C	66.0099	-1.63841	0.522898	-3.13332	0.00172841	0.00465415
SERINC2	193.263	-1.63837	0.488921	-3.351	0.000805198	0.00268453
MATN1	54.406	-1.63814	0.610368	-2.68386	0.0072777	0.0139966
SLC16A5	119.908	-1.63787	0.483004	-3.391	0.000696385	0.00242533
TRBV30	39.7893	-1.63721	0.568659	-2.87908	0.00398839	0.00877119
MEIOSIN	73.4974	-1.63691	0.594442	-2.75369	0.00589273	0.0118703
TGM5	73.4189	-1.63582	0.594756	-2.75041	0.00595202	0.0119629
TMPRSS11B	37.737	-1.63508	0.64938	-2.5179	0.0118056	0.0204786
ACTL7B	42.1296	-1.635	0.634254	-2.57784	0.00994197	0.0178881
ABCB11	111.411	-1.63429	0.636848	-2.56621	0.0102817	0.0183615
GLYCTK	62.4414	-1.63405	0.399371	-4.09155	4.28505e-05	0.000414788
PDCD1	57.3634	-1.63401	0.624198	-2.61777	0.00885058	0.016336
SLC13A2	95.5788	-1.63357	0.481763	-3.39082	0.000696847	0.00242631
SYNGR4	43.8814	-1.63261	0.577848	-2.82533	0.00472314	0.00998785
PODNL1	43.3866	-1.63243	0.526487	-3.10061	0.00193122	0.00502395
BNC1	60.1693	-1.63195	0.630108	-2.58995	0.00959898	0.017411
ADCY10	101.645	-1.63191	0.577026	-2.82814	0.00468194	0.00992857
TMEM92	38.6817	-1.63169	0.663769	-2.45821	0.013963	0.0234862
AIPL1	131.522	-1.63117	0.391572	-4.16569	3.10409e-05	0.000351989
RGS16	115.786	-1.63095	0.427606	-3.81414	0.000136659	0.000815163
ESRP1	72.9085	-1.63041	0.603767	-2.7004	0.00692568	0.0134565
CCNO	46.9798	-1.63025	0.690232	-2.36189	0.0181821	0.029127
CUBN	280.049	-1.63012	0.582876	-2.79668	0.00516299	0.0107039
SPOCD1	89.354	-1.6296	0.655962	-2.4843	0.0129808	0.0220859
PTPN20	30.0644	-1.6289	0.663288	-2.4558	0.0140573	0.0236064
DMRTA1	38.9266	-1.62877	0.702654	-2.31803	0.0204477	0.0320707
EXOC3L4	56.6767	-1.62866	0.640445	-2.54302	0.0109898	0.0193457
GPA33	106.757	-1.6285	0.597175	-2.72701	0.00639114	0.0126317
GREB1	181.643	-1.62827	0.573743	-2.83798	0.00453995	0.00970441
TMC5	170.548	-1.62824	0.586341	-2.77695	0.0054872	0.0112252
TIGD3	39.2009	-1.62822	0.604032	-2.69559	0.0070265	0.0136071
KMO	74.6607	-1.62812	0.458204	-3.55327	0.00038048	0.00159188
KIF19	83.0261	-1.62778	0.441972	-3.68299	0.000230512	0.00113698
CYP2D6	59.6267	-1.62768	0.51089	-3.18598	0.00144266	0.00408375
SKOR2	41.2119	-1.62719	0.691304	-2.3538	0.0185824	0.0296338
ASPM	148.522	-1.62559	0.500678	-3.24677	0.00116723	0.00350461
ABCA6	112.727	-1.62544	0.420683	-3.86381	0.000111632	0.000723342
MYO18B	251.97	-1.62518	0.500525	-3.24694	0.00116654	0.00350443
ADAMTS16	109.334	-1.62479	0.564167	-2.87999	0.0039769	0.00875166
UNC13D	151.309	-1.62477	0.437897	-3.71038	0.000206948	0.00105927
UBASH3A	99.8773	-1.62462	0.653712	-2.48522	0.0129472	0.0220428
IL22RA1	70.5367	-1.62446	0.609398	-2.66568	0.00768326	0.0146168
SEMA3F	120.867	-1.62434	0.442778	-3.66852	0.000243962	0.00118034
PRSS51	36.2549	-1.62377	0.39961	-4.06338	4.83673e-05	0.000441455
NRAP	188.404	-1.62331	0.536967	-3.0231	0.00250199	0.00612876
UPK2	39.589	-1.62278	0.625525	-2.59427	0.00947908	0.0172401
TEPP	48.9463	-1.62277	0.631164	-2.57108	0.0101382	0.0181561
CYP1A1	102.159	-1.62241	0.730773	-2.22013	0.02641	0.0398853
ATP1B4	50.9256	-1.62164	0.583935	-2.77709	0.00548476	0.0112219
SLC11A1	72.5317	-1.62098	0.594903	-2.72479	0.00643431	0.0126946
OC90	56.5623	-1.62058	0.6075	-2.66761	0.00763919	0.0145584
RHEX	88.834	-1.62013	0.593546	-2.72957	0.0063417	0.0125655
TFAP2A	88.4095	-1.61951	0.482947	-3.3534	0.000798265	0.00267003
NPR1	161.04	-1.61878	0.428927	-3.77403	0.000160632	0.000895618
IL1RL2	36.9539	-1.61874	0.619542	-2.6128	0.00898032	0.0165209
PGR	56.9211	-1.61822	0.44357	-3.64817	0.000264111	0.00124463
HJV	58.2258	-1.61812	0.60605	-2.66995	0.00758632	0.0144844
ALX3	70.3795	-1.618	0.480999	-3.36383	0.000768679	0.00260088
ALOX15B	168.825	-1.6178	0.499898	-3.23626	0.00121106	0.00358697
OPN1SW	34.9922	-1.61759	0.510078	-3.17125	0.00151783	0.00422701
IKZF3	123.46	-1.6168	0.466795	-3.46363	0.000532941	0.00200934
CASZ1	181.661	-1.6168	0.531933	-3.03948	0.00236988	0.00588352
FUT7	54.0757	-1.61598	0.584052	-2.76683	0.00566038	0.0114781
CACNG1	123.909	-1.61547	0.533157	-3.03	0.0024455	0.00602003
CYP11A1	61.1623	-1.61537	0.52416	-3.08183	0.0020573	0.00526321
SLC23A1	107.14	-1.61493	0.511633	-3.15643	0.00159715	0.00439502
CPO	32.0044	-1.61475	0.682534	-2.36582	0.0179904	0.0288611
ROS1	121.379	-1.61472	0.652401	-2.47504	0.0133221	0.022578
DPT	32.0931	-1.61318	0.633307	-2.54723	0.0108582	0.0191591
OTOA	100.469	-1.61284	0.546022	-2.95381	0.00313881	0.00726204
AMHR2	95.417	-1.61166	0.546707	-2.94793	0.00319907	0.00737225
IL21R	151.477	-1.61103	0.527425	-3.05452	0.0022542	0.00564773
ZNF541	141.196	-1.61029	0.613867	-2.62319	0.00871114	0.0161447
PAX2	87.7172	-1.60979	0.665862	-2.4176	0.0156231	0.025699
ADTRP	52.5273	-1.60806	0.583074	-2.7579	0.0058174	0.011745
DNAJC22	56.6634	-1.60787	0.613515	-2.62075	0.00877368	0.0162206
SPHK1	78.863	-1.60774	0.495061	-3.24757	0.00116395	0.00349993
WDR90	157.349	-1.60761	0.44156	-3.64074	0.000271851	0.00126996
TNIP3	44.642	-1.60737	0.706668	-2.27457	0.0229316	0.0353194
SLC2A9	66.8578	-1.60633	0.489413	-3.28216	0.00103014	0.00319489
SLC22A16	40.0108	-1.60513	0.549302	-2.92213	0.00347644	0.00787891
IRX5	37.3975	-1.60493	0.709846	-2.26096	0.0237616	0.0363891
POPDC2	38.9288	-1.60491	0.621989	-2.58029	0.0098718	0.017788
GFI1B	51.7511	-1.60452	0.69634	-2.30422	0.0212105	0.0330094
ALPK2	196.189	-1.60336	0.500943	-3.20069	0.00137101	0.00393483
KRT36	52.5355	-1.60289	0.607881	-2.63685	0.00836808	0.0156063
ISG20	53.7816	-1.60269	0.607388	-2.63866	0.0083234	0.0155446
TNFSF8	72.6148	-1.60194	0.468136	-3.42195	0.000621746	0.00223045
ALOX12B	88.3407	-1.60186	0.605551	-2.6453	0.00816196	0.0153091
PRSS56	44.7182	-1.60086	0.570555	-2.8058	0.00501916	0.0104622
TTC34	104.286	-1.59999	0.471351	-3.39447	0.000687612	0.00240163
SERPINA6	55.5487	-1.59997	0.593644	-2.69517	0.00703526	0.0136201
CCR1	49.8514	-1.5996	0.503763	-3.1753	0.00149682	0.00418225
SLA.DOA	55.355	-1.5995	0.634014	-2.52282	0.0116419	0.0202623
ZAN	309.49	-1.59922	0.552463	-2.89471	0.00379511	0.00843315
GALNT5	91.2341	-1.59909	0.507673	-3.14984	0.00163361	0.0044706
KLK10	54.5129	-1.59859	0.577782	-2.76676	0.00566159	0.0114788
CTSH	71.9682	-1.59763	0.364353	-4.38483	1.16075e-05	0.000211131
MYL11	81.714	-1.59676	0.625429	-2.55306	0.0106782	0.0189186
POLE	247.276	-1.59674	0.520623	-3.06698	0.00216235	0.00547976
VSTM1	48.4608	-1.59673	0.49639	-3.21667	0.00129686	0.0037794
XDH	173.37	-1.59617	0.574729	-2.77726	0.0054819	0.0112178
NOBOX	37.9813	-1.59591	0.649102	-2.45865	0.013946	0.0234665
MPZ	55.5321	-1.59578	0.538608	-2.96278	0.00304876	0.00709529
TRAF5	55.9367	-1.59512	0.468303	-3.40618	0.000658793	0.00232785
SLC25A45	63.9542	-1.59468	0.653655	-2.43963	0.0147022	0.0244903
LY6G6F	75.414	-1.59436	0.60606	-2.6307	0.00852099	0.015854
GATA4	94.0209	-1.59423	0.616997	-2.58386	0.00977028	0.0176573
TMEM120A	37.9858	-1.59302	0.534756	-2.97896	0.00289224	0.00682208
STING1	61.1893	-1.59231	0.624142	-2.5512	0.0107351	0.0189982
KRT8	79.2467	-1.59231	0.515924	-3.08632	0.00202649	0.00520966
KREMEN2	58.7048	-1.59206	0.554268	-2.87237	0.00407412	0.00890865
LPIN3	134.682	-1.59162	0.477054	-3.33634	0.000848882	0.00278726
LRRC51	53.4477	-1.59145	0.484721	-3.28322	0.0010263	0.00318835
CDHR3	108.15	-1.59134	0.489992	-3.24767	0.00116352	0.00349943
KCP	180.05	-1.59104	0.561448	-2.83382	0.00459954	0.00980679
TCF23	91.7493	-1.5903	0.617561	-2.57514	0.0100201	0.0179973
ELOVL3	44.7177	-1.58984	0.566511	-2.80637	0.0050103	0.0104551
EPX	66.8514	-1.58978	0.628478	-2.52957	0.0114203	0.0199543
FAP	52.5526	-1.58803	0.476108	-3.33544	0.000851634	0.00279356
TTC16	72.3178	-1.58781	0.512459	-3.09842	0.00194555	0.00504558
GRHL2	138.448	-1.58709	0.507374	-3.12805	0.00175967	0.00471282
GLI1	132.459	-1.58619	0.488944	-3.24411	0.0011782	0.00352176
PCDH12	118.992	-1.58617	0.47999	-3.30459	0.000951168	0.00302861
QTRT1	72.9123	-1.58585	0.334496	-4.74102	2.12643e-06	9.64509e-05
GPR139	50.6885	-1.58568	0.47551	-3.33469	0.000853937	0.0027977
SLC22A7	73.5692	-1.58561	0.558735	-2.83787	0.0045416	0.00970638
NTF3	73.2001	-1.58533	0.453266	-3.49758	0.000469502	0.00184422
RTL9	90.3508	-1.58475	0.562695	-2.81636	0.00485712	0.0102149
EMILIN2	94.1676	-1.58391	0.355851	-4.45105	8.54515e-06	0.000181644
SMLR1	35.1847	-1.58389	0.640533	-2.47276	0.0134073	0.0226995
RNF207	75.3537	-1.58383	0.533827	-2.96693	0.00300794	0.00702952
CACNA1S	267.716	-1.5836	0.527538	-3.00188	0.00268322	0.00643993
PLEKHG6	125.635	-1.58339	0.510131	-3.10388	0.00191001	0.00498446
ATP2A1	151.792	-1.58308	0.495678	-3.19377	0.00140429	0.00400833
CFAP43	67.8276	-1.58291	0.506137	-3.12744	0.00176335	0.00472139
FOXM1	65.403	-1.58266	0.594936	-2.66022	0.00780898	0.0147896
BEST4	67.1128	-1.5824	0.406465	-3.89307	9.89825e-05	0.000662812
MROH5	104.734	-1.58235	0.584368	-2.70779	0.00677324	0.0132023
SPATA48	44.0079	-1.58116	0.484598	-3.26282	0.00110308	0.00337142
PIMREG	49.9014	-1.58106	0.411689	-3.84043	0.000122819	0.000763766
SPINT1	79.4482	-1.58087	0.620073	-2.54948	0.0107883	0.0190623
PTGES	48.3659	-1.58064	0.468992	-3.37028	0.000750912	0.00255947
SIX5	67.7516	-1.58053	0.370406	-4.26701	1.98111e-05	0.000276129
SLC2A2	71.9309	-1.58016	0.672188	-2.35077	0.0187345	0.0298233
BLK	73.3212	-1.57971	0.613413	-2.57528	0.0100158	0.017992
SPN	99.1307	-1.5788	0.539731	-2.92516	0.0034428	0.00781718
KIF18B	152.949	-1.57859	0.490784	-3.21646	0.00129781	0.00378135
NPAS4	125.392	-1.57819	0.628039	-2.51289	0.0119746	0.0207141
TICRR	149.645	-1.57814	0.523589	-3.01408	0.00257762	0.00625775
KRT7	45.788	-1.57807	0.663956	-2.37676	0.0174654	0.0281738
RAB3D	46.6947	-1.57805	0.338181	-4.66629	3.06694e-06	0.000112505
KRT85	82.8715	-1.5778	0.620392	-2.54324	0.0109831	0.0193364
PCSK9	85.0814	-1.5775	0.605715	-2.60436	0.00920449	0.0168387
FAM83E	72.1992	-1.57692	0.581132	-2.71354	0.00665694	0.0130287
C1QTNF2	78.5345	-1.57663	0.505947	-3.1162	0.00183198	0.00483705
SPSB2	38.5303	-1.57617	0.38703	-4.07246	4.65187e-05	0.000432422
CEACAM19	34.8781	-1.57611	0.567822	-2.77572	0.005508	0.0112524
S1PR4	54.6787	-1.57536	0.64211	-2.45342	0.0141506	0.0237369
C8B	117.05	-1.57526	0.49471	-3.18421	0.00145149	0.00410009
COL17A1	245.925	-1.57514	0.459711	-3.42637	0.000611714	0.00220926
HTR3B	89.9104	-1.57471	0.540881	-2.91138	0.00359835	0.0080869
AKR1E2	83.8604	-1.57357	0.398106	-3.95265	7.72916e-05	0.000574276
KRT80	114.359	-1.57351	0.517146	-3.04268	0.00234479	0.00583308
THEMIS2	151.715	-1.57327	0.531395	-2.96064	0.00307002	0.00713242
ALOXE3	114.877	-1.57323	0.619036	-2.54141	0.0110405	0.0194106
TESPA1	84.4206	-1.57289	0.65869	-2.38791	0.0169446	0.0274855
ATP8B4	65.722	-1.57262	0.520118	-3.02358	0.00249807	0.00612234
STYK1	68.3116	-1.57217	0.613966	-2.56068	0.0104467	0.0185993
USHBP1	171.628	-1.57214	0.427902	-3.67406	0.00023873	0.00116282
PGLYRP3	35.7461	-1.57108	0.726811	-2.16161	0.0306485	0.0452035
CHRNA9	34.9076	-1.57086	0.553851	-2.83626	0.00456455	0.00974768
BSPRY	37.5616	-1.57008	0.431535	-3.63836	0.000274379	0.00127721
SLC12A8	103.077	-1.56936	0.426993	-3.67537	0.000237509	0.00115923
GPR153	52.0775	-1.56867	0.383328	-4.09224	4.27218e-05	0.000414435
LRIT1	62.13	-1.56866	0.613253	-2.55793	0.0105297	0.0187074
KIF24	111.902	-1.56861	0.382804	-4.0977	4.17279e-05	0.000409831
KLF17	60.7846	-1.56851	0.659403	-2.37868	0.0173748	0.0280581
ADGRG2	63.808	-1.56805	0.453077	-3.4609	0.000538379	0.00202416
MFAP2	62.2188	-1.56788	0.483003	-3.24611	0.00116992	0.003508
GCKR	135.802	-1.56767	0.489222	-3.20442	0.00135335	0.0038933
KLHL33	122.611	-1.56757	0.473239	-3.31243	0.000924903	0.00296967
MEOX1	65.3637	-1.56741	0.667157	-2.34939	0.018804	0.0299126
RAB20	37.5438	-1.56732	0.493261	-3.17747	0.00148567	0.00416193
GINS3	70.7176	-1.56731	0.546319	-2.86886	0.00411953	0.00898747
MYO1A	43.6731	-1.56723	0.603222	-2.59809	0.00937426	0.0170795
OR51B5	61.4621	-1.56711	0.614425	-2.55053	0.0107558	0.019026
CLEC4G	43.9949	-1.56704	0.627656	-2.49665	0.0125372	0.0214919
COL22A1	305.322	-1.56682	0.373257	-4.19769	2.69646e-05	0.000325581
FBN3	291.163	-1.5668	0.446285	-3.51076	0.000446822	0.00178755
ATF3	169.098	-1.56655	0.509412	-3.07521	0.00210351	0.00535592
SLC22A4	48.8693	-1.5664	0.562479	-2.78482	0.00535582	0.0110253
KIF14	109.331	-1.56607	0.570082	-2.7471	0.00601253	0.0120495
HS3ST3B1	54.2022	-1.56597	0.48103	-3.25544	0.00113215	0.00343199
CSF3R	100.81	-1.56584	0.447995	-3.49523	0.00047366	0.00185458
CCM2L	101.953	-1.5658	0.429464	-3.64595	0.000266405	0.00125091
CORO6	103.27	-1.56563	0.362765	-4.31581	1.59017e-05	0.000247676
EHF	203.518	-1.56492	0.561096	-2.78904	0.00528638	0.0109143
S100A5	39.1792	-1.56486	0.59004	-2.65212	0.00799882	0.015062
SCGN	43.5046	-1.56403	0.522118	-2.99555	0.00273947	0.0065445
VSIG8	50.1818	-1.56321	0.479351	-3.2611	0.00110981	0.00338643
HGD	35.7412	-1.5625	0.696407	-2.24366	0.0248544	0.0378511
TMC4	101.605	-1.5621	0.534238	-2.92398	0.00345584	0.00784282
FAM124B	42.3846	-1.56142	0.599044	-2.60652	0.00914671	0.0167582
ENPP3	53.724	-1.56129	0.651108	-2.3979	0.0164893	0.026877
CHIT1	45.1136	-1.56101	0.661981	-2.35809	0.0183693	0.0293742
MSLNL	59.1486	-1.5609	0.712874	-2.18959	0.028554	0.0426199
SLAMF8	71.7847	-1.56085	0.482418	-3.23547	0.00121444	0.00359539
EBF3	115.491	-1.56035	0.539539	-2.89201	0.00382788	0.00848911
CNGA3	55.7116	-1.55975	0.645145	-2.41768	0.0156198	0.0256968
MPO	66.487	-1.55954	0.600915	-2.59528	0.00945129	0.0171988
TMPRSS6	104.89	-1.55946	0.549107	-2.84	0.00451137	0.00965297
SLC17A1	34.3305	-1.55896	0.652604	-2.38883	0.0169022	0.0274235
LIPC	68.1258	-1.55818	0.507597	-3.06972	0.00214263	0.00543593
CLRN3	73.2633	-1.55806	0.61275	-2.54273	0.0109989	0.0193566
GARIN5B	67.4025	-1.55788	0.643452	-2.42113	0.0154723	0.0255009
CFAP57	102.957	-1.55745	0.480901	-3.2386	0.00120119	0.00356689
RBBP8NL	113.434	-1.55661	0.575319	-2.70564	0.0068172	0.0132726
TNNT1	154.68	-1.55543	0.489526	-3.17742	0.00148591	0.00416193
ST6GALNAC1	83.8138	-1.55489	0.464977	-3.34401	0.000825775	0.00273008
ISL1	51.4354	-1.55426	0.642395	-2.41948	0.0155428	0.0255889
SLC4A1	117.118	-1.55424	0.564466	-2.75346	0.0058969	0.011877
ANKLE1	75.7311	-1.55419	0.508288	-3.0577	0.00223042	0.0056036
DFFB	67.6489	-1.55419	0.457704	-3.39561	0.00068475	0.00239286
VWDE	55.1988	-1.55413	0.483111	-3.21691	0.0012958	0.00377875
CSRP3	43.5207	-1.55375	0.630239	-2.46534	0.0136884	0.0230879
C10orf143	40.5224	-1.55162	0.372759	-4.16254	3.14732e-05	0.000353607
TRPV4	133.476	-1.55139	0.54692	-2.8366	0.00455967	0.00974035
RSPH14	45.8887	-1.55111	0.389352	-3.98383	6.78138e-05	0.000531816
ISX	57.567	-1.55075	0.547811	-2.83081	0.00464305	0.0098698
WNT8A	42.442	-1.55008	0.460421	-3.36665	0.000760882	0.00258557
ESPL1	242.117	-1.55003	0.555459	-2.79054	0.005262	0.0108722
PAPPA	146.351	-1.55001	0.42548	-3.64297	0.000269514	0.00126124
TRIM6	34.7221	-1.54995	0.646351	-2.39801	0.0164846	0.0268725
USP43	83.0037	-1.5495	0.35879	-4.31869	1.56961e-05	0.000246684
CDCA8	83.5663	-1.54849	0.485863	-3.1871	0.00143709	0.00407253
KLHL14	94.2108	-1.54798	0.371556	-4.16622	3.09696e-05	0.000351477
MOCOS	142.783	-1.54781	0.50278	-3.07851	0.00208038	0.00530911
TKTL1	47.5661	-1.54709	0.620104	-2.49489	0.0125996	0.0215741
HROB	151.142	-1.54645	0.587717	-2.63128	0.00850627	0.0158288
ATP6V0A4	79.3621	-1.54604	0.588132	-2.62874	0.00857028	0.0159265
GREM1	67.9011	-1.54583	0.391668	-3.9468	7.92019e-05	0.000582153
KCNH6	92.2625	-1.5457	0.604846	-2.55553	0.0106025	0.0188144
SNAI1	69.6396	-1.5456	0.543073	-2.84604	0.00442671	0.00951103
IL17RA	100.557	-1.54516	0.361959	-4.26888	1.96456e-05	0.000276129
CAPN6	66.9142	-1.54474	0.58131	-2.65735	0.00787575	0.0148845
P2RX1	85.3271	-1.54469	0.628269	-2.45864	0.0139464	0.0234665
VILL	72.9006	-1.54444	0.519997	-2.9701	0.00297704	0.00697917
DNMT3L	48.388	-1.54413	0.66652	-2.31671	0.0205194	0.0321463
C16orf78	34.9081	-1.54401	0.72078	-2.14213	0.0321828	0.047171
PKN3	104.828	-1.54344	0.405663	-3.80473	0.000141961	0.000829764
AICDA	45.4776	-1.54299	0.631713	-2.44255	0.0145837	0.0243382
CRYBG2	163.717	-1.54271	0.583333	-2.64465	0.00817751	0.0153254
GABRP	63.7505	-1.54205	0.572024	-2.69577	0.00702258	0.0136034
CRTAM	47.6635	-1.5416	0.644715	-2.39113	0.0167967	0.0272919
NEU3	139.271	-1.54133	0.348576	-4.42181	9.7878e-06	0.000193252
EGFLAM	111.12	-1.54132	0.467529	-3.29673	0.000978185	0.00308434
SUN5	72.6549	-1.54096	0.691271	-2.22917	0.0258025	0.0391087
MRC1	145.013	-1.54096	0.446862	-3.4484	0.000563927	0.00208748
SOCS3	63.7301	-1.54049	0.443205	-3.47579	0.000509351	0.00194111
ACAA2	81.6318	-1.54038	0.315679	-4.87958	1.06314e-06	7.92984e-05
SLC22A12	79.5148	-1.54019	0.492638	-3.12642	0.00176948	0.00473051
IL2RB	114.61	-1.54001	0.601345	-2.56095	0.0104386	0.0185889
HOXA3	32.0925	-1.5395	0.654199	-2.35326	0.0186097	0.0296704
SLAMF1	53.4862	-1.53886	0.601142	-2.55989	0.0104706	0.0186256
DPH7	43.2229	-1.53879	0.388305	-3.96284	7.40622e-05	0.000559897
PPARG	48.9295	-1.53871	0.62594	-2.45825	0.0139617	0.0234862
C1orf94	65.8831	-1.53866	0.595022	-2.58588	0.00971294	0.0175717
KY	151.023	-1.5383	0.360663	-4.26521	1.99718e-05	0.000276705
PHEROC	32.0461	-1.53816	0.712404	-2.15912	0.0308412	0.0454676
SLC6A4	111.638	-1.53729	0.461277	-3.33268	0.000860123	0.00281316
DSG3	63.4766	-1.5372	0.571958	-2.68762	0.00719641	0.0138729
TRIM54	77.5895	-1.53605	0.520427	-2.95152	0.0031621	0.00730962
ABCC11	130.212	-1.5356	0.527577	-2.91067	0.00360652	0.00809592
IL9R	53.9746	-1.53516	0.431986	-3.55373	0.000379803	0.00158954
IP6K3	146.318	-1.53503	0.632025	-2.42876	0.0151507	0.0250973
LTF	92.7902	-1.53413	0.60705	-2.52718	0.0114981	0.0200537
ARHGEF16	81.6736	-1.53349	0.562275	-2.7273	0.00638556	0.0126263
CCDC60	114.118	-1.53321	0.490253	-3.12738	0.00176374	0.00472139
LMOD2	55.8223	-1.5328	0.473605	-3.23645	0.00121028	0.00358545
DKK2	40.8125	-1.53203	0.477748	-3.20676	0.00134237	0.00387636
AHSG	45.1316	-1.53187	0.653385	-2.34451	0.0190521	0.0302428
MBOAT4	49.2358	-1.53131	0.651566	-2.3502	0.0187633	0.0298656
PKD2L1	70.196	-1.5313	0.551452	-2.77684	0.00548896	0.0112257
ATP2C2	191.056	-1.53116	0.423896	-3.61211	0.000303714	0.00136149
TIMELESS	190.544	-1.5309	0.486359	-3.14768	0.00164572	0.00449644
RGR	85.8375	-1.53083	0.525225	-2.91461	0.00356128	0.00802514
BHLHA15	59.087	-1.53064	0.610514	-2.50714	0.0121712	0.0209986
FBLIM1	219.015	-1.53053	0.365814	-4.18389	2.86561e-05	0.000336308
DMGDH	74.362	-1.53037	0.550483	-2.78005	0.00543497	0.0111439
KRT71	54.7764	-1.53023	0.621203	-2.46334	0.0137649	0.0231996
CFTR	79.7503	-1.52944	0.624425	-2.44935	0.0143114	0.0239642
LHX1	39.4259	-1.52865	0.559472	-2.73231	0.00628917	0.0124853
BPIFA1	42.9753	-1.52824	0.668556	-2.28588	0.022261	0.034401
MCM3	136.289	-1.52778	0.420061	-3.63705	0.000275777	0.00127932
TRIM77	30.3337	-1.52755	0.719009	-2.12452	0.0336268	0.0489774
IMPG1	51.363	-1.52736	0.627097	-2.43561	0.0148669	0.0247138
FLT4	150.227	-1.52726	0.503306	-3.03445	0.00240973	0.00595492
PAPLN	161.066	-1.5269	0.463848	-3.29181	0.000995443	0.00311898
RSPH9	34.5649	-1.52687	0.448645	-3.40328	0.000665808	0.00234671
AHRR	138.429	-1.52675	0.508635	-3.00167	0.00268503	0.00644312
LGR5	69.1338	-1.52629	0.47601	-3.20642	0.00134398	0.00387747
RD3	95.9345	-1.52611	0.491393	-3.10568	0.00189839	0.00496644
CITED1	33.4982	-1.52595	0.355713	-4.28984	1.78805e-05	0.000264919
PRSS8	57.9212	-1.52537	0.485581	-3.14134	0.00168177	0.0045606
TMPRSS3	127.333	-1.5251	0.526767	-2.8952	0.00378913	0.0084228
BTBD18	61.8098	-1.525	0.422698	-3.60777	0.000308844	0.00137576
ARHGEF19	91.2818	-1.52448	0.486702	-3.13226	0.00173468	0.00466731
PDE6A	97.2807	-1.52411	0.433204	-3.51822	0.000434445	0.00175067
GMFG	59.9407	-1.52377	0.407375	-3.74046	0.000183685	0.000979799
HAPLN3	95.4699	-1.52341	0.479143	-3.17944	0.00147558	0.00414182
STXBP2	65.5114	-1.52265	0.526097	-2.89424	0.00380077	0.00844293
MELK	57.8165	-1.52221	0.558425	-2.7259	0.00641273	0.012665
ADAMTS17	211.984	-1.52219	0.259611	-5.86334	4.53646e-09	8.70093e-06
FAAP100	89.8024	-1.52203	0.410632	-3.70656	0.000210095	0.0010713
DNTT	71.6411	-1.5219	0.54924	-2.77092	0.00558987	0.0113781
USP44	34.0601	-1.52183	0.423648	-3.5922	0.000327901	0.00143793
NFE2	48.8263	-1.52167	0.629099	-2.41881	0.0155714	0.0256297
CD2	114.49	-1.52122	0.538161	-2.8267	0.004703	0.00995613
NXNL1	70.1328	-1.52113	0.549278	-2.76933	0.00561725	0.0114251
CARD14	59.1882	-1.52089	0.592163	-2.56837	0.0102179	0.0182647
ARHGAP8	55.0586	-1.52076	0.547119	-2.77958	0.00544295	0.0111568
AQP8	40.0436	-1.52008	0.543177	-2.7985	0.00513398	0.0106583
TRBV19	37.2608	-1.51994	0.646388	-2.35144	0.0187011	0.0297807
GRIN3B	67.9551	-1.51989	0.505937	-3.00411	0.00266361	0.00640315
NUAK2	76.1293	-1.51971	0.591422	-2.56958	0.0101822	0.0182104
NECTIN4	106.682	-1.51961	0.616173	-2.46621	0.0136551	0.0230436
TMPRSS13	100.792	-1.51801	0.539399	-2.81426	0.00488894	0.0102609
LHX4	86.3553	-1.51782	0.648882	-2.33913	0.0193289	0.0305882
MFSD2B	77.8939	-1.51771	0.425304	-3.56854	0.000358981	0.00152715
RFX8	44.0674	-1.51742	0.676603	-2.2427	0.0249163	0.037941
SIRT4	55.8642	-1.51715	0.49375	-3.07272	0.00212121	0.00539586
NLRP4	36.5432	-1.51661	0.715914	-2.11843	0.0341389	0.0496318
PLA2G2F	71.4802	-1.51652	0.642394	-2.36073	0.0182389	0.029204
BPIFB6	138.337	-1.51593	0.618309	-2.45173	0.0142171	0.0238331
MR1	77.4798	-1.51561	0.498638	-3.0395	0.00236973	0.00588352
SLC9A4	66.8508	-1.51558	0.655648	-2.31158	0.0208008	0.0324999
DRD2	113.104	-1.51545	0.532163	-2.84772	0.00440336	0.00948035
F13A1	141.299	-1.51542	0.428988	-3.53254	0.000411588	0.00168629
ZBTB49	81.8614	-1.5154	0.352489	-4.29915	1.71457e-05	0.00025807
SERPINA4	37.4907	-1.51526	0.680639	-2.22624	0.0259983	0.0393522
SERPINF2	87.1837	-1.51507	0.479497	-3.15971	0.00157927	0.00435476
ANGPT4	126.9	-1.51437	0.485765	-3.11749	0.00182399	0.00482638
GBA3	142.065	-1.51375	0.642522	-2.35596	0.0184751	0.0295081
KCNH8	82.1102	-1.51361	0.415821	-3.64005	0.00027259	0.00127163
DRGX	61.1715	-1.5136	0.57386	-2.63758	0.00834998	0.0155834
FEZF1	98.0711	-1.51346	0.597994	-2.53089	0.0113774	0.0199001
INSC	69.1065	-1.51326	0.525536	-2.87945	0.00398368	0.00876227
MYCBPAP	70.553	-1.51304	0.501498	-3.01705	0.00255249	0.00621505
ZNF394	80.5058	-1.51292	0.368328	-4.10755	3.99886e-05	0.000398876
SULT1A3	48.6438	-1.5129	0.469196	-3.22446	0.0012621	0.00370909
TRIM42	48.7955	-1.51234	0.524434	-2.88375	0.00392974	0.0086749
SMYD1	78.4765	-1.51223	0.622068	-2.43098	0.0150582	0.0249626
MIP	63.7835	-1.5119	0.649767	-2.32684	0.0199739	0.0314457
EBF2	98.1211	-1.51184	0.636169	-2.37648	0.0174789	0.0281888
HAO1	44.4832	-1.51148	0.669244	-2.25849	0.0239153	0.036587
SFTPD	70.0848	-1.51146	0.579075	-2.61013	0.00905086	0.0166209
PTGER4	60.1481	-1.51137	0.448052	-3.37321	0.000742981	0.0025391
NEB	422.576	-1.51122	0.501459	-3.01365	0.00258124	0.00626153
ODAPH	71.0518	-1.51111	0.504595	-2.99471	0.0027471	0.00655806
PRND	42.5477	-1.51074	0.664947	-2.27197	0.0230885	0.0355162
CCDC198	37.2374	-1.51072	0.600654	-2.51512	0.0118992	0.0206034
RNASE10	38.1655	-1.51038	0.592452	-2.54937	0.0107919	0.0190623
CD19	151.163	-1.5102	0.518371	-2.91335	0.00357574	0.00804691
TMEM51	70.6075	-1.50892	0.369403	-4.08477	4.41212e-05	0.000420732
HDHD5	38.8816	-1.50879	0.40773	-3.70046	0.000215213	0.00108995
HAAO	50.547	-1.50839	0.455703	-3.31002	0.000932893	0.00298544
PADI4	82.4394	-1.50799	0.645229	-2.33713	0.0194324	0.0307337
PPP1R3B	86.4651	-1.50744	0.488151	-3.08806	0.00201468	0.00518877
SCN10A	109.107	-1.50738	0.671442	-2.24499	0.0247685	0.0377332
RUNX3	88.9868	-1.50731	0.633457	-2.37949	0.0173366	0.0279996
ERCC6L	35.2159	-1.50703	0.643863	-2.34061	0.0192523	0.0304997
QPRT	40.4873	-1.50687	0.455997	-3.30456	0.000951261	0.00302861
FRMPD2	133.427	-1.50675	0.507284	-2.97023	0.00297573	0.00697732
RSPO1	37.4259	-1.50659	0.677597	-2.22343	0.0261867	0.0395926
PRPH	75.4636	-1.50659	0.529978	-2.84273	0.00447288	0.00958758
KCNS1	56.5552	-1.50657	0.52711	-2.85816	0.00426102	0.00923463
GRAP2	44.1905	-1.50644	0.534122	-2.8204	0.00479633	0.0101118
CD70	47.1948	-1.50625	0.587699	-2.56296	0.0103784	0.0185071
CATSPERD	73.7988	-1.50573	0.613019	-2.45626	0.0140391	0.0235906
CYP2A19	73.7242	-1.50495	0.411523	-3.65702	0.000255165	0.0012171
ESPNL	93.6296	-1.50374	0.59992	-2.50658	0.0121907	0.0210241
ZAR1L	67.7973	-1.50345	0.543124	-2.76815	0.00563757	0.0114498
MYRFL	80.6694	-1.50342	0.603946	-2.48933	0.0127984	0.021842
MYO7B	258.116	-1.50307	0.599084	-2.50894	0.0121092	0.0208997
CCNB3	140.574	-1.50273	0.533299	-2.81781	0.00483528	0.0101783
STEAP4	63.9934	-1.5023	0.407183	-3.6895	0.000224696	0.00111981
ARHGEF15	126.174	-1.50213	0.445182	-3.37419	0.000740333	0.002535
TNS4	120.232	-1.5019	0.505725	-2.96979	0.00297999	0.00698366
P3H4	124.121	-1.50189	0.411908	-3.64618	0.000266164	0.00125091
PRX	72.2363	-1.50177	0.443011	-3.38991	0.000699157	0.00243284
TTLL8	138.347	-1.5016	0.42247	-3.55435	0.00037892	0.00158683
MYL1	76.7402	-1.50148	0.624233	-2.40532	0.0161583	0.0264208
CLDN25	38.8904	-1.50064	0.610827	-2.45673	0.0140208	0.0235658
GBX1	60.454	-1.50055	0.400005	-3.75133	0.000175902	0.000949602
HOXA1	44.5017	-1.50045	0.611702	-2.45291	0.0141707	0.0237641
DNAH1	378.831	-1.50021	0.504696	-2.9725	0.00295385	0.00693912
HSBP1L1	49.7837	-1.50013	0.327413	-4.58177	4.61047e-06	0.000139735
TNNT3	163.133	-1.5	0.591082	-2.53773	0.0111576	0.0195793
NCCRP1	44.1519	-1.49962	0.543913	-2.7571	0.00583163	0.0117702
OTX1	109.571	-1.49957	0.408685	-3.66925	0.000243263	0.0011778
AOC1	101.995	-1.49949	0.638368	-2.34894	0.018827	0.0299457
EPS8L2	115.267	-1.49947	0.629209	-2.3831	0.0171673	0.0277697
IGHM	163.062	-1.49851	0.463602	-3.23232	0.00122791	0.00362647
FGF8	36.5356	-1.4985	0.621599	-2.41071	0.0159214	0.026097
TTLL10	80.6129	-1.49812	0.677244	-2.21208	0.0269612	0.0406082
DERL3	63.8678	-1.4981	0.422063	-3.54948	0.000386	0.00160845
GAB3	66.9578	-1.49809	0.530101	-2.82604	0.00471276	0.00996785
ODF3B	40.9585	-1.49778	0.502294	-2.98188	0.00286482	0.00677524
ALDH8A1	112.657	-1.49761	0.594391	-2.51957	0.0117498	0.020421
LIF	79.1731	-1.49731	0.620169	-2.41437	0.0157626	0.0258885
MYO7A	206.463	-1.49685	0.476297	-3.14268	0.00167408	0.00454799
TRIP10	95.1599	-1.49669	0.315107	-4.7498	2.03619e-06	9.46938e-05
TULP1	93.6377	-1.49669	0.581115	-2.57554	0.0100083	0.0179835
AGXT2	123.836	-1.49665	0.448945	-3.3337	0.000856975	0.00280491
PDILT	58.0082	-1.49654	0.657679	-2.27548	0.0228772	0.0352488
BNC2	98.9258	-1.49581	0.440042	-3.39924	0.000675736	0.00236816
ERMAP	50.387	-1.49542	0.515938	-2.89845	0.00375017	0.00836314
CD300LB	44.5511	-1.49505	0.668629	-2.23599	0.0253523	0.0385133
VSIG10L	73.9445	-1.49484	0.443035	-3.37408	0.000740618	0.00253524
ARHGEF39	87.2519	-1.49437	0.431015	-3.4671	0.000526105	0.00198916
B3GNT3	82.4966	-1.49386	0.422041	-3.5396	0.000400727	0.00165442
SRPX	49.19	-1.49238	0.510619	-2.92269	0.00347021	0.00786878
TMOD4	76.883	-1.49229	0.491054	-3.03894	0.00237412	0.00589077
OSR2	50.6545	-1.49216	0.637843	-2.33938	0.0193159	0.0305784
SRMS	35.3285	-1.49163	0.668593	-2.23099	0.0256816	0.0389518
NGB	40.4708	-1.49147	0.451887	-3.30053	0.000965009	0.00305859
ORC1	128.848	-1.49071	0.457418	-3.25895	0.00111823	0.0034044
RBPJL	44.9113	-1.49055	0.681746	-2.18637	0.0287884	0.0428891
CD22	157.683	-1.49051	0.470356	-3.16889	0.0015302	0.0042544
ELF3	86.2875	-1.49035	0.637719	-2.337	0.0194392	0.0307374
B4GALNT3	177.677	-1.49011	0.528827	-2.81776	0.00483595	0.0101783
IL2RA	98.9785	-1.48989	0.426557	-3.49283	0.000477928	0.00186639
MADCAM1	41.9706	-1.48932	0.427005	-3.48783	0.00048695	0.00188899
ST8SIA2	128.467	-1.48811	0.365249	-4.07423	4.61678e-05	0.000431049
REEP4	69.975	-1.48782	0.503465	-2.95515	0.00312513	0.0072329
TINAGL1	152.2	-1.48777	0.504862	-2.94688	0.00320994	0.00739476
SLFN14	96.6522	-1.48736	0.541054	-2.749	0.00597772	0.0120037
ITGB4	242.391	-1.4873	0.485275	-3.06486	0.00217772	0.00550938
RECQL4	91.3834	-1.48602	0.543747	-2.73293	0.0062773	0.0124673
BDH1	90.7785	-1.48579	0.3625	-4.09873	4.15425e-05	0.000408907
TTK	57.8853	-1.48575	0.436272	-3.40557	0.000660255	0.00233156
ACOT12	54.9742	-1.48462	0.458518	-3.23787	0.00120425	0.00357073
MYO3B	98.2402	-1.48447	0.566404	-2.62087	0.00877055	0.0162193
SRL	194.585	-1.48421	0.476376	-3.11562	0.0018356	0.00484371
DUSP29	51.8736	-1.48414	0.592228	-2.50603	0.0122095	0.02105
APOB	188.027	-1.48374	0.596266	-2.48838	0.0128326	0.021887
TLX1	43.6178	-1.48354	0.640918	-2.31471	0.0206288	0.0322837
FER1L5	165.006	-1.48339	0.511804	-2.89836	0.00375114	0.00836314
CCR9	61.6724	-1.4833	0.442417	-3.35271	0.000800236	0.00267396
ITGB3	123.021	-1.48316	0.500627	-2.9626	0.00305056	0.00709824
CBLC	146.073	-1.48306	0.599486	-2.47389	0.0133649	0.0226334
CTSW	88.011	-1.48276	0.468581	-3.16436	0.00155427	0.00430065
FRS3	81.4946	-1.48238	0.313606	-4.72688	2.27991e-06	9.98953e-05
KIF2C	117.749	-1.48144	0.561351	-2.63906	0.00831368	0.0155351
TRABD2B	126.424	-1.48069	0.561086	-2.63897	0.00831575	0.0155368
TNN	112.45	-1.4803	0.568862	-2.60221	0.00926242	0.0169194
TOMM34	56.4263	-1.48007	0.4044	-3.65993	0.000252283	0.00120837
KAZALD1	175.955	-1.47989	0.527057	-2.80784	0.00498744	0.0104164
PLPP4	90.0394	-1.47965	0.423924	-3.49037	0.000482358	0.00187987
RNF17	59.4743	-1.47937	0.638445	-2.31715	0.0204957	0.0321279
OPTC	42.7264	-1.47936	0.651951	-2.26912	0.023261	0.0357407
SARDH	165.88	-1.47902	0.550702	-2.6857	0.00723788	0.013934
CNBD2	62.4009	-1.47893	0.472192	-3.13205	0.00173591	0.00466875
CPLANE2	71.3764	-1.4778	0.389907	-3.79012	0.000150573	0.000860986
LDLRAD1	39.2215	-1.4776	0.609732	-2.42336	0.0153777	0.0253887
RIN3	111.527	-1.47736	0.478526	-3.08731	0.00201976	0.00519888
ACTN3	125.431	-1.47692	0.565593	-2.61127	0.00902061	0.0165814
SLC3A1	55.5176	-1.47679	0.454637	-3.24828	0.00116103	0.0034935
SLC26A5	82.7116	-1.4766	0.517502	-2.85332	0.00432648	0.00935383
IFNLR1	128.999	-1.47604	0.539671	-2.73508	0.00623656	0.0124039
TEX45	103.526	-1.47582	0.54764	-2.69487	0.00704156	0.0136251
KIF11	65.4139	-1.47489	0.39664	-3.71847	0.000200432	0.0010383
ABCA12	113.268	-1.47447	0.585095	-2.52006	0.0117336	0.0204026
PRLHR	76.3723	-1.47441	0.478378	-3.0821	0.00205548	0.0052609
RHBDF2	115.345	-1.47439	0.565455	-2.60743	0.00912239	0.016725
LAYN	50.4751	-1.47411	0.430283	-3.42591	0.000612751	0.00221039
MDH1B	67.6572	-1.47385	0.508806	-2.89669	0.00377128	0.00839688
NPAS1	84.8209	-1.4735	0.442643	-3.32887	0.000871998	0.00284368
SPPL2C	37.332	-1.4725	0.57837	-2.54595	0.010898	0.0192067
SCARF1	120.632	-1.47246	0.382788	-3.84667	0.000119733	0.000752895
UBQLN3	50.1978	-1.47239	0.68306	-2.15557	0.031117	0.0458139
CLEC3A	34.5346	-1.47191	0.672438	-2.18892	0.0286029	0.0426786
DTL	136.454	-1.4719	0.552644	-2.66338	0.00773591	0.0146781
NEK8	106.288	-1.47188	0.424447	-3.46776	0.000524809	0.00198537
PLG	81.269	-1.47115	0.633447	-2.32245	0.0202085	0.0317556
RS1	44.6476	-1.47076	0.392076	-3.75122	0.000175974	0.000949607
LOXL2	104.223	-1.47016	0.438169	-3.35523	0.000793	0.00265705
SHKBP1	137.209	-1.46998	0.399287	-3.68152	0.000231847	0.00114063
SLAMF6	42.4179	-1.4697	0.658084	-2.23331	0.0255285	0.0387459
SUSD2	129.339	-1.46951	0.512298	-2.86847	0.00412465	0.00899716
A4GNT	45.767	-1.46887	0.568951	-2.58171	0.00983126	0.0177388
VDR	111.824	-1.46875	0.510388	-2.87772	0.00400559	0.00880261
C1orf87	51.7131	-1.46851	0.65732	-2.23409	0.0254772	0.0386784
TDRD5	76.9242	-1.46846	0.550389	-2.66805	0.00762935	0.0145417
VWA7	108.215	-1.46837	0.587423	-2.49968	0.0124305	0.0213416
LIPG	96.5747	-1.46822	0.575677	-2.55043	0.0107591	0.0190268
LRRC46	77.7719	-1.46803	0.487348	-3.01228	0.0025929	0.00627926
CNGA4	82.4417	-1.4678	0.392393	-3.74064	0.000183554	0.00097949
ULBP1	61.2734	-1.46721	0.614784	-2.38655	0.0170074	0.0275674
TONSL	169.094	-1.4672	0.452156	-3.2449	0.0011749	0.00351632
ANKRD66	38.8687	-1.467	0.599763	-2.44597	0.0144463	0.0241449
PIK3C2G	51.2041	-1.46513	0.670051	-2.1866	0.0287717	0.0428734
TMC2	98.9654	-1.46487	0.528081	-2.77394	0.00553819	0.0112961
TINAG	37.519	-1.46456	0.664899	-2.20268	0.0276171	0.0414311
PIWIL1	51.0269	-1.4642	0.670616	-2.18336	0.0290091	0.0431553
SLC2A5	95.1309	-1.46413	0.392532	-3.72997	0.000191503	0.00100766
HIPK4	79.2398	-1.46403	0.370094	-3.95584	7.62659e-05	0.000569387
SCN4A	209.206	-1.46389	0.614388	-2.38268	0.017187	0.0277982
HTR3A	54.4556	-1.46381	0.524958	-2.78844	0.00529631	0.0109301
GUCY2D	113.636	-1.46378	0.50217	-2.91491	0.00355787	0.00802149
GJA5	85.8441	-1.46367	0.357485	-4.09437	4.2332e-05	0.000412445
RSAD1	38.7988	-1.46263	0.410994	-3.55876	0.000372611	0.00156916
NKX2.1	32.6341	-1.4621	0.629081	-2.32418	0.0201158	0.0316285
ERAS	75.7128	-1.4611	0.501997	-2.91058	0.00360757	0.00809683
SYNE4	42.4665	-1.46087	0.613711	-2.38038	0.0172947	0.0279488
KLHDC7A	46.8277	-1.46044	0.669467	-2.1815	0.0291463	0.0433258
TMEM40	79.7521	-1.46035	0.567604	-2.57283	0.0100872	0.0180936
FAM163A	115.202	-1.45993	0.583798	-2.50075	0.012393	0.0212828
CNGA1	29.8037	-1.45973	0.682025	-2.14028	0.0323318	0.0473377
TTC6	38.8312	-1.45941	0.670149	-2.17774	0.0294258	0.0436908
TBX5	65.522	-1.45898	0.62954	-2.31754	0.0204746	0.032106
ADAMTS18	138.977	-1.45894	0.511376	-2.85298	0.0043312	0.00935952
CYTIP	37.0712	-1.45874	0.567243	-2.57163	0.0101222	0.0181322
BARX2	53.5713	-1.45861	0.432161	-3.37515	0.000737752	0.00252985
FBXO47	42.4609	-1.45828	0.684585	-2.13017	0.033158	0.048347
FOXA1	67.2096	-1.45818	0.610538	-2.38836	0.0169239	0.0274553
FIGNL1	59.6947	-1.45813	0.420855	-3.46469	0.000530852	0.00200372
CAPN12	73.3245	-1.45802	0.505823	-2.88247	0.0039457	0.00869937
GNAT1	161.058	-1.4576	0.557398	-2.615	0.00892263	0.0164351
DLK1	108.268	-1.45716	0.519929	-2.80261	0.0050691	0.0105467
ADGRF3	107.811	-1.45697	0.548528	-2.65615	0.00790393	0.014921
UPK1A	52.6805	-1.45697	0.584638	-2.49209	0.0126995	0.0217091
KLHL31	64.6092	-1.45633	0.547817	-2.65843	0.00785061	0.0148475
MROH2B	125.397	-1.45621	0.645866	-2.25466	0.0241549	0.0369156
PAH	92.1669	-1.45606	0.571122	-2.54948	0.0107885	0.0190623
MEP1B	54.6114	-1.45601	0.591698	-2.46073	0.0138654	0.0233513
MYH8	112.674	-1.45579	0.516171	-2.82037	0.00479681	0.0101118
TNFSF14	71.0106	-1.45491	0.462806	-3.14366	0.00166847	0.00453826
KIRREL2	112.78	-1.45472	0.575759	-2.52661	0.0115169	0.0200786
MGMT	146.38	-1.45451	0.420072	-3.46253	0.000535123	0.00201531
ADGRE5	227.343	-1.45443	0.412259	-3.52795	0.000418786	0.00170796
CDCA3	73.3545	-1.45419	0.524072	-2.77479	0.00552373	0.0112725
MMP28	86.2413	-1.45412	0.357003	-4.07313	4.63849e-05	0.000432175
TGM7	62.4419	-1.45377	0.597893	-2.43149	0.0150371	0.0249336
NT5C1B	54.504	-1.45313	0.543185	-2.6752	0.00746846	0.014297
NMRK2	57.5697	-1.45311	0.475451	-3.05628	0.00224105	0.00561977
MYH13	155.698	-1.4521	0.521761	-2.78308	0.00538463	0.0110744
HOXC6	110.152	-1.45161	0.617684	-2.35009	0.0187689	0.0298709
BCL3	54.8866	-1.45133	0.400615	-3.62274	0.000291494	0.0013244
GSDMB	61.4436	-1.45059	0.525623	-2.75976	0.00578447	0.0116891
VAV1	132.449	-1.45028	0.383788	-3.77886	0.00015755	0.000884028
P2RY4	70.3611	-1.45014	0.59704	-2.42888	0.0151457	0.0250921
TMEM139	41.7087	-1.44984	0.439768	-3.29683	0.000977825	0.00308434
ASB10	38.9152	-1.44933	0.625254	-2.31799	0.0204497	0.0320707
IL23R	38.4213	-1.44891	0.630371	-2.2985	0.0215334	0.0334267
ART4	84.503	-1.44838	0.572686	-2.5291	0.0114355	0.0199652
SOX30	37.3713	-1.44805	0.656784	-2.20476	0.0274709	0.0412568
C11orf52	49.9806	-1.44781	0.608409	-2.37967	0.0173282	0.0279895
KRT1	56.3683	-1.44777	0.587667	-2.46358	0.0137557	0.0231898
XPNPEP2	133.986	-1.44772	0.610186	-2.37258	0.0176642	0.028433
VWA5B1	128.561	-1.44721	0.517525	-2.7964	0.00516749	0.0107115
MISP	174.99	-1.447	0.611452	-2.3665	0.0179573	0.0288183
PMFBP1	139.342	-1.44638	0.456976	-3.16512	0.00155019	0.00429351
DACH2	33.6603	-1.44587	0.521063	-2.77485	0.00552272	0.0112725
FRK	37.3798	-1.44585	0.554963	-2.60532	0.0091789	0.0168034
SMPX	36.689	-1.44555	0.406662	-3.55466	0.000378461	0.00158581
SP6	89.3391	-1.44528	0.576569	-2.50669	0.0121866	0.0210197
HNF1A	66.3931	-1.445	0.462569	-3.12386	0.00178497	0.00475781
TEX14	167.275	-1.4445	0.411133	-3.51346	0.000442311	0.00177374
MYOCD	80.9383	-1.44391	0.533599	-2.70599	0.00681013	0.013266
MYO1H	139.055	-1.44385	0.495314	-2.91502	0.00355666	0.00802049
SCRT2	33.2215	-1.44375	0.368966	-3.91296	9.11731e-05	0.000634244
HMGCS2	85.9622	-1.44371	0.662963	-2.17767	0.0294309	0.0436908
NOX1	41.8059	-1.4435	0.616912	-2.33988	0.01929	0.0305481
PAX3	67.6367	-1.44343	0.703813	-2.05087	0.0402799	0.0572394
MUC2	262.916	-1.44268	0.609212	-2.36812	0.0178789	0.0287235
PAX5	201.845	-1.44231	0.535204	-2.69488	0.00704136	0.0136251
POLD1	161.339	-1.44097	0.41221	-3.49572	0.000472778	0.00185266
ADGRF4	149.229	-1.44041	0.411075	-3.504	0.000458321	0.0018141
RSPH6A	157.263	-1.43973	0.553321	-2.60198	0.00926874	0.0169286
PCLAF	32.9356	-1.43943	0.53805	-2.67527	0.007467	0.014297
BARHL2	55.3085	-1.43938	0.566814	-2.53942	0.0111037	0.0194955
LYAR	90.3309	-1.43871	0.374021	-3.8466	0.000119769	0.000752895
PROK2	55.2172	-1.43838	0.573696	-2.50722	0.0121687	0.0209968
ABCC3	223.744	-1.43811	0.456237	-3.1521	0.00162098	0.00444149
NCF2	93.4699	-1.438	0.482425	-2.98077	0.00287523	0.00679387
ADAMTSL4	234.968	-1.43774	0.427685	-3.36167	0.000774718	0.0026121
BTN1A1	77.4118	-1.43771	0.503931	-2.85298	0.00433111	0.00935952
CD72	82.9207	-1.43706	0.503203	-2.85583	0.00429242	0.00928618
DLL4	116.41	-1.4365	0.404045	-3.55528	0.000377571	0.00158315
OPN5	49.7314	-1.43586	0.579482	-2.47783	0.0132184	0.0224277
HOXA2	42.591	-1.43542	0.662671	-2.16611	0.0303026	0.0447719
ARRDC5	52.3458	-1.43534	0.652246	-2.20062	0.0277632	0.0416107
NUP37	68.0033	-1.43517	0.397074	-3.61437	0.000301081	0.00135557
SHPK	84.1808	-1.43483	0.483195	-2.96946	0.00298326	0.00698789
ASS1	172.94	-1.43411	0.437345	-3.27913	0.00104129	0.00321757
BAIAP2L2	87.8542	-1.43406	0.432379	-3.31666	0.000910995	0.00293545
KLF1	42.8827	-1.4339	0.703548	-2.0381	0.0415404	0.0588252
COL9A3	104.907	-1.43355	0.345585	-4.14819	3.3511e-05	0.000361609
CYP4F3	38.6119	-1.43352	0.660033	-2.17189	0.0298638	0.0442307
RAB19	67.4801	-1.43298	0.438269	-3.26963	0.00107689	0.00330855
ERN2	76.1151	-1.43291	0.615464	-2.32818	0.0199026	0.0313593
RAD54L	178.677	-1.43268	0.352014	-4.06996	4.70222e-05	0.000435879
C8orf58	82.5633	-1.43245	0.418909	-3.41949	0.000627397	0.00224147
GYS2	60.764	-1.43122	0.632347	-2.26334	0.0236147	0.036199
TEKT2	44.6954	-1.43103	0.542114	-2.63973	0.00829719	0.0155172
CAPG	164.698	-1.43055	0.529468	-2.70186	0.0068952	0.013405
SNAI2	69.2255	-1.43041	0.456777	-3.13152	0.00173903	0.00467619
FSHR	59.0766	-1.42926	0.487622	-2.93109	0.00337777	0.00770863
TRPM4	216.142	-1.42905	0.352241	-4.05702	4.97038e-05	0.000449982
RIPK4	77.6196	-1.42882	0.352952	-4.04821	5.16116e-05	0.000457989
WDR93	71.8901	-1.42864	0.497312	-2.87273	0.00406939	0.00890267
SPDEF	36.1854	-1.42854	0.583854	-2.44675	0.0144152	0.0241049
BRDT	37.5439	-1.42847	0.686727	-2.08012	0.037515	0.0538639
ITIH4	182.031	-1.42823	0.374788	-3.81076	0.000138538	0.000819391
KDF1	33.1281	-1.4282	0.637155	-2.24153	0.0249915	0.0380383
SLC38A8	89.1925	-1.42759	0.511217	-2.79253	0.00522976	0.0108173
TNFAIP3	106.609	-1.42756	0.343582	-4.15492	3.25395e-05	0.00035643
AGBL1	75.9043	-1.42704	0.613217	-2.32713	0.0199582	0.0314285
SPATS1	74.2912	-1.42697	0.498966	-2.85985	0.00423848	0.00919764
UBAP1L	59.6945	-1.42693	0.572982	-2.49036	0.0127613	0.0217898
TGFBI	103.921	-1.42688	0.424933	-3.3579	0.00078537	0.00263647
PTGES3L	64.2412	-1.42667	0.494347	-2.88597	0.00390205	0.0086237
CYP7A1	49.9572	-1.4265	0.614674	-2.32074	0.0203011	0.0318791
TAT	52.1922	-1.42643	0.600521	-2.37533	0.0175333	0.0282595
CHAT	58.7914	-1.42617	0.630443	-2.26218	0.0236863	0.0362945
SH3RF2	144.913	-1.42611	0.417983	-3.41188	0.000645163	0.00229274
NPC1L1	150.513	-1.42482	0.600349	-2.37332	0.0176288	0.0283829
RELB	102.412	-1.42452	0.343117	-4.15169	3.30024e-05	0.00035936
GDNF	63.3799	-1.42417	0.437054	-3.25858	0.00111973	0.00340638
P2RX6	59.1406	-1.42406	0.345384	-4.12314	3.7375e-05	0.000386079
AADACL3	37.5964	-1.42395	0.709713	-2.00637	0.0448169	0.0628748
CLEC17A	33.811	-1.42394	0.684995	-2.07876	0.0376398	0.0540367
NCF4	173.965	-1.42381	0.327672	-4.34522	1.39133e-05	0.000232932
BMX	84.6777	-1.42267	0.562568	-2.52888	0.0114426	0.0199751
TMPRSS11F	31.5702	-1.42214	0.604346	-2.35319	0.0186133	0.0296726
UROC1	165.877	-1.42198	0.544573	-2.61119	0.0090229	0.0165834
CD244	36.3888	-1.42195	0.650291	-2.18664	0.0287691	0.0428734
BPI	80.5544	-1.42186	0.672574	-2.11406	0.0345105	0.0501015
HSD11B2	46.8637	-1.42153	0.438388	-3.24264	0.0011843	0.00353498
DMRT1	38.6902	-1.42092	0.652556	-2.17747	0.0294453	0.0437073
CD1E	72.7858	-1.42047	0.590532	-2.40541	0.0161543	0.026419
HFE	107.255	-1.42032	0.466973	-3.04154	0.00235375	0.00585267
ITGB6	64.604	-1.42025	0.687871	-2.06471	0.0389505	0.055627
DSG2	75.9307	-1.42025	0.448435	-3.16713	0.0015395	0.00426964
GRPR	58.7629	-1.4202	0.405083	-3.50596	0.000454967	0.00180486
ENO3	149.233	-1.42009	0.413173	-3.43705	0.000588091	0.00215025
EDARADD	55.3156	-1.41959	0.409207	-3.46913	0.00052214	0.00197695
DIO1	69.314	-1.41929	0.407551	-3.48247	0.000496806	0.0019114
SLC15A1	85.1832	-1.41912	0.614306	-2.31012	0.0208816	0.0326109
DBH	66.3523	-1.41855	0.625841	-2.26664	0.0234124	0.0359446
ALAS2	42.3652	-1.41852	0.491333	-2.88709	0.00388826	0.00860029
PIWIL2	89.9594	-1.41825	0.59495	-2.38381	0.0171345	0.0277244
TDRD1	81.6252	-1.41795	0.480531	-2.95081	0.00316943	0.00732154
ACOT6	63.6478	-1.41789	0.491744	-2.8834	0.00393407	0.00868161
EPHX3	59.7469	-1.41778	0.435322	-3.25686	0.00112652	0.00342188
ZP2	44.7516	-1.41754	0.616455	-2.2995	0.0214764	0.033342
MRGPRF	36.9206	-1.41741	0.560828	-2.52736	0.0114925	0.0200466
C1QTNF3	63.6788	-1.41689	0.594247	-2.38435	0.0171092	0.027699
FST	34.2957	-1.41676	0.623085	-2.27378	0.0229792	0.0353766
PTGER2	71.9082	-1.41649	0.531203	-2.66656	0.00766317	0.0145916
KIF4A	97.2939	-1.4158	0.420574	-3.36636	0.000761681	0.00258762
POU2F3	134.451	-1.41546	0.568519	-2.48974	0.0127838	0.0218199
CRYBA4	47.7736	-1.41499	0.563091	-2.5129	0.0119745	0.0207141
CRELD2	41.6554	-1.41428	0.365301	-3.87154	0.000108149	0.000707163
SCN11A	79.7494	-1.41403	0.539461	-2.62119	0.00876228	0.0162176
MACC1	42.0509	-1.41377	0.588374	-2.40285	0.016268	0.0265711
XCR1	90.9272	-1.41365	0.615081	-2.29832	0.0215437	0.0334388
COMP	98.7557	-1.41363	0.56027	-2.52312	0.011632	0.0202503
CKAP2L	60.0788	-1.41324	0.538281	-2.62547	0.00865301	0.016053
PDSS1	46.8205	-1.41256	0.453444	-3.11519	0.00183828	0.00484887
HS3ST6	64.0569	-1.41252	0.523878	-2.69627	0.00701201	0.0135908
OVOL2	63.3349	-1.41238	0.372947	-3.78709	0.000152423	0.0008653
HIC2	48.2773	-1.41229	0.40849	-3.45734	0.000545544	0.00204081
LMBR1L	152.725	-1.41192	0.294838	-4.78878	1.67798e-06	8.99991e-05
DPEP3	83.8115	-1.41191	0.434571	-3.24897	0.00115825	0.00348744
MAP3K15	78.037	-1.4114	0.483369	-2.91993	0.00350111	0.0079268
BPIFB4	72.3135	-1.41113	0.646657	-2.18219	0.0290956	0.0432648
CCL28	76.3234	-1.41094	0.50846	-2.77492	0.00552153	0.0112725
PGLYRP2	48.3317	-1.41023	0.652056	-2.16274	0.0305614	0.0450898
AOX1	160.172	-1.40982	0.550952	-2.55888	0.010501	0.0186664
HAMP	49.5516	-1.40981	0.608603	-2.31647	0.0205327	0.0321634
ABCC12	125.922	-1.40978	0.530704	-2.65643	0.00789734	0.0149149
ANPEP	134.497	-1.40963	0.519366	-2.71414	0.00664476	0.0130104
CFAP99	91.9409	-1.40889	0.454002	-3.10327	0.00191396	0.00499063
KIAA0040	87.1145	-1.40875	0.44935	-3.13508	0.00171808	0.00463378
CAPN11	135.521	-1.40848	0.562836	-2.50247	0.0123331	0.0212044
PADI6	78.8473	-1.40792	0.593148	-2.37364	0.0176139	0.0283623
RBM20	148.056	-1.40791	0.503249	-2.79764	0.00514781	0.0106807
PRSS16	42.8756	-1.40777	0.61425	-2.29185	0.0219145	0.0339164
TLR9	161.096	-1.40714	0.511475	-2.75114	0.00593889	0.0119418
FSHB	34.6806	-1.40633	0.643231	-2.18635	0.0287903	0.0428891
CKMT2	111.934	-1.4054	0.396317	-3.54615	0.000390896	0.00162533
FAH	120.012	-1.40533	0.363883	-3.86205	0.000112441	0.000726662
GINS4	52.6936	-1.4052	0.516999	-2.71799	0.00656802	0.012899
WDR74	102.141	-1.40483	0.36677	-3.83027	0.000128001	0.000782224
SLC7A9	91.9559	-1.40452	0.558547	-2.51459	0.0119172	0.0206318
KASH5	118.677	-1.40385	0.641371	-2.18883	0.0286089	0.0426828
IL31RA	145.045	-1.40321	0.449506	-3.12168	0.00179823	0.00478269
PROC	104.195	-1.40292	0.594933	-2.35811	0.0183684	0.0293742
HELZ2	97.3648	-1.40263	0.660938	-2.12218	0.0338229	0.0492203
AGTR1	45.3692	-1.40238	0.583836	-2.40202	0.0163049	0.0266217
MYL10	35.3271	-1.40186	0.595171	-2.35538	0.0185036	0.0295362
TULP2	132.158	-1.40155	0.400365	-3.50069	0.000464057	0.00183032
PRDM14	38.4198	-1.40155	0.697934	-2.00814	0.044628	0.0626425
MMP11	96.9429	-1.40127	0.302415	-4.63358	3.59388e-06	0.000121493
SPC24	102.061	-1.40123	0.493128	-2.84151	0.00448998	0.0096175
NLRX1	123.973	-1.39968	0.425229	-3.29158	0.00099625	0.00312078
SAMD3	30.6864	-1.39957	0.691406	-2.02424	0.0429455	0.0605912
CDKN2B	39.4291	-1.39909	0.443922	-3.15165	0.00162349	0.00444733
VEGFD	32.2914	-1.39805	0.541773	-2.58051	0.00986553	0.0177815
OTOGL	141.499	-1.39787	0.439495	-3.18063	0.00146957	0.00413289
ALDOB	72.303	-1.39781	0.513663	-2.72125	0.00650351	0.0128029
GLP2R	122	-1.39692	0.397502	-3.51425	0.00044099	0.00177036
LHX8	42.3609	-1.39658	0.621897	-2.24568	0.0247244	0.0376959
LAMC3	208.083	-1.39606	0.311831	-4.47698	7.57051e-06	0.000174058
MFAP4	74.1927	-1.396	0.446435	-3.12699	0.00176604	0.00472246
ROR2	77.0562	-1.39575	0.490678	-2.84454	0.00444756	0.00954338
PTPN7	202.971	-1.39561	0.545977	-2.55617	0.0105833	0.0187851
WDR62	185.038	-1.39553	0.344795	-4.04742	5.17843e-05	0.000458966
DGAT2	65.7341	-1.39551	0.347844	-4.0119	6.02328e-05	0.000500646
F2RL1	96.6728	-1.39544	0.599669	-2.32701	0.0199645	0.0314346
STRA8	63.0266	-1.39463	0.537286	-2.59568	0.00944032	0.0171818
PRRT1B	92.0643	-1.39444	0.547574	-2.54657	0.0108788	0.0191854
CDSN	52.8875	-1.39441	0.638198	-2.18492	0.0288948	0.0430138
C2orf81	59.0952	-1.39439	0.447501	-3.11594	0.00183359	0.00484031
RXFP2	51.3986	-1.39365	0.642894	-2.16777	0.0301762	0.0446146
FAM83G	48.8938	-1.39358	0.545654	-2.55396	0.0106505	0.0188795
CDC25B	198.717	-1.39353	0.321212	-4.33836	1.43552e-05	0.000235146
XIRP2	137.74	-1.39345	0.705349	-1.97555	0.0482059	0.0671313
TSGA13	30.3558	-1.39317	0.577391	-2.41287	0.0158275	0.0259716
CPAMD8	49.8825	-1.39309	0.628662	-2.21596	0.026694	0.0402644
C7orf57	61.4237	-1.39273	0.414255	-3.36201	0.000773779	0.00261024
PROCR	41.8831	-1.39251	0.567027	-2.45582	0.0140565	0.0236064
ZC3H12A	52.5301	-1.39235	0.513846	-2.70967	0.00673509	0.0131528
SLC22A13	89.5637	-1.39167	0.449576	-3.09551	0.00196474	0.0050865
PTPN22	47.3545	-1.39161	0.647925	-2.14779	0.0317305	0.0466047
HES2	42.1332	-1.39139	0.537215	-2.59001	0.00959738	0.017411
PROB1	52.4519	-1.39135	0.485485	-2.8659	0.00415822	0.00905714
CHRNA2	153.554	-1.39105	0.392399	-3.545	0.000392608	0.00163042
RRAD	45.8794	-1.39085	0.518602	-2.68191	0.00732029	0.0140626
A2ML1	155.936	-1.39013	0.385007	-3.61065	0.000305431	0.00136502
CDCA2	57.5562	-1.38968	0.548113	-2.5354	0.011232	0.0196842
CD6	79.6886	-1.38952	0.5884	-2.36153	0.0181999	0.029152
DNAH2	161.921	-1.38942	0.442391	-3.1407	0.00168546	0.00456711
MYBPC1	145.862	-1.38884	0.573374	-2.42222	0.0154261	0.0254498
G6PC1	87.6471	-1.38827	0.608092	-2.28299	0.022431	0.0346239
KRT12	68.2206	-1.38822	0.362049	-3.83434	0.0001259	0.00077574
PHLDB3	75.5974	-1.38813	0.433843	-3.19962	0.0013761	0.00394357
FGF18	36.8094	-1.38791	0.475442	-2.91919	0.00350939	0.00794114
POU6F2	66.6933	-1.38759	0.385069	-3.60347	0.000313992	0.00139131
TEKT4	41.5267	-1.38735	0.669995	-2.07069	0.0383879	0.0549463
CDCA5	148.445	-1.3872	0.534799	-2.59387	0.00949014	0.0172555
KRT4	70.1713	-1.38687	0.597628	-2.32063	0.0203069	0.0318841
TRPV3	123.979	-1.38682	0.337324	-4.11123	3.9356e-05	0.000396394
ITGA5	226.978	-1.3868	0.412579	-3.36129	0.000775783	0.00261503
BTG4	74.1658	-1.38628	0.444211	-3.12078	0.00180374	0.0047945
CYP27A1	81.4044	-1.38608	0.402391	-3.44462	0.000571871	0.00210735
ZIC3	51.9174	-1.386	0.325592	-4.25687	2.07305e-05	0.000281139
DEGS2	58.8088	-1.38598	0.371555	-3.73021	0.000191317	0.0010073
KLHL38	78.0501	-1.38572	0.578858	-2.39388	0.016671	0.0271237
RTL4	39.6821	-1.38543	0.546133	-2.5368	0.011187	0.0196208
CAPN13	80.3346	-1.38452	0.580803	-2.38379	0.0171352	0.0277244
SHOC1	33.9267	-1.38421	0.532484	-2.59953	0.00933506	0.0170242
EDDM3B	55.1077	-1.38388	0.504057	-2.74548	0.00604226	0.0120975
GDF5	72.6446	-1.3836	0.538389	-2.56989	0.010173	0.0182026
KIF20A	94.2878	-1.38318	0.514799	-2.68684	0.00721325	0.0138985
UPB1	115.308	-1.38315	0.585139	-2.3638	0.0180885	0.0290046
IFI30	72.699	-1.38263	0.352162	-3.92612	8.63282e-05	0.000612926
MYBL2	93.6934	-1.38251	0.361123	-3.82837	0.000128994	0.000786145
CCDC33	102.288	-1.38251	0.481153	-2.87333	0.00406175	0.00889174
CDT1	86.2384	-1.38239	0.346997	-3.98388	6.77989e-05	0.000531816
LHFPL5	79.6817	-1.38235	0.328655	-4.2061	2.59819e-05	0.00031741
PLAU	90.0558	-1.38213	0.433108	-3.19118	0.00141692	0.00403812
COL21A1	141.756	-1.38176	0.374621	-3.68841	0.000225656	0.00112376
PRR11	73.4602	-1.38171	0.422314	-3.27175	0.00106883	0.00328981
C8G	86.4859	-1.38111	0.599882	-2.3023	0.0213182	0.0331502
HOXA10	48.3594	-1.38096	0.661957	-2.08618	0.0369623	0.0531722
FBXO24	86.0491	-1.38052	0.376822	-3.66359	0.000248706	0.00119682
RHEBL1	43.3402	-1.38037	0.549841	-2.51049	0.0120563	0.0208378
PIEZO2	307.135	-1.38037	0.447411	-3.08523	0.00203393	0.00522233
ADAMTS15	170.121	-1.3802	0.327601	-4.21305	2.51946e-05	0.000313413
HOXD3	40.2106	-1.38018	0.61985	-2.22663	0.0259719	0.0393165
NOTUM	50.7404	-1.37988	0.430647	-3.20419	0.00135444	0.00389477
LMNTD2	82.1623	-1.37975	0.637755	-2.16345	0.0305063	0.0450184
SLC47A2	65.7747	-1.37924	0.624171	-2.20972	0.0271249	0.0408364
COL2A1	248.894	-1.37913	0.323949	-4.25725	2.06957e-05	0.000281139
INHBA	78.386	-1.37907	0.384009	-3.59124	0.000329113	0.00143837
POU2AF1	68.3954	-1.37857	0.574021	-2.40159	0.0163239	0.0266429
VWCE	106.297	-1.37848	0.495301	-2.78311	0.00538411	0.0110744
DNAJB13	54.6778	-1.37845	0.478061	-2.88341	0.00393397	0.00868161
PKD1L2	60.694	-1.3784	0.524666	-2.62719	0.00860938	0.0159853
MOB3C	145.048	-1.37833	0.373919	-3.68618	0.000227641	0.00112992
LRRC8E	124.659	-1.37776	0.556768	-2.47458	0.0133395	0.0226045
C5AR2	90.3488	-1.37698	0.535721	-2.57034	0.0101599	0.0181851
EN2	41.3219	-1.37678	0.583552	-2.3593	0.0183093	0.0292992
STRA6	118.049	-1.37633	0.410284	-3.35459	0.00079483	0.00266053
NLRP6	65.1896	-1.37597	0.632126	-2.17674	0.0294999	0.0437787
INAVA	58.8843	-1.3759	0.393224	-3.49904	0.000466941	0.00183892
GLYATL2	40.8597	-1.37508	0.600911	-2.28833	0.0221183	0.0342002
AP1M2	64.9954	-1.37504	0.566924	-2.42545	0.0152896	0.0252712
SAL1	104.098	-1.37448	0.512389	-2.68249	0.00730773	0.0140462
FAM110A	85.7552	-1.3741	0.485883	-2.82805	0.00468327	0.00992857
CEL	63.4134	-1.37399	0.528162	-2.60146	0.00928287	0.0169498
NHERF4	105.346	-1.37359	0.483979	-2.83813	0.00453789	0.00970308
ROBO3	196.446	-1.37349	0.305451	-4.49659	6.90505e-06	0.000167948
NANOS3	52.5501	-1.37324	0.446414	-3.07616	0.00209688	0.00534308
SLC28A2	69.0943	-1.37275	0.583339	-2.35326	0.0186095	0.0296704
TRAPPC6A	89.8795	-1.37211	0.398836	-3.44028	0.000581118	0.00213289
EPHA2	135.899	-1.37145	0.474961	-2.88749	0.00388329	0.00859071
MYBPHL	56.4352	-1.37132	0.502501	-2.729	0.00635276	0.0125855
MCCD1	32.3605	-1.37117	0.472275	-2.90333	0.0036922	0.00825504
SLC39A5	111.346	-1.37045	0.427044	-3.20916	0.00133123	0.00385363
TMEM39B	87.9829	-1.37035	0.279589	-4.9013	9.52022e-07	7.64587e-05
TP73	66.2696	-1.36942	0.558979	-2.44985	0.0142916	0.0239387
PAX1	45.0883	-1.3689	0.649638	-2.10717	0.0351025	0.0508783
ELF4	160.952	-1.36881	0.422094	-3.24289	0.00118322	0.00353257
HMOX1	113.061	-1.36849	0.43469	-3.14819	0.00164284	0.00449038
TRIM55	60.5183	-1.36752	0.607837	-2.24981	0.0244612	0.0373455
CPZ	53.4157	-1.36742	0.476408	-2.87027	0.0041012	0.00895765
PNLIPRP2	39.3229	-1.36726	0.57509	-2.37748	0.0174315	0.0281292
LMX1A	63.5973	-1.36706	0.631075	-2.16624	0.030293	0.0447708
LRWD1	81.7627	-1.36651	0.379495	-3.60085	0.000317175	0.00140079
ACBD4	139.383	-1.36393	0.314625	-4.33509	1.45703e-05	0.000236682
STAT4	78.8358	-1.36353	0.517339	-2.63565	0.00839762	0.0156549
ADGRG3	85.3651	-1.36342	0.580811	-2.34744	0.0189027	0.0300447
IL1RL1	58.4999	-1.36277	0.647556	-2.10448	0.0353369	0.0511628
OLFM4	55.8161	-1.36244	0.595079	-2.2895	0.0220501	0.0341105
SLC22A1	56.4315	-1.36231	0.641421	-2.1239	0.0336789	0.0490479
ITPRIPL1	75.5982	-1.36189	0.501034	-2.71816	0.00656456	0.0128948
RAB34	56.7263	-1.36149	0.435977	-3.12285	0.0017911	0.00476921
DDX28	34.1294	-1.36141	0.394881	-3.44764	0.00056551	0.00209161
TTLL9	119.733	-1.36117	0.448765	-3.03314	0.00242021	0.00597513
CNTD1	41.1091	-1.36107	0.586361	-2.32121	0.0202753	0.0318456
CD40	65.3416	-1.36098	0.396346	-3.43382	0.000595133	0.00216773
SPEM2	38.9155	-1.36081	0.528191	-2.57636	0.00998466	0.017953
TRPM1	102.146	-1.36073	0.614194	-2.21548	0.0267273	0.0403011
CYP17A1	54.3146	-1.36067	0.619319	-2.19704	0.0280174	0.0419355
SYCP2L	51.679	-1.36065	0.559294	-2.43279	0.014983	0.0248562
CCDC194	112.999	-1.36002	0.488284	-2.78532	0.00534755	0.0110134
TMCO6	108.075	-1.35939	0.319309	-4.25729	2.06922e-05	0.000281139
MYB	124.977	-1.35903	0.508509	-2.67258	0.00752712	0.0143836
ACRBP	95.8417	-1.35858	0.528234	-2.57192	0.0101136	0.0181217
MEIG1	82.5936	-1.35826	0.532809	-2.54925	0.0107956	0.0190638
DLGAP5	52.5833	-1.35748	0.495056	-2.74208	0.00610517	0.0121976
CTSL	44.615	-1.35746	0.558232	-2.43172	0.0150274	0.0249238
LLGL2	127.127	-1.35737	0.586696	-2.31359	0.0206903	0.0323611
ARR3	50.9995	-1.35676	0.581757	-2.33218	0.0196911	0.0310696
SGSH	56.0612	-1.35667	0.480898	-2.82112	0.00478563	0.0100962
C17orf113	42.0542	-1.35665	0.462993	-2.93017	0.00338775	0.00772616
PCK2	81.094	-1.35654	0.476265	-2.8483	0.00439539	0.00946793
ECH1	65.2784	-1.35644	0.379101	-3.57805	0.000346169	0.00149059
HTR4	260.995	-1.35594	0.37394	-3.62609	0.000287747	0.00131448
THEG	51.3609	-1.35593	0.635483	-2.13369	0.032868	0.0479972
KLK15	29.3855	-1.35561	0.68099	-1.99064	0.0465201	0.0649892
BUB1B	78.6543	-1.3549	0.439338	-3.08396	0.00204263	0.00523686
PSMB8	100.316	-1.35476	0.421497	-3.21416	0.00130825	0.00380266
UBXN10	57.3865	-1.35462	0.515913	-2.62568	0.00864772	0.0160464
VIPR2	52.6715	-1.35457	0.373338	-3.62826	0.000285342	0.00130751
ADIPOQ	59.137	-1.35317	0.648016	-2.08818	0.0367819	0.0529524
TRIM7	76.2841	-1.35289	0.417506	-3.24041	0.00119359	0.00355562
PLCB2	177.661	-1.35276	0.369376	-3.66227	0.000249987	0.0012004
GCNT1	63.218	-1.35273	0.410129	-3.2983	0.000972728	0.00307435
AIRE	57.2439	-1.35203	0.502781	-2.6891	0.00716442	0.0138184
NLRC5	280.666	-1.35193	0.424482	-3.1849	0.00144804	0.00409464
PLIN1	97.2718	-1.35181	0.51443	-2.62779	0.00859424	0.0159638
FGFR4	96.5481	-1.35168	0.467628	-2.8905	0.00384631	0.00852015
LY6G6C	45.3369	-1.35143	0.534876	-2.52662	0.0115166	0.0200786
AGER	101.604	-1.35127	0.52544	-2.5717	0.0101202	0.018131
ARMC3	54.3063	-1.35115	0.506682	-2.66666	0.00766093	0.0145895
LPXN	52.195	-1.35068	0.43545	-3.10179	0.00192353	0.00500781
SMC1B	80.0745	-1.35065	0.47746	-2.82882	0.00467205	0.00991662
EPHA8	160.139	-1.35002	0.366694	-3.6816	0.000231779	0.00114063
MCOLN3	43.2153	-1.34983	0.674393	-2.00155	0.0453337	0.0635069
ADRB3	47.2275	-1.34982	0.612684	-2.20313	0.0275857	0.0413935
APBA3	105.045	-1.34953	0.399976	-3.37402	0.000740782	0.00253524
ALX4	114.475	-1.34942	0.41459	-3.25482	0.00113465	0.00343568
RAX2	45.6332	-1.34941	0.442066	-3.05252	0.00226928	0.0056768
CDKL3	37.8661	-1.34935	0.534879	-2.52273	0.0116447	0.0202647
TMEM81	34.8918	-1.34904	0.516604	-2.61136	0.00901816	0.0165814
WDR86	82.6714	-1.349	0.309896	-4.35307	1.34246e-05	0.00022873
PDLIM4	52.8443	-1.34876	0.343831	-3.92275	8.75457e-05	0.000616996
CYB561D2	43.725	-1.34874	0.277058	-4.86807	1.12695e-06	7.99069e-05
SYTL1	72.9632	-1.34871	0.552217	-2.44235	0.0145921	0.0243492
REM1	40.2176	-1.3487	0.583126	-2.31288	0.0207295	0.0324136
RBPMS2	80.855	-1.34861	0.4024	-3.35142	0.000803973	0.00268244
TMCO4	71.6898	-1.34797	0.465785	-2.89398	0.00380393	0.00844717
DDC	135.557	-1.34789	0.465364	-2.89642	0.00377444	0.00840253
QRFPR	43.7938	-1.34783	0.48731	-2.76587	0.00567715	0.0115034
NDUFS8	75.2386	-1.34772	0.392159	-3.43667	0.000588902	0.00215204
PIK3R6	69.4143	-1.34762	0.473427	-2.84652	0.00442002	0.00950403
P2RX3	50.1245	-1.34734	0.644835	-2.08944	0.0366685	0.0528231
NOX5	144.859	-1.34701	0.586929	-2.29501	0.0217326	0.0336776
TUBB1	77.7228	-1.34634	0.530189	-2.53936	0.0111056	0.0194957
HEXD	182.022	-1.34611	0.344435	-3.90816	9.30018e-05	0.000640461
SLC45A3	94.0285	-1.34602	0.365794	-3.67971	0.000233495	0.00114622
GNA15	140.914	-1.34564	0.447357	-3.00799	0.00262984	0.00634159
ASB16	56.7139	-1.34543	0.59693	-2.25392	0.0242011	0.036982
KIF15	76.5489	-1.34543	0.490242	-2.74442	0.00606186	0.0121237
SLC36A2	131.682	-1.34535	0.479242	-2.80724	0.00499675	0.0104311
ABHD11	90.8373	-1.34534	0.245403	-5.48215	4.20177e-08	2.32099e-05
NR1I2	90.5428	-1.34528	0.528913	-2.54347	0.0109757	0.0193303
NSUN4	73.1661	-1.34489	0.314964	-4.26997	1.95498e-05	0.000275543
HLX	110.785	-1.34423	0.522921	-2.57061	0.0101519	0.0181739
APOA2	40.1218	-1.34413	0.52687	-2.55116	0.0107366	0.0189982
SGK2	153.76	-1.344	0.288301	-4.66179	3.13471e-06	0.000113747
AGMAT	36.4805	-1.34382	0.616897	-2.17836	0.0293795	0.043629
CBX2	94.878	-1.34366	0.421635	-3.18678	0.00143864	0.00407494
ZBTB32	62.7641	-1.34358	0.532385	-2.5237	0.0116128	0.0202222
[truncated: 2,732 more rows]

## Sheet: Tab 6
Injured Cyclosporine treated vs Sham in Hippocampus + Amygdala
[truncated: 4,159 more rows]
